# Supplementary material for: Integrative transcriptomic profiling of mRNA, miRNA, circRNA, and lncRNA in alveolar macrophages isolated from PRRSV-infected porcine
Source: Front Immunol. 2023 Aug 24;14:1258778. doi: 10.3389/fimmu.2023.1258778 (PMC10491896; doi:10.3389/fimmu.2023.1258778)
Supplement: Supplementary Table 1 — Table of differentially expressed mRNA. [file Table_1.xlsx]

## Sheet: 3dpi
Gene Symbol	Log2(Fold Change)	P-adj	Trend
ENSSSCG00000027046	-13.2717	1.7855e-27	Down
ENSSSCG00000033734	-13.0058	2.15411e-26	Down
ENSSSCG00000012178	-12.9332	4.11109e-26	Down
ENSSSCG00000026430	-12.7013	3.49862e-25	Down
ENSSSCG00000012179	-12.0515	1.15275e-22	Down
ENSSSCG00000037509	-10.513	3.24947e-17	Down
ENSSSCG00000025253	-10.0425	1.10404e-15	Down
KDM5D	-9.98103	1.7168e-15	Down
ENSSSCG00000045182	-8.88455	3.94134e-12	Down
ENSSSCG00000038249	-8.55456	3.49872e-11	Down
ENSSSCG00000035789	-7.56753	8.54365e-09	Down
ENSSSCG00000045347	-7.08002	2.60057e-07	Down
LY75	-6.83544	0	Down
CACNA1H	-6.76383	1.45371e-06	Down
ENSSSCG00000026864	-6.43349	1.06726e-05	Down
PRSS48	-6.39251	3.43225e-06	Down
ENSSSCG00000033726	-6.36226	1.19712e-05	Down
GNAI1	-6.25067	5.98981e-83	Down
ZNF469	-6.24304	2.41512e-05	Down
THBS1	-6.17029	0	Down
ENSSSCG00000037260	-5.81112	0.000170163	Down
ADAMTSL2	-5.80212	0.000255431	Down
SH3D19	-5.74303	1.3903e-129	Down
CAMK2A	-5.71544	0.000257492	Down
ENSSSCG00000032661	-5.51265	2.78431e-11	Down
SARDH	-5.47422	0.00103173	Down
DPYSL4	-5.47276	0.000977182	Down
ADGRB1	-5.468	0.000213616	Down
ENSSSCG00000049357	-5.39072	0.00125868	Down
SLC6A18	-5.32567	0.00143028	Down
HMCN2	-5.14533	0.00293186	Down
DAB1	-5.12734	0.00286645	Down
SLC6A7	-5.0653	0.00364978	Down
PLA2G10	-5.00678	8.25909e-05	Down
CSPG4	-4.98339	0.00528864	Down
KLHL30	-4.89825	0.00695895	Down
ENSSSCG00000004017	-4.80501	0.00257368	Down
ENSSSCG00000021305	-4.79857	0.0106007	Down
TH	-4.79765	0.0103304	Down
MYO7A	-4.72993	3.53886e-70	Down
IRX4	-4.7217	0.0118464	Down
RBBP8NL	-4.70989	0.00368801	Down
MARVELD2	-4.62872	5.01052e-69	Down
ENSSSCG00000039162	-4.62468	0.0200825	Down
GRM4	-4.61566	0.0156193	Down
ENTPD2	-4.60541	0.0178771	Down
ENSSSCG00000034642	-4.52781	0.022908	Down
CDH15	-4.5145	0.0216328	Down
SYT7	-4.5097	0.0214374	Down
ADCY8	-4.24005	4.32331e-06	Down
ENSSSCG00000045920	-4.23261	0.0161047	Down
GPR39	-4.21597	2.84708e-07	Down
CHD5	-4.1649	0.0190023	Down
NEXMIF	-4.10187	0.0238934	Down
ENSSSCG00000035337	-4.03006	0.0289272	Down
GALNT17	-3.98205	0.000552222	Down
CHRNA4	-3.93374	0.0338443	Down
ABCB5	-3.92646	0.0358287	Down
ENSSSCG00000041136	-3.89666	9.31753e-06	Down
LRRC9	-3.83836	0.0444249	Down
PROM1	-3.77297	0.000192839	Down
MEGF6	-3.7652	1.61342e-05	Down
PCDH7	-3.6618	6.56844e-18	Down
MROH5	-3.54735	0.00461111	Down
ENSSSCG00000045808	-3.47818	0.0275438	Down
UCHL1	-3.47429	0.031538	Down
EFHD1	-3.4511	1.69873e-09	Down
NFILZ	-3.41856	0.035027	Down
KCNQ2	-3.35305	0.0392609	Down
TRIM15	-3.35232	0.0420552	Down
COL11A2	-3.22897	0.0130198	Down
SRPK3	-3.13167	3.65691e-08	Down
EDNRA	-3.11833	2.46142e-06	Down
PLEKHS1	-3.1068	7.73016e-23	Down
ENSSSCG00000043890	-3.08507	0.00657043	Down
ENSSSCG00000038337	-3.06942	0.0229479	Down
ENSSSCG00000031495	-3.03773	1.8227e-05	Down
PLXNB3	-2.97567	0.00447775	Down
ST6GALNAC3	-2.88217	0.048577	Down
CYP3A29	-2.83537	2.26611e-67	Down
FCRL6	-2.83276	0.0492935	Down
RBM46	-2.75411	0.0253095	Down
ENSSSCG00000010610	-2.75116	0.0298821	Down
MYBPC1	-2.60901	4.24883e-10	Down
ENSSSCG00000013714	-2.60889	0.0465914	Down
RNF150	-2.59694	5.9123e-14	Down
CAVIN3	-2.55986	9.24499e-48	Down
ENSSSCG00000042191	-2.51128	0.0149469	Down
TAFA2	-2.50874	0.00163989	Down
DRD3	-2.4446	0.0441134	Down
LYG2	-2.42138	2.29492e-05	Down
KNDC1	-2.40169	0.0243589	Down
KANK1	-2.39147	9.28274e-65	Down
ATP2B3	-2.37683	0.0267821	Down
SERPINA12	-2.36698	0.000483762	Down
ENSSSCG00000033114	-2.36673	3.12373e-22	Down
XK	-2.36542	4.01047e-05	Down
ENSSSCG00000049172	-2.35837	0.000214727	Down
RASSF6	-2.35471	4.80911e-25	Down
ENSSSCG00000020695	-2.35415	1.91951e-08	Down
ENSSSCG00000049099	-2.35068	0.00820466	Down
ALDH1A2	-2.32708	4.95273e-05	Down
PAM	-2.32069	2.7242e-188	Down
EPHA3	-2.31026	0.0245795	Down
ANO9	-2.30554	1.30091e-27	Down
ENSSSCG00000034023	-2.29929	0.000567199	Down
SPIN3	-2.28787	1.86281e-20	Down
SEMA4F	-2.28326	1.43654e-55	Down
INSRR	-2.28239	0.0459655	Down
ENSSSCG00000028277	-2.27339	0.0115972	Down
PAX5	-2.18777	2.61144e-06	Down
EBF1	-2.18659	0.000101378	Down
ENSSSCG00000026564	-2.16678	0.00331594	Down
FCRL4	-2.15196	0.00407363	Down
KCNE3	-2.12992	1.73613e-15	Down
PLCH2	-2.10722	0.00995141	Down
ENSSSCG00000033382	-2.09818	5.57737e-21	Down
CCL1	-2.09293	0.0117244	Down
NOTCH3	-2.08406	0.000113189	Down
TTC12	-2.07253	0.00241297	Down
PDGFA	-2.05982	0.0155098	Down
KCNQ3	-2.04918	2.07769e-05	Down
NUDT15	-2.04793	7.41624e-13	Down
GLYATL2	-2.04655	0.00771317	Down
ENSSSCG00000002077	-2.02504	0.0348673	Down
ENSSSCG00000040548	-2.02273	0.0019098	Down
HR	-2.0216	1.30591e-13	Down
ASB4	-2.02128	3.76571e-17	Down
GYS2	-2.01378	3.41387e-12	Down
PXDN	-2.00301	0.0459639	Down
PON3	-1.97714	2.13187e-11	Down
SCGB1A1	-1.97154	6.58182e-36	Down
SAG	-1.89882	2.0981e-86	Down
ENSSSCG00000032403	-1.8727	0.0446654	Down
PLPPR5	-1.86717	0.00971323	Down
GPRIN1	-1.86128	0.00201605	Down
MME	-1.83924	0.0211244	Down
TERT	-1.81455	0.00609564	Down
SRPX	-1.8099	0.0118475	Down
INTU	-1.78315	5.52852e-62	Down
PALLD	-1.78194	2.99301e-05	Down
MAP3K21	-1.78042	0.000205472	Down
XIRP2	-1.77419	0.0016178	Down
ENSSSCG00000034853	-1.77192	1.85713e-13	Down
JPH1	-1.77159	0.0131779	Down
RHEX	-1.76802	0.000831984	Down
PPEF2	-1.76405	1.31312e-85	Down
CAMK4	-1.75958	1.3829e-108	Down
A2M	-1.74467	3.7731e-274	Down
HPSE	-1.73946	2.56296e-51	Down
ENSSSCG00000039615	-1.73747	0.0447958	Down
ENSSSCG00000033807	-1.71798	0.0350047	Down
PCP4L1	-1.69288	0.0302078	Down
ENSSSCG00000042147	-1.68898	0.0330358	Down
TNFRSF9	-1.68878	3.55378e-06	Down
ENSSSCG00000043140	-1.68334	0.0138438	Down
RBM44	-1.67839	0.00405501	Down
BDNF	-1.67187	0.000689316	Down
SOX5	-1.67175	0.00228011	Down
NRCAM	-1.65811	0.00593234	Down
LAYN	-1.65569	1.83867e-07	Down
ENSSSCG00000037528	-1.65279	7.65514e-10	Down
ENSSSCG00000002351	-1.64915	1.57715e-05	Down
ENSSSCG00000046091	-1.63558	9.07541e-06	Down
ENSSSCG00000041656	-1.63334	2.21417e-25	Down
ENSSSCG00000034866	-1.6328	5.74621e-54	Down
SLA-DOA	-1.61961	2.01339e-67	Down
ENSSSCG00000037885	-1.61087	0.0027008	Down
CLCA1	-1.60701	5.35728e-09	Down
NRAP	-1.60697	5.46449e-05	Down
TNC	-1.60473	0.00721019	Down
ENSSSCG00000020706	-1.60325	3.19934e-11	Down
TFF3	-1.58327	0.00016826	Down
RHOBTB3	-1.5733	0.00129163	Down
RASAL1	-1.56992	0.00761574	Down
FN1	-1.56846	3.6061e-239	Down
SLC44A3	-1.5684	4.63489e-12	Down
ENSSSCG00000033933	-1.5634	0.02924	Down
CROCC2	-1.56225	0.0444516	Down
ARL15	-1.55791	1.33177e-81	Down
KIAA1549L	-1.55684	7.44699e-08	Down
CLNK	-1.55622	0.0199965	Down
ENSSSCG00000034211	-1.55569	5.35243e-10	Down
GATA3	-1.54555	0.000819048	Down
CC2D2B	-1.5222	3.83669e-08	Down
ARHGAP20	-1.52154	0.0105954	Down
SEMA3D	-1.51326	2.45807e-12	Down
TRPC3	-1.50764	0.0382005	Down
XG	-1.49483	0.00276682	Down
C3	-1.48811	0	Down
ENSSSCG00000000636	-1.48608	0.000379579	Down
ENSSSCG00000049831	-1.48243	2.86533e-07	Down
EOMES	-1.48007	0.00138038	Down
SEMA6D	-1.46201	0.0265749	Down
SYT6	-1.45773	2.21531e-05	Down
CD1E	-1.4574	0.00184747	Down
ENSSSCG00000007003	-1.44982	1.20434e-11	Down
ENSSSCG00000026217	-1.44553	2.22674e-07	Down
JAG2	-1.44435	0.0101758	Down
SLC34A2	-1.43322	3.35546e-08	Down
CDCP1	-1.43257	6.54446e-08	Down
ENSSSCG00000036822	-1.40879	4.50479e-30	Down
ENSSSCG00000042145	-1.40823	0.018639	Down
ENSSSCG00000013369	-1.4041	0.000133073	Down
TOPAZ1	-1.40206	2.13645e-09	Down
TNNI2	-1.40113	2.64261e-58	Down
SYCP3	-1.39523	0.0398057	Down
ENSSSCG00000031300	-1.39499	2.29324e-10	Down
TDRP	-1.39189	4.34037e-11	Down
ENSSSCG00000000639	-1.39069	0.0321154	Down
H2BU1	-1.38199	0.00113739	Down
CNR2	-1.38087	0.00151168	Down
ENSSSCG00000011875	-1.3762	0.00504865	Down
NCALD	-1.37242	0.000105737	Down
ENSSSCG00000021258	-1.37015	0.03858	Down
CEACAM16	-1.36074	0.00940672	Down
ENSSSCG00000047079	-1.35302	3.4119e-13	Down
FCRLA	-1.35245	0.0140832	Down
FCER1A	-1.34546	0.0474938	Down
PTPN22	-1.34254	1.50004e-13	Down
NMUR1	-1.33983	0.0424197	Down
ABLIM1	-1.33309	1.39074e-13	Down
CD96	-1.31376	8.9965e-16	Down
C3orf70	-1.31232	1.40686e-08	Down
KLRK1	-1.29669	7.30305e-32	Down
GPR37	-1.29613	0.00829793	Down
FMO2	-1.29263	0.000118088	Down
ANKH	-1.29227	5.52181e-19	Down
CHST7	-1.28991	0.00861055	Down
ENSSSCG00000037364	-1.28907	0.00553514	Down
ZNF683	-1.28255	6.46133e-08	Down
PPP1R16B	-1.28236	3.36424e-21	Down
ENSSSCG00000038734	-1.27986	0.00491099	Down
FCMR	-1.27675	8.42618e-06	Down
CDCA7	-1.27603	2.25933e-17	Down
ENSSSCG00000014909	-1.27465	2.77779e-72	Down
FRMPD4	-1.27319	1.51838e-65	Down
S1PR3	-1.2708	0.0207418	Down
KLRD1	-1.26874	5.90429e-07	Down
TMTC2	-1.26326	0.00929618	Down
ZBTB16	-1.26206	0.0226942	Down
ELOVL6	-1.25921	6.31035e-06	Down
KIT	-1.2577	2.87991e-08	Down
CACNB2	-1.25553	0.0018743	Down
NBEA	-1.25457	0.0101334	Down
DEUP1	-1.25327	0.00280742	Down
H2AW	-1.24897	3.02145e-26	Down
SCART1	-1.24819	0.0289952	Down
PDCD1	-1.2462	8.48205e-05	Down
GZMK	-1.24519	0.0205017	Down
ENPP2	-1.24499	6.00409e-12	Down
ENSSSCG00000036363	-1.24233	0.0336992	Down
FBP1	-1.24099	2.8107e-105	Down
ADGRG5	-1.2371	2.14588e-05	Down
FGF10	-1.23491	6.81137e-28	Down
ENSSSCG00000021812	-1.23356	3.83336e-06	Down
SERPINB9	-1.23037	1.45255e-15	Down
LRRC66	-1.22693	0.000707499	Down
HSPA12A	-1.22275	1.18657e-58	Down
DDC	-1.21921	0.0146568	Down
SCGB3A1	-1.21767	3.14271e-09	Down
CCN3	-1.2174	0.00830084	Down
KIF27	-1.21664	3.3372e-11	Down
ETS1	-1.21485	1.72889e-65	Down
PTPN3	-1.21462	0.00185648	Down
GATM	-1.21183	5.33211e-12	Down
ENSSSCG00000031336	-1.21166	6.14981e-05	Down
ENSSSCG00000049559	-1.21023	0.0248316	Down
EMB	-1.20121	5.66595e-27	Down
TMEM74	-1.19896	0.00122753	Down
ENSSSCG00000034882	-1.19645	0.0126554	Down
GPR174	-1.1826	3.03739e-07	Down
ZBTB32	-1.18254	0.00470354	Down
TP53I11	-1.17888	4.17683e-10	Down
ENSSSCG00000030433	-1.17863	4.63395e-06	Down
PARD3	-1.17812	1.67649e-09	Down
ENSSSCG00000016687	-1.177	0.026942	Down
NLRC3	-1.16706	4.5023e-14	Down
ENSSSCG00000000640	-1.1665	0.000199669	Down
CTSW	-1.16479	2.31698e-25	Down
ND4L	-1.1621	1.85901e-05	Down
COL4A3	-1.15354	7.10157e-25	Down
ENSSSCG00000023584	-1.15177	6.28991e-08	Down
ENSSSCG00000000887	-1.15135	1.48986e-07	Down
CD3D	-1.15132	1.2706e-28	Down
AKAP5	-1.14658	1.33936e-17	Down
ENSSSCG00000031741	-1.13592	2.43436e-61	Down
SPNS3	-1.13538	0.0351857	Down
SRGAP1	-1.1301	2.2789e-59	Down
MAK	-1.12954	5.90232e-06	Down
KLF12	-1.1284	0.0217851	Down
ENSSSCG00000033721	-1.12653	0.0461893	Down
DGKG	-1.12641	6.12097e-06	Down
ENSSSCG00000029668	-1.12573	4.31533e-23	Down
MCM2	-1.12427	1.72092e-51	Down
ENSSSCG00000037850	-1.1215	0.0142918	Down
FLT1	-1.12115	1.59947e-66	Down
TNFSF11	-1.11454	0.0113216	Down
ERP27	-1.11454	0.0305553	Down
DNAH11	-1.11381	3.08035e-05	Down
UHRF1	-1.11029	1.643e-54	Down
ITGA1	-1.10583	4.39514e-13	Down
NYNRIN	-1.10574	1.28959e-07	Down
XCL1	-1.10374	8.17955e-06	Down
SERPINB7	-1.10162	0.0224028	Down
MTURN	-1.09767	3.48194e-06	Down
MAP3K15	-1.09691	9.372e-05	Down
EPHB6	-1.09507	0.00627205	Down
ZAP70	-1.08859	2.66347e-11	Down
NFATC2	-1.08726	1.01111e-08	Down
TIAM2	-1.08435	0.0449081	Down
GZMA	-1.08266	4.39932e-22	Down
BPIFA1	-1.08261	0.00104224	Down
SULF2	-1.08047	4.13424e-60	Down
MRC2	-1.07923	2.78012e-35	Down
ANPEP	-1.07911	3.34754e-17	Down
GALNT3	-1.07744	0.00567038	Down
ENSSSCG00000049813	-1.07662	0.0186522	Down
SLC13A3	-1.07505	1.94657e-08	Down
NDRG2	-1.0699	9.10784e-29	Down
GPR88	-1.06385	0.0497546	Down
MYBPH	-1.06222	0.00956661	Down
SLAMF8	-1.05903	5.83636e-51	Down
CYP2U1	-1.05817	2.17624e-10	Down
CXCL9	-1.05434	1.22127e-08	Down
SYCP2	-1.05316	5.20592e-19	Down
ST8SIA1	-1.05258	4.63331e-05	Down
F2R	-1.0508	0.00174279	Down
FOLR1	-1.04647	1.5688e-119	Down
SPIC	-1.04425	0.0382005	Down
RASGRP1	-1.044	1.84216e-26	Down
CD8B	-1.03528	0.000210367	Down
SMPD1	-1.03467	1.29382e-47	Down
ENSSSCG00000012392	-1.03375	0.00929618	Down
RNF39	-1.03169	1.47758e-07	Down
TMEM150C	-1.02779	0.00152622	Down
PLAU	-1.02509	8.13418e-31	Down
PHF7	-1.02363	0.0325783	Down
CXCR6	-1.02219	1.47793e-16	Down
SLC4A4	-1.02068	5.23266e-15	Down
CDC6	-1.01414	9.15114e-09	Down
DYNLT5	-1.01241	0.030683	Down
ENSSSCG00000008769	-1.00919	4.23884e-15	Down
PTER	-1.00142	0.0411842	Down
ENSSSCG00000029596	-1.00085	3.15747e-21	Down
ENSSSCG00000032969	1.00118	0.00312291	Up
IDO1	1.00297	9.70768e-32	Up
MMP19	1.00634	1.89375e-23	Up
USP18	1.01022	1.03799e-63	Up
ENSSSCG00000013880	1.01337	0.0126472	Up
RAB28	1.0154	8.13653e-18	Up
SH3RF2	1.01822	0.00395978	Up
GHSR	1.02188	1.2644e-101	Up
LGALS3BP	1.03417	2.55763e-55	Up
CPM	1.03871	7.98547e-09	Up
PARP11	1.04323	0.00148404	Up
ENSSSCG00000033918	1.04353	1.91256e-32	Up
TCAF1	1.04471	3.53961e-11	Up
ASPHD2	1.05024	0.000169717	Up
LPIN1	1.05458	3.94619e-14	Up
FOXS1	1.05921	2.48938e-17	Up
ENSSSCG00000051054	1.05925	8.95065e-33	Up
ENSSSCG00000000435	1.06832	0.00515163	Up
NR4A1	1.07105	0.00023069	Up
ENSSSCG00000023857	1.074	0.00126055	Up
CCDC136	1.07847	0.0138678	Up
ADM	1.08031	0.00168669	Up
LPAR1	1.08224	0.0353425	Up
IFI44L	1.08567	3.75687e-98	Up
RASGRF2	1.08929	0.0251975	Up
CHIA	1.09635	0.00156026	Up
S100A2	1.0985	4.45598e-12	Up
ENSSSCG00000050753	1.10364	4.18413e-09	Up
ENSSSCG00000014996	1.1039	0.000331875	Up
ENSSSCG00000044501	1.10409	3.77273e-05	Up
CSF3	1.10578	0.00214345	Up
ENSSSCG00000005638	1.1097	3.78473e-16	Up
SLIT2	1.11298	1.06573e-42	Up
VAV2	1.11513	1.25991e-20	Up
HTRA1	1.1173	1.73618e-11	Up
ENSSSCG00000004180	1.11944	2.15358e-08	Up
CACNA2D2	1.12004	0.00252655	Up
ENSSSCG00000013788	1.12374	0.00058968	Up
DIP2C	1.13242	0.0201788	Up
ZNFX1	1.1344	1.8516e-150	Up
LRATD2	1.14025	9.70006e-14	Up
PELI2	1.14028	0.0278189	Up
LRRIQ3	1.14083	1.00181e-06	Up
IRF9	1.14536	1.8905e-07	Up
ENSSSCG00000026061	1.15162	0.00278773	Up
KLF15	1.15816	0.043532	Up
CHI3L2	1.15899	1.2008e-19	Up
MX2	1.16117	5.5161e-184	Up
MMP3	1.16294	0.0187927	Up
CLIP4	1.16543	1.75227e-15	Up
ENSSSCG00000038009	1.16933	8.66907e-06	Up
ADORA3	1.17666	0.000580941	Up
AREG	1.1807	0.028413	Up
HERC6	1.18174	9.884e-127	Up
FABP5	1.18547	7.66705e-60	Up
AGRN	1.1904	8.02558e-27	Up
LRRC46	1.19097	0.0478714	Up
THRB	1.19538	5.72184e-27	Up
SLC17A8	1.19692	5.08197e-05	Up
TRIM21	1.19735	4.7752e-34	Up
ENSSSCG00000039569	1.19905	1.63279e-27	Up
CRACDL	1.20278	1.51494e-16	Up
LIPG	1.21104	4.11136e-09	Up
CLEC14A	1.2125	6.20674e-07	Up
ENSSSCG00000038326	1.21569	3.1012e-11	Up
EGLN3	1.21941	1.02762e-10	Up
ETV7	1.2239	1.76172e-33	Up
SPTBN1	1.22645	7.0115e-135	Up
MB21D2	1.22725	0.0261756	Up
RELT	1.23594	1.99754e-18	Up
JMJD4	1.23844	3.73564e-44	Up
NAV1	1.24642	5.77056e-12	Up
AQP3	1.2474	1.71099e-13	Up
ENSSSCG00000039214	1.25096	6.5089e-16	Up
ISG20	1.2546	1.89827e-53	Up
ITIH4	1.26228	9.71667e-18	Up
IFIH1	1.26566	7.7211e-126	Up
TIAM1	1.26984	1.05216e-64	Up
MCF2L	1.2729	5.26406e-05	Up
ENSSSCG00000043490	1.27852	0.013596	Up
EREG	1.27958	0.0069371	Up
ENSSSCG00000039476	1.28751	1.07003e-34	Up
ENSSSCG00000009578	1.28958	1.42212e-07	Up
MATN2	1.29277	0.00684201	Up
AFAP1	1.29661	1.5227e-08	Up
ZFYVE9	1.2986	1.98344e-08	Up
CD24	1.29861	2.66276e-06	Up
ZCWPW1	1.30025	4.90781e-05	Up
ENSSSCG00000038679	1.30217	1.44164e-30	Up
ENSSSCG00000048968	1.30256	2.80061e-06	Up
ENSSSCG00000016119	1.30606	1.39029e-09	Up
NIM1K	1.3086	0.0476869	Up
BST2	1.31265	5.88718e-50	Up
ENSSSCG00000008984	1.314	0.0276055	Up
AMCF-II	1.31416	0.01614	Up
VEGFA	1.31522	1.20897e-15	Up
RGS5	1.32199	0.040123	Up
NUAK1	1.33829	0.00756067	Up
RBFOX2	1.34167	0.006462	Up
LAPTM4B	1.34248	2.28642e-36	Up
ADAM8	1.34364	4.12579e-22	Up
THBS2	1.34937	2.83033e-19	Up
RAP1GAP	1.35699	0.0237104	Up
MYO10	1.36038	7.11571e-38	Up
ENSSSCG00000020872	1.37025	3.53961e-11	Up
ZBP1	1.3712	4.0308e-136	Up
ENSSSCG00000034802	1.37146	2.19897e-59	Up
FUT10	1.37528	8.69747e-05	Up
ENSSSCG00000051506	1.37605	0.0352915	Up
C5AR2	1.38284	1.2144e-18	Up
SELP	1.38562	0.000194197	Up
RRNAD1	1.38876	0.0455826	Up
RHPN2	1.38917	8.95167e-26	Up
XCR1	1.38923	2.03305e-26	Up
ENSSSCG00000000289	1.39783	2.19921e-08	Up
ZNF467	1.40304	7.76144e-07	Up
POMGNT2	1.40908	0.00126899	Up
SERPINH1	1.40921	3.79036e-06	Up
IFI44	1.41388	5.3138e-152	Up
FAM216B	1.41573	0.0215737	Up
ENSSSCG00000039158	1.42698	3.08913e-06	Up
ITPR1	1.42866	1.16848e-45	Up
ENSSSCG00000017235	1.4302	0.00880863	Up
ZNF322	1.43618	1.2327e-168	Up
RRP1B	1.44042	0.0422952	Up
RFLNA	1.44584	3.28911e-75	Up
CCL3L1	1.44833	3.68506e-13	Up
CD300LB	1.45297	0.0147728	Up
INHBA	1.45475	2.1045e-15	Up
ENSSSCG00000036017	1.4575	0.0328002	Up
RAPGEF4	1.45771	7.59085e-07	Up
RRP12	1.46377	0.0352053	Up
PLEKHA6	1.46569	0.000641896	Up
ENSSSCG00000050471	1.46607	5.19015e-14	Up
F5	1.46627	1.42483e-16	Up
SH3PXD2A	1.47879	0.000123826	Up
HERC5	1.49277	6.5651e-127	Up
CD99L2	1.49885	6.63105e-07	Up
ENSSSCG00000014911	1.50461	0.0248012	Up
GHR	1.51306	0.000520752	Up
ENSSSCG00000012427	1.51314	1.38442e-76	Up
IGF1R	1.51457	6.39145e-07	Up
TBATA	1.51758	1.9791e-06	Up
ENSSSCG00000039799	1.51851	0.00402634	Up
ENSSSCG00000000194	1.53077	2.28351e-49	Up
DIO1	1.54072	0.035661	Up
ENSSSCG00000031855	1.54799	0.0189662	Up
RIC3	1.55397	6.48103e-05	Up
HPGD	1.56178	1.1095e-06	Up
PECAM1	1.57035	5.91082e-19	Up
IFIT5	1.57206	1.7662e-185	Up
RRP9	1.57249	0.0214606	Up
SHISA8	1.57759	0.0385576	Up
DNAJB4	1.59123	1.4529e-123	Up
SMOX	1.60123	0.000353088	Up
DUSP8	1.62334	0.0366299	Up
LAMC2	1.63573	5.4582e-05	Up
PPP1R3C	1.64332	0.010955	Up
TMEM156	1.65446	2.2036e-110	Up
ENSSSCG00000039587	1.67055	0.043413	Up
IRF7	1.68677	2.0206e-165	Up
ENSSSCG00000040651	1.692	0.000967752	Up
FBXO39	1.70014	8.5829e-162	Up
CDS1	1.7017	2.35289e-39	Up
RND3	1.70967	4.3665e-11	Up
ENSSSCG00000021675	1.71917	3.9199e-13	Up
CD300C	1.72076	6.4752e-130	Up
F11	1.7292	0.0024917	Up
IFITM3	1.7422	1.0635e-44	Up
MAPK4	1.75913	0.0187327	Up
G0S2	1.78387	1.4891e-35	Up
BAG2	1.7911	5.00895e-14	Up
SCARB2	1.79128	1.8718e-165	Up
DDX60	1.80019	5.3399e-169	Up
PKIB	1.8087	2.46813e-09	Up
ENSSSCG00000024568	1.81297	9.51195e-05	Up
FABP4	1.81635	0.00323783	Up
ENSSSCG00000032591	1.81867	0.0379756	Up
ENSSSCG00000010370	1.84266	0.0479457	Up
ENSSSCG00000040009	1.84695	0.0337661	Up
CTSV	1.85166	3.96025e-07	Up
ZNF503	1.85636	0.000177665	Up
PADI4	1.86045	0.0455195	Up
HKDC1	1.87443	6.17212e-06	Up
ENSSSCG00000006286	1.89474	0.0477052	Up
AASS	1.89505	0.0339268	Up
ENSSSCG00000041322	1.91968	0.00110035	Up
ENSSSCG00000033952	1.93049	2.39983e-07	Up
CCSER1	1.93167	3.9996e-134	Up
TNFSF18	1.9437	9.47018e-07	Up
SHANK3	1.94494	0.00506767	Up
HIST1H2BD	1.94775	3.77822e-15	Up
MT1A	1.95207	2.90807e-13	Up
ENSSSCG00000024911	1.96717	0.000516712	Up
FRMD3	1.97187	3.08913e-06	Up
ENSSSCG00000049279	1.97698	0.000124957	Up
HTR7	1.99895	0.00759203	Up
CKM	2.0284	7.01531e-08	Up
IFIT2	2.04358	4.3645e-279	Up
PRNP	2.05925	2.98819e-15	Up
ENSSSCG00000036445	2.07128	6.84557e-20	Up
IGFBP4	2.08133	1.42954e-08	Up
ENSSSCG00000014565	2.08658	2.8248e-200	Up
PLBD1	2.09584	2.67475e-74	Up
MX1	2.11739	0	Up
GJA1	2.12016	6.7579e-179	Up
ENSSSCG00000016254	2.12355	0.00324936	Up
ENSSSCG00000020967	2.14522	1.85813e-46	Up
CD209	2.1457	2.44675e-06	Up
IL7R	2.14603	8.40006e-59	Up
ABCC8	2.14637	0.00616297	Up
ENSSSCG00000042880	2.15549	0.00943167	Up
MASP1	2.1653	2.96092e-09	Up
DHX58	2.17814	5.2747e-173	Up
ENSSSCG00000040615	2.18389	2.661e-06	Up
CCDC194	2.19107	8.93846e-19	Up
SERPINB2	2.20717	0.00147844	Up
ENSSSCG00000040986	2.21415	2.77283e-39	Up
ENSSSCG00000005623	2.22833	1.4888e-33	Up
RXFP1	2.23052	0.0131752	Up
PTPN13	2.24322	1.09365e-61	Up
CLDN23	2.25223	0.00517421	Up
ENSSSCG00000024161	2.25436	2.44969e-05	Up
IFIT1	2.26506	0	Up
TREH	2.26845	3.50327e-18	Up
ENSSSCG00000013100	2.29444	1.74142e-35	Up
RAB3IL1	2.29681	4.04986e-18	Up
CCDC33	2.29851	0.0175276	Up
IFI6	2.3102	0	Up
IFITM5	2.33021	0.0217851	Up
RSAD2	2.35172	0	Up
NKX6-1	2.3731	2.57223e-11	Up
ENSSSCG00000030300	2.37625	2.28327e-32	Up
CPB2	2.39026	3.03577e-07	Up
DYSF	2.47439	0.00979378	Up
NUPR1	2.4973	9.82825e-87	Up
ENSSSCG00000037808	2.50023	3.0258e-129	Up
ZBTB47	2.52929	3.12373e-22	Up
ADGRG3	2.53147	3.32981e-42	Up
THBD	2.54068	6.48234e-50	Up
ENSSSCG00000009240	2.60743	7.73e-205	Up
MS4A7	2.64986	3.03193e-26	Up
PTPRB	2.65157	4.36097e-23	Up
ISG15	2.67332	0	Up
CNTN1	2.68374	1.129e-14	Up
ANO3	2.68789	8.48e-08	Up
WNT9A	2.7018	1.09915e-60	Up
F13A1	2.70226	3.9561e-99	Up
ENSSSCG00000027777	2.82481	0.000374416	Up
TUSC3	2.83942	0.000186452	Up
ENSSSCG00000031998	2.85667	7.59914e-08	Up
ENSSSCG00000013785	2.89652	0.0484034	Up
HES4	2.95498	4.41368e-62	Up
C2orf74	2.98191	0.0417047	Up
ENSSSCG00000035960	3.02377	1.48849e-07	Up
OASL	3.02565	2.46795e-15	Up
ENSSSCG00000035105	3.05028	0.0308766	Up
ENSSSCG00000005316	3.09902	4.85932e-72	Up
SERPINB5	3.1112	0.0214374	Up
TEX12	3.14707	8.46302e-05	Up
ENSSSCG00000032436	3.25055	2.9296e-123	Up
SLPI	3.27014	6.88724e-07	Up
ENSSSCG00000048783	3.27396	0.0117096	Up
ACE2	3.34997	2.66266e-05	Up
ENSSSCG00000031143	3.36633	0.0029611	Up
DMD	3.41771	1.6845e-114	Up
ISG12(A)	3.4293	8.2539e-246	Up
ENSSSCG00000026339	3.43847	0.0345328	Up
CLDN10	3.44379	0.00118892	Up
CCL2	3.58574	6.5362e-115	Up
RDH16	3.5947	2.98193e-38	Up
ENSSSCG00000006455	3.69022	0.000367406	Up
ENSSSCG00000045688	3.69264	0.0168427	Up
ENSSSCG00000042726	3.85598	0.0436519	Up
TMEM72	3.9304	0.000778639	Up
ENSSSCG00000036272	3.94142	0.0377085	Up
DEFB1	4.17762	0.020831	Up
TIMD4	4.25334	0.00241788	Up
C1QL2	4.33429	0.0138143	Up
ENSSSCG00000003047	4.4035	0.00978483	Up
NEFH	4.45851	1.01014e-06	Up
ENSSSCG00000000207	4.46735	0	Up
ENSSSCG00000003803	4.53629	1.97268e-05	Up
ENSSSCG00000050585	4.60029	0.0197254	Up
IFNB1	4.74653	0.00338472	Up
ENSSSCG00000036342	4.8543	5.4425e-291	Up
TMEM82	4.98939	0.00513636	Up
ENSSSCG00000039120	5.07136	0.00444393	Up
ABCC9	5.37465	0.00141911	Up
EGFL6	5.40196	0.000286701	Up
ENSSSCG00000042180	5.61129	0.000477352	Up
ENSSSCG00000043974	6.18866	1.14438e-07	Up
ENSSSCG00000031837	7.15031	1.87789e-07	Up

## Sheet: 7dpi
Gene Symbol	Log2(Fold Change)	P-adj	Trend
ENSSSCG00000006605	-6.15568	4.88604e-06	Down
ENSSSCG00000038121	-5.80387	0.000139075	Down
ENSSSCG00000041324	-5.69749	0.000217346	Down
PRRT4	-5.67363	0.00024439	Down
ENSSSCG00000036227	-5.60297	6.67193e-05	Down
TCHHL1	-5.50295	6.55189e-09	Down
ENSSSCG00000042430	-5.41483	0.000141672	Down
ENSSSCG00000044041	-5.07629	0.000933447	Down
NDST4	-5.02146	0.000805824	Down
ENSSSCG00000042180	-4.99498	0.00385943	Down
NRCAM	-4.94028	7.57351e-13	Down
PON1	-4.93307	0	Down
ENSSSCG00000046959	-4.93191	1.7293e-18	Down
SMIM23	-4.92191	0.00115933	Down
ENSSSCG00000023395	-4.86181	1.10663e-06	Down
ENSSSCG00000038269	-4.68016	1.11822e-07	Down
ENSSSCG00000032896	-4.4454	1.5468e-141	Down
ENSSSCG00000015083	-4.43255	2.1368e-281	Down
GABRA3	-4.3362	3.39168e-05	Down
VWDE	-4.32617	0.00749629	Down
ENSSSCG00000009969	-4.31568	0.0081651	Down
ENSSSCG00000012565	-4.24142	0.00158317	Down
ENSSSCG00000048496	-4.13659	0.0138412	Down
SHISA9	-4.13404	0.00218284	Down
ENSSSCG00000048104	-4.12954	0.0140451	Down
SH3RF2	-4.04748	4.27376e-10	Down
PPBP	-4.03321	0	Down
PROS1	-4.01137	1.11718e-74	Down
ENSSSCG00000041446	-3.94139	1.19329e-47	Down
PPEF2	-3.9329	2.045e-212	Down
SPATA16	-3.92941	0.000359223	Down
LRRC2	-3.91245	2.08908e-29	Down
NID1	-3.83835	3.57524e-78	Down
GALNTL5	-3.82249	1.18847e-85	Down
ENSSSCG00000041204	-3.82029	0.00608449	Down
ENSSSCG00000049027	-3.72714	2.95033e-06	Down
ESRRB	-3.71709	0.000212675	Down
ENSSSCG00000042670	-3.68012	5.51583e-32	Down
MMP16	-3.63343	7.57715e-10	Down
GAL3ST3	-3.61789	0.0136564	Down
C3	-3.56344	0	Down
TEPP	-3.55019	3.21457e-06	Down
ENSSSCG00000051279	-3.52433	4.8053e-20	Down
KANK1	-3.52145	1.1503e-154	Down
ENSSSCG00000048944	-3.50793	0.00348092	Down
NKX6-1	-3.50294	3.0667e-11	Down
FCAR	-3.41387	0	Down
DNASE1L3	-3.40688	8.70319e-06	Down
SLC12A1	-3.34792	2.6425e-09	Down
ENSSSCG00000041558	-3.34208	6.95964e-49	Down
ENSSSCG00000021623	-3.3419	7.95825e-13	Down
ENSSSCG00000041534	-3.3304	3.22026e-32	Down
SIRPB2	-3.32419	5.6572e-244	Down
ENSSSCG00000043280	-3.30022	1.0707e-198	Down
ENSSSCG00000038557	-3.29508	1.25583e-12	Down
ENSSSCG00000045709	-3.29467	4.03907e-49	Down
ENSSSCG00000045347	-3.28997	1.2949e-09	Down
ALDH3B2	-3.28051	1.75757e-27	Down
PPP1R3A	-3.24368	0.0446863	Down
LYPD1	-3.23894	7.58558e-06	Down
CTCFL	-3.19657	6.58602e-18	Down
AP3M2	-3.19575	1.2661e-104	Down
ENSSSCG00000035986	-3.18713	5.99485e-05	Down
SERPINB7	-3.17088	7.65772e-08	Down
A2M	-3.1627	0	Down
ACP3	-3.15784	1.90385e-86	Down
ENSSSCG00000032383	-3.14028	0.0441494	Down
ATP6V0A4	-3.13154	6.62212e-55	Down
PCDH7	-3.12737	1.319e-12	Down
GPR17	-3.11518	5.31401e-11	Down
ENSSSCG00000038337	-3.10531	0.000563914	Down
HAO1	-3.09632	1.9265e-06	Down
KCNIP1	-3.09535	1.50366e-56	Down
CPA4	-3.07565	0.00175893	Down
CALHM1	-3.06819	0.0228	Down
PRSS48	-3.05718	1.78064e-07	Down
GYS2	-3.03426	4.52221e-16	Down
CYP27A1	-3.02016	8.33814e-13	Down
TFAP2C	-3.0055	5.63238e-07	Down
ENSSSCG00000005311	-2.99558	1.0643e-273	Down
ENSSSCG00000040993	-2.98269	1.77757e-07	Down
SLC1A3	-2.97525	0	Down
ENSSSCG00000045886	-2.96219	0.000141771	Down
NAAA	-2.92676	0	Down
DOK6	-2.92404	0	Down
SORCS1	-2.91021	2.3695e-105	Down
ENSSSCG00000042709	-2.88864	5.76084e-34	Down
ENSSSCG00000048078	-2.86973	2.61656e-36	Down
ADCYAP1R1	-2.8662	0.03502	Down
PALMD	-2.85209	2.73592e-66	Down
AUTS2	-2.84676	7.44163e-52	Down
DYNLT5	-2.8228	0.000392169	Down
ENSSSCG00000008052	-2.82051	7.56726e-05	Down
FHAD1	-2.80974	5.1858e-64	Down
ENSSSCG00000033339	-2.80636	0.00746726	Down
TLL1	-2.80568	2.44549e-30	Down
ENSSSCG00000042912	-2.76529	0.0223105	Down
LVRN	-2.75644	1.84729e-61	Down
ENSSSCG00000033192	-2.75372	0.0164521	Down
ENSSSCG00000037083	-2.73935	0.0499045	Down
EML5	-2.73873	1.5939e-166	Down
ENSSSCG00000033395	-2.73441	9.86355e-11	Down
APCDD1	-2.72527	7.17415e-65	Down
COL11A1	-2.7052	5.17313e-06	Down
CFAP74	-2.69642	1.93532e-41	Down
C2orf66	-2.68766	8.71692e-31	Down
PIEZO2	-2.68225	6.28107e-10	Down
SRGAP1	-2.67674	1.3795e-218	Down
METTL11B	-2.67277	0.0320082	Down
SRPX	-2.67093	0.00429384	Down
RPRML	-2.66757	0.000964936	Down
MAPT	-2.66669	2.47414e-89	Down
ENSSSCG00000035617	-2.66207	2.57854e-25	Down
ENSSSCG00000035736	-2.65466	0	Down
ENSSSCG00000042880	-2.65213	0.00127753	Down
TMEM35B	-2.64004	1.535e-94	Down
FAM81A	-2.6385	6.01367e-43	Down
ENSSSCG00000038561	-2.63834	2.81914e-05	Down
MARCHF10	-2.6377	6.61402e-53	Down
PRRX1	-2.63471	0.00109388	Down
MOS	-2.63457	0.00390007	Down
ENSSSCG00000038283	-2.63119	0.00149269	Down
ENSSSCG00000051533	-2.62386	0.000377304	Down
DGKH	-2.61057	5.728e-197	Down
SLA-DOA	-2.60708	1.078e-250	Down
COL14A1	-2.60568	0.00761022	Down
ENSSSCG00000043522	-2.59868	1.6e-22	Down
DCN	-2.58568	1.0755e-11	Down
MCOLN3	-2.58077	3.6752e-228	Down
ENSSSCG00000009281	-2.57776	0.00247	Down
DLGAP2	-2.56933	4.94443e-06	Down
ENSSSCG00000009685	-2.5634	0.0188984	Down
ENSSSCG00000048350	-2.56338	0.00185789	Down
ALDH1A2	-2.52768	0.000175623	Down
NFASC	-2.52095	0.00380448	Down
ENSSSCG00000023788	-2.51567	1.5996e-182	Down
ENSSSCG00000010089	-2.50688	6.35141e-09	Down
KCNMB1	-2.49988	2.27155e-18	Down
ITIH5	-2.49661	0	Down
PLXDC2	-2.49434	0	Down
DNAI3	-2.49352	0	Down
NME4	-2.49173	0.000246809	Down
CLIP4	-2.49168	4.42641e-56	Down
SLC39A12	-2.48745	1.51189e-38	Down
S1PR5	-2.48734	1.48864e-35	Down
MMP28	-2.48002	2.11912e-65	Down
ESYT3	-2.47372	4.6769e-41	Down
ENSSSCG00000013720	-2.47162	0	Down
SLAMF8	-2.47038	2.7467e-277	Down
ENSSSCG00000007527	-2.4553	2.86676e-05	Down
JPH4	-2.4527	6.84983e-56	Down
ENSSSCG00000039921	-2.44457	0.00392546	Down
ENSSSCG00000044051	-2.44143	2.7589e-79	Down
ANKRD24	-2.43868	2.06281e-41	Down
RNF39	-2.43818	2.92233e-27	Down
RAMP2	-2.41951	0	Down
GPR156	-2.41118	0.0494672	Down
CA2	-2.40325	8.24268e-07	Down
ENSSSCG00000008241	-2.39382	8.65634e-29	Down
C3orf80	-2.3781	0.0104276	Down
ZNF365	-2.37296	5.65728e-06	Down
RGSL1	-2.37221	5.69903e-07	Down
ADCK1	-2.37183	4.4354e-117	Down
XIRP2	-2.3678	8.23436e-09	Down
NTN5	-2.35625	0.0497447	Down
ENSSSCG00000013785	-2.35594	0.0351286	Down
GUCY1A1	-2.35455	1.34301e-75	Down
ENSSSCG00000044044	-2.35303	1.49078e-29	Down
SLC16A14	-2.34751	4.7019e-159	Down
RASSF6	-2.34033	1.13987e-25	Down
ENSSSCG00000033189	-2.32754	2.11554e-83	Down
PTPRK	-2.32617	6.1921e-302	Down
OAZ3	-2.32524	5.45673e-08	Down
PLCL1	-2.32349	0	Down
PNCK	-2.31329	0.0181861	Down
KIF3C	-2.30907	0	Down
ENSSSCG00000028691	-2.30497	3.8396e-21	Down
UCP3	-2.30487	8.43447e-95	Down
NPSR1	-2.29925	1.59269e-10	Down
ENSSSCG00000038027	-2.28286	0.00110927	Down
MAP3K15	-2.28034	4.73793e-18	Down
MYO1D	-2.27968	4.928e-145	Down
PLPPR5	-2.27206	0.00116862	Down
ENSSSCG00000010610	-2.26669	0.0176353	Down
WIF1	-2.26611	2.75135e-09	Down
ABHD12B	-2.26453	8.22209e-65	Down
PLVAP	-2.25755	3.775e-188	Down
ENPP2	-2.25614	7.24847e-39	Down
SLC2A9	-2.2519	1.7851e-144	Down
CHRM3	-2.24412	9.9165e-110	Down
BHLHE41	-2.23653	3.8686e-189	Down
LRRC31	-2.23445	9.49451e-16	Down
DUOX1	-2.23401	0.0349694	Down
ENSSSCG00000042801	-2.23353	0.000717099	Down
COL11A2	-2.23203	0.00158592	Down
TMEM237	-2.2292	5.26375e-94	Down
TMEM86A	-2.22656	4.3499e-148	Down
STX1B	-2.22418	5.90728e-43	Down
ECHDC2	-2.22381	8.495e-114	Down
SAG	-2.22341	3.35904e-67	Down
RNF150	-2.223	6.55745e-09	Down
PADI2	-2.22029	1.0118e-302	Down
ENSSSCG00000026061	-2.21621	2.40806e-06	Down
HFE	-2.21496	2.57303e-94	Down
TNFRSF11A	-2.21332	7.2193e-142	Down
TRIM9	-2.20784	0.00420447	Down
PIPOX	-2.20107	0.00839262	Down
BDKRB2	-2.19835	6.23036e-25	Down
ENSSSCG00000049559	-2.19723	0.00211847	Down
SMAD6	-2.19495	1.81696e-23	Down
ESR2	-2.19251	0.000167309	Down
PLTP	-2.18821	3.7161e-101	Down
ASB4	-2.1831	1.25964e-06	Down
DEPTOR	-2.18228	1.17049e-72	Down
EGFR	-2.18195	8.872e-114	Down
CDC42BPA	-2.18175	0	Down
ITIH2	-2.1783	2.55825e-06	Down
GPR39	-2.17462	7.8391e-42	Down
STOX2	-2.17417	5.06416e-42	Down
CDH23	-2.16965	5.5626e-212	Down
MYO7B	-2.16948	0.0389181	Down
NRAP	-2.16781	2.9926e-11	Down
SLC46A1	-2.1626	2.4705e-194	Down
INTU	-2.15553	3.2273e-93	Down
ENSSSCG00000049415	-2.15514	3.3901e-104	Down
ENSSSCG00000008488	-2.1515	2.53421e-33	Down
LRIG3	-2.14878	4.72012e-62	Down
GPR85	-2.14662	7.31598e-83	Down
ENSSSCG00000044562	-2.1449	0.000303692	Down
NFIA	-2.13832	2.7301e-99	Down
RGS8	-2.13657	1.81952e-81	Down
ENSSSCG00000038991	-2.13364	2.7643e-164	Down
ABCB10	-2.13363	4.3735e-289	Down
ENSSSCG00000032108	-2.13152	5.3893e-224	Down
PTGR1	-2.13101	1.055e-264	Down
ENSSSCG00000034000	-2.12933	4.2947e-181	Down
ABCA3	-2.12923	1.1635e-200	Down
SYNE2	-2.12555	0	Down
METTL24	-2.12195	2.28079e-16	Down
XDH	-2.09749	0	Down
CYP7A1	-2.09704	0	Down
ENSSSCG00000049831	-2.09504	1.33344e-08	Down
KLF5	-2.09423	6.3609e-130	Down
ZNF804A	-2.09167	1.16344e-12	Down
PIK3R6	-2.08872	1.91388e-65	Down
GLB1L	-2.08861	4.29766e-10	Down
CDH24	-2.08616	3.59916e-32	Down
JSRP1	-2.08465	4.42146e-10	Down
ENSSSCG00000037257	-2.08293	0.0368212	Down
ENSSSCG00000048998	-2.07432	0.0228227	Down
PRTFDC1	-2.07115	3.14431e-62	Down
OOSP3	-2.07105	0.0157484	Down
TMEM8B	-2.07008	4.49718e-20	Down
C3orf84	-2.06449	0.0186747	Down
SORT1	-2.06298	1.7627e-278	Down
ENSSSCG00000008769	-2.06279	0	Down
SESN3	-2.0611	0	Down
PALD1	-2.06073	3.8369e-150	Down
WDR93	-2.05871	1.15178e-63	Down
PYGL	-2.05805	0	Down
DEPP1	-2.05054	4.3876e-137	Down
ENSSSCG00000041313	-2.04894	7.25456e-42	Down
ENSSSCG00000045892	-2.04052	8.76591e-18	Down
SLC16A10	-2.03589	4.5077e-131	Down
ENSSSCG00000049051	-2.03265	0.00011313	Down
C11orf52	-2.03217	9.39304e-17	Down
CYP1B1	-2.02626	4.1352e-213	Down
ENSSSCG00000044539	-2.0257	1.04019e-23	Down
HCAR1	-2.01659	0.0322245	Down
MTR	-2.01513	0	Down
ATP6V1G3	-2.01356	1.99838e-19	Down
ABCC5	-2.01042	2.9486e-304	Down
MAMDC2	-2.00684	1.30632e-71	Down
ENSSSCG00000043849	-2.00544	9.46736e-05	Down
ENSSSCG00000051766	-2.00407	1.11641e-25	Down
AOAH	-2.00269	5.09755e-36	Down
VSIG10	-1.99691	1.27284e-21	Down
ZNF648	-1.99682	1.47849e-13	Down
MYOM1	-1.99593	0.000230881	Down
ENSSSCG00000013173	-1.99164	0.00101527	Down
LGR4	-1.99036	4.48326e-37	Down
SLC46A2	-1.98964	7.9294e-260	Down
RPS6KA5	-1.98934	2.3807e-165	Down
PDK2	-1.9825	9.47255e-32	Down
PAICS	-1.97926	2.4668e-182	Down
ENSSSCG00000027046	-1.97763	1.8579e-201	Down
PPAT	-1.97397	2.08355e-32	Down
CAVIN1	-1.96704	3.945e-153	Down
UBE2E2	-1.96624	7.5748e-127	Down
PDE3B	-1.96577	0	Down
EFHB	-1.96182	4.79157e-06	Down
ADGRE3	-1.96132	1.6059e-206	Down
TESK2	-1.96063	1.54772e-83	Down
LRRK2	-1.95814	0	Down
ENSSSCG00000034623	-1.95787	5.73836e-06	Down
KLHL13	-1.95467	7.51788e-30	Down
ENSSSCG00000015036	-1.95448	2.7376e-135	Down
SUGCT	-1.95435	8.4252e-62	Down
SLIT2	-1.95432	9.06659e-40	Down
ZFHX2	-1.9537	1.24419e-24	Down
IFN-ALPHA-8	-1.95352	0.00119947	Down
DNAH9	-1.95181	5.91433e-39	Down
PLA2G2F	-1.94732	0.00393464	Down
GPCPD1	-1.94638	0	Down
RFTN2	-1.94009	7.95095e-12	Down
POSTN	-1.93869	1.7344e-06	Down
PDE6A	-1.93749	2.0113e-06	Down
ENSSSCG00000049065	-1.93259	0.0205812	Down
HRH1	-1.93104	3.8192e-224	Down
ENSSSCG00000050223	-1.93093	2.97776e-10	Down
ENSSSCG00000007181	-1.92834	7.4745e-118	Down
CLCN5	-1.9282	9.4017e-142	Down
TSPAN2	-1.92292	2.8127e-205	Down
OPHN1	-1.92142	1.16699e-90	Down
C1QB	-1.91674	0	Down
UCP2	-1.914	2.9377e-205	Down
ENSSSCG00000015802	-1.91374	3.3217e-145	Down
ENSSSCG00000050958	-1.90791	1.65063e-07	Down
ENSSSCG00000043880	-1.90705	1.03238e-19	Down
AK8	-1.90238	0.0131424	Down
DUOXA1	-1.89994	1.98379e-09	Down
DOCK4	-1.89872	0	Down
SCIN	-1.8982	2.0023e-233	Down
MEIOB	-1.89736	2.93516e-66	Down
ENSSSCG00000036451	-1.89718	2.51509e-06	Down
ENSSSCG00000037703	-1.89656	0.0348838	Down
PLPPR2	-1.89295	0.0247323	Down
EID2	-1.89216	9.60124e-08	Down
NHSL1	-1.88467	1.10173e-35	Down
CCSER1	-1.88334	1.5205e-111	Down
COQ8A	-1.88214	5.76705e-59	Down
TGFBR1	-1.88112	0	Down
C1QC	-1.87964	0	Down
FGD1	-1.87873	3.93193e-25	Down
ADAMTS20	-1.87711	0.0197598	Down
ITIH4	-1.87464	9.99114e-66	Down
MARCO	-1.87246	1.11544e-09	Down
LIMS2	-1.87097	2.35844e-37	Down
COLEC12	-1.86603	4.9525e-270	Down
ENSSSCG00000049357	-1.86565	0.0179362	Down
COL10A1	-1.86491	1.34481e-22	Down
PAK1	-1.86182	5.8601e-08	Down
IFN-OMEGA-7	-1.85925	0.0315502	Down
DUOX2	-1.85772	4.7122e-239	Down
PDLIM1	-1.85646	2.0287e-163	Down
FHL1	-1.85598	1.5285e-152	Down
TMC7	-1.85491	0.00130897	Down
PGAP4	-1.85441	4.5629e-139	Down
ENSSSCG00000034371	-1.85165	7.49241e-22	Down
TTC8	-1.85088	2.4235e-37	Down
TXNDC16	-1.85072	1.0736e-189	Down
ESRP1	-1.85065	3.59499e-52	Down
FMN1	-1.84796	3.9587e-130	Down
ENSSSCG00000044887	-1.84249	0.0232817	Down
ENSSSCG00000044896	-1.83886	0.0238459	Down
CYP4F3	-1.83755	1.6115e-213	Down
ANKRD53	-1.83745	2.92442e-07	Down
ENSSSCG00000027665	-1.83403	1.85e-107	Down
CTSD	-1.83303	0	Down
EPHX1	-1.83088	1.74998e-22	Down
ERBB2	-1.83041	1.11562e-14	Down
BEND7	-1.827	1.7335e-138	Down
ENSSSCG00000020913	-1.82408	0.0337247	Down
ZFHX3	-1.82286	1.62173e-15	Down
SHISA7	-1.82284	1.56125e-05	Down
ATP6V1E2	-1.81813	4.06667e-10	Down
MSMB	-1.81787	9.51464e-31	Down
ABHD4	-1.81677	1.66167e-53	Down
ACSS2	-1.81603	2.59047e-81	Down
CC2D2B	-1.81569	5.44674e-08	Down
C1QA	-1.81359	1.739e-268	Down
SLC2A12	-1.81236	1.5746e-222	Down
TMEM236	-1.81207	7.7854e-169	Down
LCA5	-1.8086	9.15146e-63	Down
TEX12	-1.80104	3.18955e-05	Down
ENSSSCG00000050471	-1.79457	1.23539e-10	Down
ZZEF1	-1.79158	1.8609e-152	Down
TBC1D20	-1.78806	0	Down
NAV3	-1.78769	3.3289e-133	Down
GTF3C1	-1.78761	4.4238e-151	Down
ENSSSCG00000042365	-1.78322	1.19768e-28	Down
CA13	-1.78317	1.63787e-42	Down
PHYH	-1.78307	3.0185e-198	Down
TPRG1	-1.78138	8.77715e-08	Down
ENPP1	-1.77946	0	Down
MYCL	-1.77081	9.44475e-71	Down
VWA8	-1.7696	2.3815e-192	Down
HAPLN4	-1.76796	1.04858e-38	Down
TMEM266	-1.76771	0.0273072	Down
ENSSSCG00000049310	-1.76413	0.00269879	Down
PARM1	-1.7637	4.2043e-145	Down
CPSF6	-1.75957	4.2599e-251	Down
MGST1	-1.75845	1.0389e-148	Down
STAB1	-1.75768	1.3525e-233	Down
APOE	-1.75737	6.9377e-162	Down
HSD17B6	-1.75595	1.66361e-10	Down
ENSSSCG00000047097	-1.7477	0.0493756	Down
TMPPE	-1.74735	2.84836e-73	Down
GSN	-1.74305	1.673e-253	Down
PPT1	-1.74248	8.7712e-249	Down
GABBR1	-1.73747	4.23899e-31	Down
CDC42EP3	-1.73546	0	Down
CARMIL1	-1.73135	1.1486e-122	Down
CYSLTR2	-1.7304	2.7778e-174	Down
UBASH3B	-1.72904	9.9864e-239	Down
CYP4V2	-1.72732	8.6444e-222	Down
CLSTN3	-1.72665	5.38893e-06	Down
SHTN1	-1.7247	5.6447e-195	Down
GPR82	-1.72388	1.4996e-176	Down
SDC3	-1.71996	8.67168e-42	Down
RND2	-1.71381	1.18756e-23	Down
CTDSPL	-1.71266	1.1208e-11	Down
DYNC1I1	-1.71164	4.37637e-66	Down
HDC	-1.70641	0.00421749	Down
MRAS	-1.70588	1.5658e-215	Down
LRRTM2	-1.705	6.21867e-20	Down
ENSSSCG00000003726	-1.70385	0.00828322	Down
PKIB	-1.70269	1.48772e-32	Down
SPOCK1	-1.70171	2.43029e-05	Down
REEP1	-1.70154	4.24362e-64	Down
SLA-DQB1	-1.7012	4.4501e-244	Down
HLA-DRA	-1.70039	0	Down
SYT6	-1.69983	2.96142e-05	Down
ENSSSCG00000017897	-1.69887	0.035134	Down
IQGAP3	-1.6964	2.61641e-38	Down
GPX1	-1.68932	4.7749e-201	Down
ARX	-1.68826	5.20006e-78	Down
DHRS7	-1.68782	3.6855e-99	Down
CALHM2	-1.6872	8.47509e-90	Down
TKT	-1.68717	0	Down
ERG28	-1.67858	5.2258e-194	Down
LIMA1	-1.67599	5.8652e-234	Down
LRRC36	-1.67415	4.12402e-09	Down
SCIMP	-1.67238	1.5965e-175	Down
ZDHHC14	-1.67101	3.23896e-36	Down
CCDC153	-1.67007	3.23576e-05	Down
TNIK	-1.66831	8.9612e-231	Down
PCK2	-1.66799	2.5765e-201	Down
TCF7L2	-1.66652	5.93598e-17	Down
ENSSSCG00000040016	-1.66609	1.1042e-174	Down
SP7	-1.66553	0.00152937	Down
CALHM5	-1.66456	1.37266e-06	Down
LY75	-1.66416	4.2968e-171	Down
SEZ6	-1.66092	7.92154e-11	Down
GJA1	-1.66071	1.8168e-104	Down
ARSG	-1.66066	6.87649e-65	Down
ENSSSCG00000043974	-1.66021	1.10986e-12	Down
ADAMTS14	-1.65964	2.77283e-05	Down
EPHA3	-1.65151	0.0109084	Down
ENSSSCG00000004830	-1.64879	4.147e-279	Down
SELENBP1	-1.64676	4.40075e-05	Down
DNAH6	-1.64661	1.18933e-12	Down
CRACR2B	-1.64567	1.58655e-20	Down
DPYS	-1.64363	9.5588e-114	Down
NRP1	-1.64336	0	Down
STRIP2	-1.64079	3.95925e-37	Down
PIK3C2A	-1.64059	1.8846e-229	Down
ENSSSCG00000039810	-1.6388	0.00349362	Down
CHST2	-1.63793	8.6162e-190	Down
NPL	-1.63506	1.128e-291	Down
TEF	-1.63503	6.06825e-23	Down
TLR3	-1.63239	9.8456e-112	Down
C2CD2	-1.63054	1.81464e-96	Down
ENSSSCG00000021222	-1.62643	3.94169e-06	Down
ANXA4	-1.62564	6.4144e-181	Down
NRIP1	-1.62556	4.2641e-201	Down
RASSF4	-1.62415	3.8425e-271	Down
PLA2G2D	-1.62343	1.65414e-65	Down
ERBB4	-1.62203	4.11004e-06	Down
B3GNT6	-1.62023	0.0340334	Down
ENSSSCG00000001456	-1.61977	2.7653e-213	Down
SLC46A3	-1.61936	4.34747e-58	Down
C20orf194	-1.61822	1.89926e-84	Down
LIPC	-1.61777	0.000393225	Down
ANKRD2	-1.6173	0.00232183	Down
SMS	-1.61687	4.7473e-202	Down
CCDC88A	-1.61621	0	Down
B4GALNT1	-1.61502	1.98389e-54	Down
PON3	-1.61405	0.00281139	Down
KLHL29	-1.61393	1.88082e-57	Down
ACOT4	-1.61258	2.1719e-108	Down
SLC6A6	-1.61167	8.2566e-283	Down
SLA-DMA	-1.61164	7.4497e-187	Down
PGAP1	-1.61076	2.9154e-182	Down
ENSSSCG00000006213	-1.60753	8.90867e-10	Down
LYST	-1.60735	3.7924e-283	Down
ENSSSCG00000046092	-1.60709	7.39067e-21	Down
GNB5	-1.60468	3.0949e-183	Down
ADCY5	-1.60311	1.24379e-95	Down
RETSAT	-1.60259	1.3809e-164	Down
ENSSSCG00000031827	-1.59873	0.0263606	Down
CD9	-1.59697	4.6459e-297	Down
ZNF827	-1.59675	4.95226e-32	Down
CAPN3	-1.596	2.3877e-195	Down
SSTR2	-1.59462	0.000279754	Down
TANC2	-1.59224	7.4435e-119	Down
NKAIN2	-1.592	0.0270991	Down
KRT23	-1.59113	2.50212e-13	Down
MAK	-1.59076	4.82801e-08	Down
LRP6	-1.59002	1.1674e-142	Down
ENSSSCG00000015814	-1.58938	2.4199e-187	Down
MANBA	-1.58791	3.0949e-183	Down
TNFSF13	-1.58588	9.3976e-125	Down
VRK1	-1.58226	2.57233e-80	Down
AGBL2	-1.58145	2.93192e-25	Down
VSTM4	-1.58061	2.4792e-06	Down
ENSSSCG00000024800	-1.58011	2.2031e-168	Down
ENSSSCG00000034882	-1.57585	0.000830758	Down
NREP	-1.57332	4.98674e-78	Down
SCRG1	-1.57149	1.10218e-06	Down
ITIH3	-1.57136	7.16488e-06	Down
ENSSSCG00000031075	-1.57015	0.00347197	Down
GUCY1B1	-1.57	5.0426e-131	Down
SORD	-1.56992	5.6041e-138	Down
SLCO2B1	-1.56968	7.2773e-227	Down
CLEC12B	-1.5689	3.7314e-75	Down
GPM6B	-1.5686	1.624e-218	Down
ARHGAP32	-1.56855	3.40451e-23	Down
ENSSSCG00000024330	-1.56487	0.0384595	Down
ENSSSCG00000017920	-1.56272	1.3119e-167	Down
KIFC3	-1.56231	1.41069e-98	Down
PARP4	-1.56043	3.1809e-68	Down
ZNF395	-1.55852	2.41608e-42	Down
NR1H3	-1.55543	1.58381e-89	Down
ENSSSCG00000035267	-1.55377	0.000170201	Down
TRAM2	-1.55225	1.39143e-76	Down
ENSSSCG00000028166	-1.54955	1.87594e-15	Down
ENSSSCG00000051546	-1.54795	0.024865	Down
CFAP126	-1.54606	0.00111776	Down
PLEKHG6	-1.54439	2.74683e-81	Down
TBC1D16	-1.54434	3.81676e-61	Down
ALAS2	-1.54413	6.56676e-05	Down
EFNA2	-1.54293	1.53496e-31	Down
SLC27A1	-1.54184	5.59843e-67	Down
CSAD	-1.53823	4.54108e-26	Down
ENSSSCG00000038215	-1.53695	1.63091e-95	Down
NR3C2	-1.53657	3.13782e-49	Down
RNF222	-1.53601	1.55819e-17	Down
TRIM7	-1.53122	3.60734e-05	Down
ENSSSCG00000004573	-1.52995	3.50524e-09	Down
CLHC1	-1.52855	9.02047e-12	Down
ENSSSCG00000048359	-1.52841	9.90837e-10	Down
CTNND1	-1.52786	6.5961e-196	Down
TYSND1	-1.52634	9.5027e-100	Down
ENSSSCG00000045155	-1.52484	7.1301e-07	Down
HSF5	-1.52477	0.0447928	Down
ENSSSCG00000041522	-1.52448	0.000931702	Down
LAMB2	-1.52013	3.32035e-22	Down
PLAC9	-1.51966	6.39178e-70	Down
DNAH7	-1.51948	6.69865e-15	Down
TPPP	-1.51914	9.71679e-69	Down
SARM1	-1.51876	1.1496e-102	Down
ENSSSCG00000040556	-1.51504	0.0348782	Down
ARHGEF11	-1.51464	6.3e-90	Down
ENSSSCG00000027903	-1.5146	1.0042e-130	Down
ENSSSCG00000049011	-1.51315	6.13467e-15	Down
ENSSSCG00000049589	-1.51305	2.03184e-09	Down
ENSSSCG00000050398	-1.50768	8.1598e-129	Down
ENSSSCG00000014911	-1.50716	0.0300896	Down
APEX2	-1.50628	7.59035e-24	Down
WNT5B	-1.50497	1.56132e-62	Down
P2RX7	-1.50447	2.09425e-36	Down
ENSSSCG00000031398	-1.50376	2.46797e-24	Down
MRC2	-1.50352	1.7049e-133	Down
FBXO32	-1.50349	1.83418e-39	Down
ADAM28	-1.50346	1.7687e-136	Down
ENSSSCG00000025417	-1.50284	1.04554e-15	Down
ENSSSCG00000044005	-1.50225	9.22651e-06	Down
ABCC11	-1.50088	0.0102849	Down
ENSSSCG00000044127	-1.50079	6.2414e-27	Down
BTBD9	-1.50041	3.76014e-81	Down
ANGPTL7	-1.49949	3.5853e-05	Down
C9orf24	-1.49801	2.57358e-05	Down
ARL4A	-1.49787	2.5989e-117	Down
FERMT1	-1.4974	5.72595e-25	Down
EHF	-1.49593	4.4017e-166	Down
SLC7A7	-1.49512	7.4016e-164	Down
EOGT	-1.49482	2.5497e-99	Down
PLEKHS1	-1.49479	1.19879e-05	Down
ENSSSCG00000012566	-1.49317	8.0001e-99	Down
CFP	-1.49131	1.2308e-171	Down
ENSSSCG00000031336	-1.49041	0.000310562	Down
TSPAN12	-1.49033	1.5465e-111	Down
AIFM2	-1.48624	3.9631e-138	Down
PDLIM5	-1.48549	2.6685e-123	Down
ATG7	-1.48482	9.2458e-119	Down
ENSSSCG00000007642	-1.47953	0.000565202	Down
KBTBD7	-1.4781	5.89887e-50	Down
ENSSSCG00000034367	-1.4768	1.05711e-18	Down
TSPO	-1.47624	1.5812e-192	Down
PLD1	-1.47542	2.2795e-145	Down
PLD4	-1.47538	3.845e-142	Down
ZPBP	-1.47495	1.16142e-07	Down
ENSSSCG00000010992	-1.47476	0.0197533	Down
ACAA2	-1.47313	2.14579e-77	Down
DGKG	-1.47231	9.72958e-08	Down
AKR1A1	-1.47195	2.082e-98	Down
ENSSSCG00000035307	-1.47061	2.18217e-09	Down
AKR7A2	-1.47006	3.95306e-60	Down
AXL	-1.46936	4.2308e-213	Down
C9	-1.46928	0.00901319	Down
LRRC18	-1.46742	5.04772e-29	Down
MPDZ	-1.46728	9.4118e-119	Down
ZP2	-1.46655	0.018757	Down
HS3ST3A1	-1.46557	4.33551e-23	Down
MITF	-1.46496	1.1628e-196	Down
ZHX3	-1.46477	1.38349e-51	Down
SERPINF2	-1.46396	8.47882e-09	Down
ZBTB20	-1.45868	3.11575e-20	Down
TLR8	-1.45844	1.6585e-203	Down
VPS13C	-1.45768	3.1375e-234	Down
SLC39A4	-1.45654	6.25579e-07	Down
CFAP46	-1.45637	0.00898144	Down
ISYNA1	-1.45422	1.6227e-115	Down
ENSSSCG00000039089	-1.45319	3.50085e-18	Down
SCAMP5	-1.45047	1.03145e-53	Down
OSBPL11	-1.44618	1.0796e-196	Down
C18orf54	-1.44512	2.1002e-91	Down
RAPGEF5	-1.44456	7.53276e-26	Down
ENSSSCG00000003271	-1.44389	1.5754e-14	Down
ENSSSCG00000044105	-1.44268	1.99656e-21	Down
FGF10	-1.44144	3.21732e-62	Down
TESC	-1.44081	1.24413e-48	Down
TLN2	-1.43999	4.22503e-10	Down
ENSSSCG00000041571	-1.43835	4.81077e-11	Down
SACS	-1.43655	6.51642e-93	Down
EXTL3	-1.43654	1.05623e-82	Down
ENSSSCG00000045084	-1.43647	1.9426e-11	Down
ENSSSCG00000033262	-1.43431	8.0413e-216	Down
NYNRIN	-1.43311	2.5496e-15	Down
EIF4EBP2	-1.43072	3.45034e-78	Down
ENSSSCG00000043519	-1.43035	7.30619e-57	Down
GLDN	-1.43015	2.3238e-14	Down
ENSSSCG00000031776	-1.42949	1.24015e-60	Down
COL4A2	-1.42821	4.612e-41	Down
GP91-PHOX	-1.42726	2.0707e-214	Down
ENSSSCG00000001455	-1.42617	1.1714e-205	Down
HEY2	-1.4256	0.00221081	Down
AGPAT1	-1.42524	7.71609e-47	Down
GPT	-1.42507	4.58443e-84	Down
SLC35G1	-1.42338	5.3807e-121	Down
CYP8B1	-1.42173	4.43291e-06	Down
ZFYVE26	-1.42064	7.37117e-83	Down
ENSSSCG00000041955	-1.42053	1.41454e-08	Down
ENSSSCG00000006588	-1.41971	4.1994e-155	Down
PPP1R36	-1.41967	0.00114595	Down
TSPAN10	-1.41899	4.69797e-05	Down
ELF4	-1.4188	1.31269e-45	Down
ENSSSCG00000046745	-1.41809	0.000364115	Down
SEPTIN11	-1.41721	3.5472e-230	Down
CYP2J34	-1.41601	9.6458e-139	Down
ACAA1	-1.41416	1.15426e-74	Down
ENSSSCG00000015823	-1.41381	3.1526e-147	Down
PLXNA2	-1.41156	6.29935e-39	Down
ENSSSCG00000038462	-1.41026	0.00922863	Down
FBXW8	-1.40665	0.00127961	Down
CPA1	-1.40405	0.000228529	Down
PPIC	-1.40272	5.36009e-56	Down
WNT8A	-1.40261	0.0338283	Down
DTX4	-1.40177	4.8086e-141	Down
CIDEC	-1.40056	1.2681e-105	Down
ZNF713	-1.39937	3.68928e-10	Down
TAL1	-1.39913	8.56737e-14	Down
ST3GAL6	-1.39884	3.1299e-128	Down
ZNF516	-1.39739	1.02622e-62	Down
PDE4A	-1.39393	2.5816e-37	Down
SIGLEC1	-1.39327	3.6925e-100	Down
ENSSSCG00000040109	-1.39321	0.0350612	Down
KIF27	-1.39145	1.99958e-08	Down
ENSSSCG00000042110	-1.39129	0.00998769	Down
ENSSSCG00000047293	-1.39054	3.08719e-08	Down
ZNF37A	-1.38984	4.70833e-09	Down
MINDY1	-1.38968	1.10807e-12	Down
MADD	-1.38931	3.44304e-44	Down
RIPOR1	-1.38916	9.341e-38	Down
ENSSSCG00000007186	-1.38897	0.0160792	Down
STOM	-1.3887	2.6531e-185	Down
CIART	-1.38863	1.04915e-24	Down
MBNL3	-1.3886	5.85691e-61	Down
CROCC2	-1.38772	0.0472248	Down
USP46	-1.38756	1.49065e-41	Down
GPNMB	-1.38728	1.0865e-209	Down
PLCB2	-1.3857	5.9263e-119	Down
ENSSSCG00000039880	-1.38537	5.1625e-175	Down
SH3GLB2	-1.38317	8.3651e-101	Down
ENSSSCG00000010734	-1.38274	8.319e-126	Down
CCDC170	-1.38187	1.46746e-38	Down
PLIN1	-1.38144	7.17333e-12	Down
MAP7D2	-1.38132	1.76751e-34	Down
MEGF9	-1.37903	6.21769e-48	Down
APLP2	-1.37861	3.3779e-195	Down
RFX2	-1.37848	1.89342e-20	Down
ENSSSCG00000011875	-1.37843	0.00054348	Down
FBP1	-1.37814	1.55369e-88	Down
ENSSSCG00000036363	-1.37782	0.000261731	Down
ENSSSCG00000045565	-1.37739	4.77114e-16	Down
DZIP1L	-1.37512	9.71742e-64	Down
FBXO15	-1.37382	2.47449e-05	Down
ANLN	-1.37349	1.6832e-108	Down
ADA2	-1.37189	1.0224e-90	Down
UST	-1.37098	4.91981e-51	Down
RFLNA	-1.369	3.73263e-59	Down
SERPING1	-1.3682	7.3649e-149	Down
INSYN2A	-1.368	0.00413236	Down
ENSSSCG00000001458	-1.3663	1.0263e-13	Down
HBB	-1.36519	5.7492e-34	Down
ENSSSCG00000047564	-1.36516	0.000124231	Down
KIF20A	-1.36332	2.2748e-68	Down
HVCN1	-1.36154	3.3135e-123	Down
MRC1	-1.35917	2.8089e-147	Down
DISC1	-1.35689	8.74495e-22	Down
FZD1	-1.35658	2.62035e-05	Down
ENSSSCG00000043817	-1.35453	2.09383e-10	Down
SH3D19	-1.35442	3.38591e-69	Down
NAGS	-1.35319	0.00632022	Down
CCDC83	-1.35283	3.12783e-17	Down
SLC44A2	-1.3528	3.9278e-148	Down
IQSEC2	-1.35246	2.47738e-35	Down
DBP	-1.35216	7.87807e-06	Down
CDH1	-1.35168	8.06885e-84	Down
TOPAZ1	-1.35013	8.79702e-07	Down
TBX1	-1.35002	0.00208981	Down
ANGPTL4	-1.3496	1.6729e-133	Down
PLEKHH1	-1.34812	3.25468e-62	Down
APOBEC3B	-1.3479	1.49966e-81	Down
ENSSSCG00000035675	-1.34784	1.84627e-69	Down
UCMA	-1.34694	0.0397231	Down
MRTFB	-1.3468	7.34789e-35	Down
PARVA	-1.34625	3.12252e-10	Down
SFXN5	-1.34575	4.70711e-43	Down
CXCL9	-1.34413	1.28337e-17	Down
SEZ6L2	-1.34411	9.49511e-11	Down
KCTD17	-1.34359	6.52142e-38	Down
FZD4	-1.33949	1.32337e-24	Down
ENSSSCG00000000292	-1.33925	4.28826e-33	Down
KDM5D	-1.33782	5.9707e-18	Down
FAIM	-1.33764	7.75453e-13	Down
ENSSSCG00000004207	-1.33553	0.0151274	Down
TTLL11	-1.33481	4.41642e-08	Down
ENSSSCG00000040521	-1.33294	0.037515	Down
ENSSSCG00000050842	-1.33174	2.66714e-05	Down
SGTB	-1.33151	7.17035e-19	Down
PNPLA2	-1.33141	2.33859e-85	Down
RPH3AL	-1.33114	1.74712e-06	Down
TMEM102	-1.33016	9.16647e-13	Down
HYAL1	-1.33006	1.7167e-29	Down
CD68	-1.32975	3.4176e-151	Down
AGR2	-1.32819	8.12233e-12	Down
XPR1	-1.32626	7.0862e-124	Down
PGD	-1.32588	6.0055e-198	Down
TYRO3	-1.32581	5.57147e-49	Down
SLC31A1	-1.32561	2.2113e-137	Down
PHF7	-1.32539	0.00059421	Down
TM6SF1	-1.32412	3.91888e-82	Down
PIP4K2C	-1.32395	1.33404e-13	Down
FAM227B	-1.32116	8.22951e-12	Down
ENSSSCG00000022039	-1.32081	9.54337e-42	Down
GPHN	-1.32013	3.89347e-59	Down
PDZD3	-1.31971	2.38205e-06	Down
IRS2	-1.31666	9.50862e-90	Down
DAPK1	-1.31468	7.1972e-111	Down
SIK2	-1.31171	5.41185e-94	Down
PDPR	-1.31165	5.85257e-77	Down
ENSSSCG00000038606	-1.31097	8.94502e-06	Down
GASK1B	-1.31096	0.0214635	Down
C4BPA	-1.31074	6.99972e-58	Down
TST	-1.31066	1.87313e-96	Down
CACNA1E	-1.31045	9.71003e-08	Down
ENSSSCG00000032606	-1.30978	0.0298885	Down
SPATA6	-1.30621	1.05455e-09	Down
PCYT1B	-1.30619	0.000572004	Down
SMC1B	-1.30617	0.0128684	Down
ACOX2	-1.30537	8.83322e-15	Down
CSRP1	-1.30451	3.3135e-123	Down
SLA-DMB	-1.30392	1.3595e-184	Down
ENSSSCG00000005519	-1.30288	2.55832e-05	Down
ENSSSCG00000033422	-1.30226	5.46447e-77	Down
TMCC1	-1.30149	2.20553e-73	Down
NT5DC4	-1.30145	0.00618722	Down
RHOQ	-1.30105	3.0029e-112	Down
ENSSSCG00000010053	-1.29915	6.4799e-108	Down
MCM10	-1.2982	2.06255e-73	Down
CTNNBIP1	-1.29803	5.09706e-07	Down
CIDEB	-1.29719	2.86089e-11	Down
ATRN	-1.29665	8.6312e-101	Down
LRRFIP2	-1.29623	1.3451e-138	Down
THNSL2	-1.29536	4.84656e-07	Down
ISOC1	-1.29449	6.8117e-152	Down
USP43	-1.29443	0.00321719	Down
GAA	-1.2931	5.7042e-129	Down
SLC45A3	-1.29291	7.62082e-70	Down
CACNB4	-1.29274	4.06716e-34	Down
CLEC14A	-1.29115	1.07537e-05	Down
PHLPP2	-1.29021	4.97011e-42	Down
ENSSSCG00000047188	-1.28934	0.00401352	Down
OXLD1	-1.28918	6.24122e-27	Down
ADAMTS6	-1.2875	1.08463e-61	Down
SIAE	-1.28732	4.31572e-32	Down
DNAJB13	-1.28602	3.0389e-19	Down
ROGDI	-1.28359	1.2511e-104	Down
STX2	-1.28312	3.50848e-26	Down
APOF	-1.28255	0.0342347	Down
BAZ2B	-1.28138	3.0326e-111	Down
ANPEP	-1.27761	4.54036e-19	Down
CRTAP	-1.27709	8.20015e-67	Down
ENSSSCG00000000273	-1.27654	4.281e-156	Down
MAN2A2	-1.27625	2.6105e-132	Down
ITGAL	-1.27551	1.1372e-154	Down
PRXL2A	-1.27525	4.0989e-114	Down
HACD2	-1.27503	2.9238e-102	Down
CES1	-1.27271	5.72263e-26	Down
SH3GL3	-1.27072	3.71938e-38	Down
DMXL2	-1.27071	2.8145e-163	Down
ENSSSCG00000012178	-1.2704	2.95574e-66	Down
SLC8A1	-1.2703	3.2487e-151	Down
TRUB1	-1.27001	2.66961e-05	Down
ZDHHC20	-1.26884	8.6706e-142	Down
EPB42	-1.26843	0.0134259	Down
S100A11	-1.26736	2.5269e-120	Down
HHEX	-1.26664	2.32674e-34	Down
CAMK1D	-1.2666	6.80928e-21	Down
SLC35G2	-1.26598	5.40958e-05	Down
SCP2	-1.26557	4.8082e-134	Down
HSPB6	-1.26519	0.0025007	Down
SULF2	-1.26511	6.31615e-86	Down
CTSF	-1.26506	9.75717e-42	Down
SLC25A33	-1.26468	9.61845e-55	Down
NBR1	-1.26349	1.7634e-133	Down
NAGA	-1.26251	2.172e-122	Down
MYOF	-1.26192	9.261e-178	Down
ENSSSCG00000033178	-1.26157	8.32428e-32	Down
AKAP11	-1.26148	2.3752e-113	Down
CHRNA3	-1.26113	0.00564349	Down
USP33	-1.26084	1.3527e-125	Down
RANBP17	-1.26013	4.48027e-58	Down
CCDC85A	-1.25963	0.0406806	Down
ENSSSCG00000008599	-1.25901	1.19979e-06	Down
ENSSSCG00000048147	-1.25604	4.64844e-10	Down
SMARCA2	-1.25529	2.3525e-131	Down
KATNIP	-1.2551	4.07919e-25	Down
MYO7A	-1.25467	7.64951e-13	Down
LTA4H	-1.25445	2.9459e-126	Down
RAB11FIP5	-1.25355	3.03363e-38	Down
TLL2	-1.25236	2.04325e-20	Down
TRAF3IP2	-1.2504	2.75225e-53	Down
CELSR2	-1.25039	3.46277e-19	Down
LYG2	-1.24935	0.0129083	Down
TMSB10	-1.24929	1.10506e-90	Down
EDDM3B	-1.24865	8.14699e-37	Down
ZNF362	-1.24823	3.43554e-12	Down
CSNK1G1	-1.24823	1.1623e-103	Down
ENSSSCG00000044700	-1.24794	2.13727e-72	Down
ENSSSCG00000038757	-1.24711	9.89839e-41	Down
JADE1	-1.24555	1.7142e-101	Down
BPNT2	-1.24529	1.0663e-117	Down
ENSSSCG00000013556	-1.24197	3.9958e-116	Down
DLEC1	-1.2418	2.67078e-09	Down
ACER3	-1.2369	4.2366e-124	Down
COPG2	-1.23681	9.7171e-109	Down
FAM151B	-1.23633	2.52661e-55	Down
ENSSSCG00000032877	-1.23539	0.00236025	Down
ENSSSCG00000013380	-1.2347	3.41537e-49	Down
PTCH1	-1.23422	1.9634e-16	Down
SYCP2	-1.23217	2.29372e-21	Down
PRR5L	-1.23189	5.56364e-86	Down
JDP2	-1.23119	1.5734e-74	Down
PSAP	-1.23063	2.8773e-173	Down
COL15A1	-1.22998	8.90255e-76	Down
SLC9A6	-1.22994	3.3461e-80	Down
IFN-OMEGA-6	-1.22974	1.52625e-08	Down
TTLL5	-1.22678	7.08548e-69	Down
GLB1	-1.22631	1.6992e-122	Down
DEPDC1B	-1.22461	4.76536e-70	Down
RNLS	-1.22456	1.82077e-08	Down
ENSSSCG00000051570	-1.22341	1.0653e-08	Down
ENSSSCG00000010128	-1.22133	2.71993e-74	Down
SMPDL3A	-1.22	6.016e-117	Down
VAT1	-1.21856	1.7088e-148	Down
RPS6KL1	-1.21823	9.08293e-11	Down
P2RY11	-1.21712	4.00733e-76	Down
ENSSSCG00000043930	-1.21666	1.02093e-09	Down
ITGB5	-1.21652	1.05994e-67	Down
CHDH	-1.21641	0.0102849	Down
ENSSSCG00000035799	-1.21637	0.0344124	Down
ACAD10	-1.21554	1.02789e-54	Down
RNASE10	-1.21462	0.0128672	Down
SMAD7	-1.21452	2.61104e-53	Down
ENTPD1	-1.21439	1.599e-144	Down
PPFIA2	-1.21417	0.00071345	Down
ARSL	-1.21394	1.43548e-12	Down
MACROH2A2	-1.21188	2.80064e-09	Down
ZSCAN2	-1.21168	9.6492e-21	Down
TIGD4	-1.21164	0.0030765	Down
ACTN2	-1.21078	0.000208649	Down
GSTK1	-1.21048	4.06483e-36	Down
EXOC6B	-1.2093	4.1962e-104	Down
ENSSSCG00000049266	-1.20913	0.000260302	Down
TPP1	-1.2081	1.04427e-46	Down
ENO4	-1.20784	7.35087e-05	Down
ENSSSCG00000027778	-1.20697	6.13327e-48	Down
SDC2	-1.20562	1.5248e-127	Down
PHTF1	-1.20396	7.36748e-36	Down
PIGF	-1.20079	4.94059e-69	Down
ENSSSCG00000042384	-1.19956	7.72056e-06	Down
LGALSL	-1.19939	3.36436e-40	Down
CALCRL	-1.19917	7.48935e-75	Down
TFRC	-1.19892	7.5e-112	Down
ENSSSCG00000017213	-1.19885	2.61911e-15	Down
GXYLT2	-1.19772	4.78385e-12	Down
IDH1	-1.19728	3.77056e-83	Down
TPPP3	-1.197	1.96542e-73	Down
MACF1	-1.19643	3.2975e-166	Down
EFCAB11	-1.19569	2.0974e-11	Down
OTOS	-1.19527	0.00725694	Down
ENSSSCG00000021812	-1.19303	1.01273e-07	Down
ENSSSCG00000032495	-1.19069	0.00127651	Down
ANO5	-1.18865	0.0361074	Down
ENSSSCG00000016085	-1.1868	6.41005e-18	Down
MAST3	-1.18636	7.56563e-55	Down
ECI2	-1.18514	2.68882e-98	Down
PTGES3L	-1.18495	1.10741e-07	Down
ENSSSCG00000050771	-1.18321	3.47386e-12	Down
DCBLD2	-1.18308	3.17798e-90	Down
FGR	-1.18231	6.904e-136	Down
PBX3	-1.18197	1.59738e-35	Down
MN1	-1.1814	0.0108191	Down
VXN	-1.18114	1.10083e-09	Down
PINK1	-1.18075	1.71868e-50	Down
BLVRA	-1.17937	1.66483e-49	Down
FAM89A	-1.17876	2.3351e-11	Down
TBC1D12	-1.17782	1.11356e-37	Down
SLC36A4	-1.1775	3.42759e-28	Down
ENSSSCG00000047554	-1.1772	0.000928818	Down
N4BP2L1	-1.17686	3.44127e-15	Down
HCK	-1.1755	4.81334e-96	Down
AAGAB	-1.17429	2.44565e-91	Down
P2RX4	-1.17402	1.2808e-44	Down
COX3	-1.17196	1.03592e-63	Down
CRYBG3	-1.17125	1.7034e-117	Down
PHKA1	-1.17108	1.17645e-20	Down
FUCA1	-1.17011	1.20019e-94	Down
SPPL2B	-1.17008	7.72189e-42	Down
PPP1R13L	-1.16963	2.75315e-05	Down
SNX33	-1.16914	1.24545e-15	Down
GPR176	-1.16802	0.000751542	Down
ALOX5	-1.1671	3.97549e-74	Down
TSKS	-1.16692	0.000105372	Down
ENSSSCG00000026818	-1.16385	2.13004e-06	Down
LRRIQ3	-1.1635	1.36583e-06	Down
ADD3	-1.16321	1.6417e-77	Down
EZH1	-1.16288	1.80602e-83	Down
RIN2	-1.16258	2.6279e-131	Down
HYKK	-1.16186	2.22473e-15	Down
GPR34	-1.16063	3.92738e-67	Down
S100A12	-1.16037	1.7766e-119	Down
GNAI1	-1.16011	9.83149e-19	Down
ENSSSCG00000041080	-1.1588	4.50822e-08	Down
COL4A4	-1.15765	5.47622e-13	Down
ATP1B1	-1.15731	1.1009e-165	Down
WDFY4	-1.15703	2.40312e-81	Down
ITM2B	-1.15692	9.719e-137	Down
F8	-1.15646	0.0074418	Down
LONP2	-1.15623	3.45674e-98	Down
CCNF	-1.15565	7.19754e-43	Down
TMX4	-1.15358	1.90374e-87	Down
MMRN2	-1.15325	0.00668259	Down
HSF4	-1.15296	2.13333e-16	Down
CNTLN	-1.15177	3.32147e-14	Down
C11orf54	-1.15162	1.88307e-39	Down
BCAT1	-1.15161	1.9155e-135	Down
ZNF70	-1.1494	0.00210929	Down
ADCY9	-1.14932	1.28223e-33	Down
ENSSSCG00000002825	-1.14802	1.86911e-32	Down
CCDC87	-1.14673	0.0279884	Down
DOCK8	-1.14665	4.0646e-189	Down
GATAD2B	-1.14645	1.84928e-31	Down
FAM120C	-1.1462	2.69378e-47	Down
B3GNT3	-1.14299	2.0864e-112	Down
ENSSSCG00000028674	-1.14221	6.05558e-60	Down
SGMS2	-1.14168	5.37793e-33	Down
FANCG	-1.14128	0.00354095	Down
NT5C	-1.14115	4.95368e-15	Down
DPEP1	-1.14043	0.0129021	Down
LIPA	-1.13688	1.1372e-154	Down
FBXO40	-1.13659	1.88506e-14	Down
ENSSSCG00000023195	-1.13656	8.13614e-07	Down
HCN2	-1.13589	1.50161e-07	Down
CORO1B	-1.13538	3.55626e-85	Down
FRMD4A	-1.13509	1.74269e-87	Down
GRK3	-1.13238	2.9075e-108	Down
ND4L	-1.13147	6.40422e-44	Down
GMFG	-1.13113	9.98224e-89	Down
DUOXA2	-1.13087	8.4851e-124	Down
CCN3	-1.12871	0.00340659	Down
ACKR2	-1.1281	9.99576e-24	Down
EFNB1	-1.127	7.68992e-38	Down
CDKN2C	-1.1268	5.05628e-35	Down
GNS	-1.12605	3.1948e-146	Down
NEXN	-1.12443	1.22807e-05	Down
SELP	-1.1244	0.000784009	Down
DNASE2	-1.12434	4.33467e-92	Down
ELOA	-1.12425	1.72123e-97	Down
P2RY14	-1.12367	4.47556e-83	Down
CYB5R1	-1.1234	3.30373e-23	Down
ENSSSCG00000042694	-1.123	4.6342e-06	Down
ENSSSCG00000049471	-1.12293	9.12237e-13	Down
TMEM63A	-1.12214	1.06097e-57	Down
STRADA	-1.12188	5.85534e-37	Down
ITGB2	-1.12114	3.4423e-173	Down
PLCD1	-1.1207	1.60316e-62	Down
NFATC3	-1.12029	1.1043e-127	Down
ENSSSCG00000001850	-1.11956	7.33185e-37	Down
PTGS2	-1.1191	5.24685e-91	Down
PIMREG	-1.11907	6.30345e-08	Down
PIK3R1	-1.11904	7.0292e-123	Down
TMEM106A	-1.11832	1.2777e-59	Down
ZDHHC3	-1.11804	1.8972e-99	Down
DISP1	-1.11794	1.42731e-21	Down
EFCAB14	-1.11737	4.00516e-86	Down
ENSSSCG00000034699	-1.11574	1.47995e-10	Down
ACP4	-1.11322	8.96034e-32	Down
ENSSSCG00000033497	-1.1126	7.02284e-30	Down
MID2	-1.11167	6.9789e-21	Down
LRRC20	-1.1106	2.05707e-06	Down
GGT7	-1.10998	9.87607e-12	Down
ENSSSCG00000047137	-1.10969	0.0322836	Down
SYTL5	-1.10856	6.3865e-10	Down
PPARG	-1.10835	1.2108e-111	Down
ENSSSCG00000045356	-1.108	1.30493e-13	Down
OXR1	-1.10763	1.33171e-77	Down
DOCK11	-1.10749	2.7584e-125	Down
PEAK1	-1.10678	6.31297e-52	Down
SLC27A6	-1.10634	8.48252e-45	Down
RFTN1	-1.10613	4.0796e-77	Down
MYO10	-1.10574	1.97275e-29	Down
AQP11	-1.10553	8.93187e-10	Down
AMPD3	-1.10539	2.06299e-41	Down
CROT	-1.10493	6.20064e-48	Down
ENSSSCG00000003090	-1.10354	5.19456e-21	Down
KLHDC10	-1.10329	2.00242e-79	Down
CAT	-1.10327	2.69587e-78	Down
NAPEPLD	-1.10213	8.56156e-67	Down
R3HDM2	-1.10102	5.10555e-25	Down
NKIRAS1	-1.09916	1.94065e-05	Down
ENSSSCG00000025253	-1.09877	1.76165e-11	Down
GGA2	-1.09813	1.9438e-115	Down
SGPP1	-1.09771	5.1839e-113	Down
ENSSSCG00000028092	-1.09757	1.03957e-66	Down
E2F8	-1.0956	1.63363e-21	Down
PRSS55	-1.09421	1.54094e-27	Down
SNX30	-1.09414	8.05817e-47	Down
KCTD6	-1.09381	1.52468e-31	Down
FN1	-1.09307	1.51e-131	Down
DZANK1	-1.09301	4.9791e-06	Down
NEO1	-1.09241	9.86493e-22	Down
PAX5	-1.09234	0.00917687	Down
EXT1	-1.09198	5.30584e-61	Down
GCNT7	-1.09084	4.42519e-05	Down
DPYD	-1.08979	2.10811e-98	Down
FCHO2	-1.08786	9.38073e-94	Down
ATP6	-1.08436	2.27156e-11	Down
SPIRE1	-1.08413	5.86133e-46	Down
EPB41L2	-1.08385	5.2958e-119	Down
MITD1	-1.08349	1.15034e-13	Down
ENSSSCG00000033858	-1.08201	0.0180542	Down
FAM210B	-1.08145	2.85716e-34	Down
SBF2	-1.08143	4.46027e-58	Down
CCNG1	-1.08084	1.02821e-89	Down
LZTS2	-1.08056	1.30782e-12	Down
ENSSSCG00000022258	-1.08043	8.82795e-57	Down
HEXB	-1.07855	6.04336e-62	Down
HERC2	-1.07738	1.3303e-126	Down
RNF169	-1.07699	1.48377e-77	Down
CTIF	-1.07683	1.76525e-29	Down
ACOX1	-1.07514	1.1749e-109	Down
TEP1	-1.0738	4.62369e-59	Down
ENSSSCG00000009072	-1.07354	3.20842e-57	Down
GDE1	-1.07253	2.62093e-50	Down
SLC13A3	-1.07213	2.3469e-10	Down
B3GLCT	-1.07159	8.52593e-33	Down
TMEM117	-1.07125	0.00367261	Down
OVOL3	-1.06878	0.00442571	Down
ENSSSCG00000044206	-1.06751	2.5997e-07	Down
LGALS3	-1.06599	3.91576e-84	Down
PRKCB	-1.06283	7.551e-109	Down
TUFT1	-1.06256	4.4145e-19	Down
LRRC23	-1.06162	0.0031546	Down
PBLD	-1.06128	3.46613e-06	Down
CDK14	-1.06107	3.31172e-73	Down
SLC25A1	-1.06039	1.00243e-16	Down
ENSSSCG00000049039	-1.05994	0.0002762	Down
NAALADL1	-1.05941	3.17992e-06	Down
KAT2B	-1.05871	1.12884e-57	Down
EFEMP1	-1.0582	0.0162987	Down
WNT16	-1.05811	0.00587878	Down
MAP3K20	-1.05782	6.8498e-61	Down
ENSSSCG00000033363	-1.05632	1.41844e-19	Down
CCDC152	-1.0558	0.0181491	Down
C20orf96	-1.05459	6.74907e-05	Down
PCCA	-1.05406	6.80908e-19	Down
DNASE1L1	-1.05264	8.49339e-76	Down
CACNB2	-1.05225	0.029271	Down
PABIR2	-1.05079	2.76629e-34	Down
STARD6	-1.05075	5.99017e-12	Down
BRD3	-1.05072	7.8142e-44	Down
ENSSSCG00000044895	-1.05034	6.27245e-06	Down
CHST3	-1.04857	5.72814e-39	Down
SDCBP	-1.04815	1.3884e-103	Down
CFAP161	-1.04788	9.20144e-09	Down
ENSSSCG00000003187	-1.04745	2.71299e-82	Down
SLC31A2	-1.04654	2.76378e-53	Down
FLOT2	-1.0452	2.33227e-44	Down
PDK3	-1.04452	9.0024e-40	Down
SELENOP	-1.04425	4.7374e-71	Down
NT5DC1	-1.04379	1.66854e-40	Down
IFT81	-1.04338	1.75187e-11	Down
DDHD1	-1.04338	3.50525e-63	Down
ARHGAP18	-1.0432	4.20312e-94	Down
MAML2	-1.04299	5.04601e-25	Down
PRKX	-1.04261	1.78215e-73	Down
PRKN	-1.04123	0.0136847	Down
MCCC2	-1.04002	1.19016e-27	Down
UBAP2	-1.03904	2.49804e-34	Down
TTC39B	-1.03676	2.36848e-33	Down
ENSSSCG00000051030	-1.03538	3.18142e-07	Down
DCSTAMP	-1.03511	1.19422e-59	Down
ENSSSCG00000037142	-1.03416	1.3281e-109	Down
ENSSSCG00000047383	-1.03339	2.57383e-07	Down
ATAD2	-1.03191	3.26641e-88	Down
MRTFA	-1.03137	1.11343e-15	Down
EEF2K	-1.02997	3.31462e-50	Down
NDUFS3	-1.02984	6.76628e-40	Down
PKN3	-1.02973	0.00128569	Down
ENSSSCG00000013052	-1.02863	8.9315e-117	Down
ENSSSCG00000026430	-1.02851	7.80464e-55	Down
RNF135	-1.02842	2.30724e-25	Down
ENSSSCG00000037351	-1.02729	7.4208e-59	Down
NEB	-1.02704	1.83562e-05	Down
ENSSSCG00000000145	-1.02509	4.75833e-92	Down
ACAD11	-1.0232	9.51926e-29	Down
MTHFD2L	-1.02289	0.000271552	Down
FBXL4	-1.02229	3.44298e-13	Down
ENSSSCG00000005922	-1.02207	0.000260283	Down
HSD3B7	-1.02198	1.02961e-54	Down
SLC25A20	-1.02173	6.27741e-36	Down
GLTP	-1.0201	1.36952e-36	Down
SOWAHD	-1.01993	2.99186e-15	Down
DNMT3B	-1.01947	6.79614e-08	Down
ENSSSCG00000001038	-1.01862	3.65422e-60	Down
DOCK1	-1.01812	4.34042e-42	Down
GDPD3	-1.01743	3.41169e-08	Down
MAGI3	-1.01647	6.46758e-33	Down
PTX4	-1.01638	5.86544e-06	Down
PHLDA1	-1.01623	1.98558e-09	Down
TRIO	-1.01566	3.72622e-94	Down
SLC45A2	-1.01546	6.07241e-07	Down
UNC13B	-1.0154	1.0882e-31	Down
ATP7A	-1.0137	6.17906e-58	Down
ENSSSCG00000035686	-1.01319	2.5831e-104	Down
GRN	-1.01269	2.5506e-109	Down
ENSSSCG00000001928	-1.01253	0.0186662	Down
STRBP	-1.01205	8.31932e-51	Down
GSR	-1.01192	3.96241e-63	Down
RASAL2	-1.01168	5.14024e-70	Down
CYP27B1	-1.00998	0.0108184	Down
ENSSSCG00000022567	-1.00963	0.0454098	Down
VLDLR	-1.00928	1.2005e-30	Down
QPCT	-1.00921	1.46339e-36	Down
TBC1D5	-1.00894	5.04805e-81	Down
TTC28	-1.00852	6.03584e-15	Down
CUL7	-1.00834	2.47739e-07	Down
ENSSSCG00000046628	-1.0078	0.0493588	Down
ITGAM	-1.00758	3.6303e-116	Down
ARPC5	-1.00707	3.03462e-79	Down
LRRC71	-1.00705	0.00630577	Down
ENSSSCG00000029019	-1.00644	0.00858808	Down
TOM1L2	-1.00585	6.06121e-21	Down
SLC3A1	-1.00574	0.00758851	Down
MOB3B	-1.00534	3.51724e-06	Down
TMEM50B	-1.0051	7.93926e-70	Down
RELL1	-1.00455	4.4929e-69	Down
LPXN	-1.00409	3.99206e-66	Down
MBTD1	-1.00268	7.59389e-51	Down
GUSB	-1.00153	5.7667e-51	Down
BANP	1.00098	6.23195e-20	Up
IRAK1	1.00144	2.31962e-42	Up
NLRP3	1.0018	1.97827e-70	Up
RNF19B	1.00684	7.96039e-83	Up
SLC4A11	1.00919	3.85003e-05	Up
NFKB2	1.00952	1.16786e-74	Up
ZSCAN12	1.01001	6.43677e-07	Up
NDUFA4L2	1.01006	2.72812e-05	Up
SLC20A2	1.01269	5.4516e-11	Up
SGSM3	1.01617	4.55322e-07	Up
FCRL3	1.0175	6.67213e-08	Up
BIN2	1.01764	2.53678e-39	Up
QTRT1	1.01811	2.12157e-07	Up
DPF3	1.01982	0.000111277	Up
TMPRSS6	1.01984	0.0041085	Up
ENSSSCG00000015691	1.02011	0.0122151	Up
RUNX2	1.02029	8.44638e-17	Up
STAMBPL1	1.02101	5.71996e-20	Up
SLC25A22	1.0211	1.56287e-22	Up
DOK4	1.02119	0.000623724	Up
KAT2A	1.02138	3.82729e-30	Up
ZNF532	1.02269	0.0420106	Up
GPX7	1.02276	0.0277206	Up
GRAMD4	1.02322	7.81058e-12	Up
IGFALS	1.02359	0.019697	Up
ENSSSCG00000006928	1.02535	7.5973e-22	Up
TGFBI	1.02558	1.23995e-20	Up
THAP2	1.02593	6.72251e-27	Up
TGFB2	1.02671	0.00358605	Up
C4BPB	1.02746	0.000194889	Up
NUDT15	1.02823	4.39032e-12	Up
ECT2L	1.02876	0.0311223	Up
PTER	1.03003	0.000612925	Up
CCR6	1.03081	0.00228016	Up
ENSSSCG00000042626	1.03129	0.000272433	Up
IL27	1.03151	6.73206e-19	Up
ZC3H8	1.03169	8.10014e-10	Up
NCEH1	1.03372	1.69519e-34	Up
CD180	1.03405	2.01747e-37	Up
RPL10A	1.0342	1.33088e-05	Up
RUNX3	1.03551	7.90819e-33	Up
ANO9	1.0356	1.24907e-08	Up
DNAJB1	1.03588	8.47971e-77	Up
RCAN1	1.03688	5.38905e-18	Up
RGS14	1.0378	2.71758e-20	Up
AK3	1.03813	2.71539e-38	Up
AOC1	1.03838	0.0303268	Up
IGSF10	1.04046	6.99968e-05	Up
ENAM	1.04197	2.55232e-11	Up
ENSSSCG00000022925	1.04265	1.0759e-118	Up
STAC3	1.04428	0.000569703	Up
KCNN3	1.04828	0.00502384	Up
PAFAH2	1.04958	3.55432e-57	Up
RIC3	1.04961	0.000137956	Up
PLS3	1.05018	1.52002e-07	Up
SLC4A8	1.05035	9.46785e-12	Up
RAB23	1.05066	2.51282e-24	Up
PYCARD	1.05114	2.93619e-13	Up
PARP14	1.05138	1.95225e-89	Up
NAV1	1.05139	6.43004e-11	Up
SLC23A1	1.05231	3.40451e-14	Up
TCEA3	1.05264	4.71224e-10	Up
IRS1	1.05381	1.72351e-14	Up
CRYM	1.05393	0.035698	Up
IFITM5	1.05471	0.0439401	Up
ENSSSCG00000042756	1.05567	2.22635e-16	Up
RCBTB1	1.05679	2.38063e-51	Up
SPATA48	1.05692	0.0220161	Up
FLNC	1.05724	3.47315e-16	Up
CMTM4	1.05733	6.61556e-05	Up
TUB	1.05754	0.000518647	Up
TRPC3	1.0582	0.039205	Up
SLC30A4	1.05868	3.04528e-22	Up
ENSSSCG00000037551	1.05923	0.0392081	Up
TMC6	1.06061	3.40239e-39	Up
CDKN1A	1.06185	2.15406e-58	Up
MGAT4A	1.063	1.6382e-120	Up
GLIS3	1.06339	2.35956e-09	Up
RNF121	1.06395	2.03987e-11	Up
KIF12	1.06464	0.0118167	Up
PTGDR2	1.06617	0.00201876	Up
CRHBP	1.06627	0.0155526	Up
LARGE2	1.06773	0.000966097	Up
PACC1	1.06839	4.49723e-09	Up
P14ARF	1.06939	0.0130224	Up
DDAH2	1.07016	0.00804084	Up
PTPRF	1.07072	1.53717e-05	Up
WWP1	1.072	1.51623e-55	Up
ASNS	1.07255	6.52692e-54	Up
ENSSSCG00000045115	1.07315	0.0156989	Up
EIF4E3	1.07497	5.41286e-31	Up
EIF2AK2	1.07505	7.1898e-134	Up
ACRBP	1.07534	6.00806e-07	Up
ENSSSCG00000041733	1.07753	1.03783e-61	Up
ENSSSCG00000014996	1.07793	9.72715e-05	Up
THBS2	1.07892	1.85272e-18	Up
TMEM74	1.07944	2.88863e-06	Up
FKBP1B	1.07985	0.00373144	Up
CFAP20DC	1.07996	1.51334e-06	Up
SBK1	1.08001	0.000379832	Up
HBQ1	1.08143	0.0420638	Up
PNP	1.08188	9.54698e-77	Up
C3orf70	1.08304	4.11475e-07	Up
PLXNA1	1.08352	1.41591e-41	Up
ENSSSCG00000021675	1.08406	5.08851e-07	Up
ZNRF3	1.08409	0.0121371	Up
MTTP	1.08524	0.0163013	Up
FSCN1	1.08539	1.58779e-08	Up
COA7	1.08584	5.7849e-09	Up
IL6ST	1.08608	1.24883e-65	Up
CA12	1.08634	4.0497e-07	Up
LRFN4	1.08943	4.21273e-05	Up
STRC	1.08963	0.0496565	Up
WWTR1	1.09082	0.000138403	Up
SGK1	1.09136	6.04028e-82	Up
ENHO	1.09147	0.026798	Up
FMNL2	1.0925	1.84256e-12	Up
EMP2	1.09277	8.85684e-07	Up
SAT1	1.09305	3.51673e-80	Up
HCRTR1	1.09564	0.0151672	Up
MGAM2	1.09604	0.0186038	Up
CCDC88C	1.09667	1.84629e-33	Up
CRYGS	1.09675	0.00984659	Up
APC2	1.09788	0.0091896	Up
CELSR3	1.09886	2.12694e-07	Up
HORMAD1	1.0993	2.83536e-14	Up
ENSSSCG00000006418	1.10076	1.67722e-73	Up
PTCH2	1.10124	9.284e-05	Up
SFT2D2	1.10279	1.24989e-09	Up
NEK6	1.10325	5.12001e-97	Up
FXN	1.10346	7.27819e-14	Up
C9orf116	1.10556	0.0451727	Up
FAM102A	1.10578	9.01028e-18	Up
CD14	1.1066	1.12076e-88	Up
PTK2B	1.10662	1.41631e-44	Up
MAP4K3	1.10733	9.48494e-22	Up
ENSSSCG00000039635	1.1088	1.90676e-18	Up
PLSCR3	1.10969	3.37709e-08	Up
SHCBP1L	1.10981	8.12853e-06	Up
PELP1	1.11076	4.57024e-32	Up
TLR2	1.11183	4.8503e-124	Up
RHBDF1	1.11403	0.00621452	Up
CACFD1	1.11504	3.10003e-11	Up
DAB2IP	1.11643	6.17458e-05	Up
ENSSSCG00000017754	1.11699	6.36214e-51	Up
LRIT3	1.11839	0.027799	Up
TNF	1.12058	1.25915e-44	Up
GRHL1	1.12079	0.0370474	Up
IER3	1.12095	6.67559e-43	Up
DDC	1.12145	0.0103464	Up
MOV10	1.12176	7.95403e-97	Up
CCDC120	1.12302	0.0219039	Up
ENSSSCG00000035204	1.12495	9.04209e-05	Up
TPD52L1	1.12521	0.000168219	Up
PRR7	1.1275	0.04403	Up
RPP25	1.12898	0.0122433	Up
PLS1	1.12948	4.66185e-06	Up
IL27RA	1.12979	3.11022e-54	Up
KCTD15	1.13111	7.32817e-08	Up
SLC6A8	1.13115	0.000441048	Up
H2AC12	1.13383	0.0117811	Up
SLC44A1	1.13398	2.36478e-46	Up
ENSSSCG00000004415	1.13417	1.11786e-06	Up
ENSSSCG00000000703	1.13429	1.26958e-07	Up
NTMT1	1.1345	1.20906e-30	Up
PDE7B	1.13499	1.56871e-06	Up
ENSSSCG00000031640	1.13518	7.30201e-27	Up
SLC25A19	1.13616	1.72041e-17	Up
SPIN3	1.13917	4.86879e-09	Up
AJUBA	1.13962	0.00640721	Up
ENSSSCG00000031199	1.13991	0.0251995	Up
SAMHD1	1.13997	4.39649e-96	Up
FGL2	1.14052	1.41307e-74	Up
ZNF658	1.14102	2.75827e-08	Up
SGMS1	1.14162	1.2064e-76	Up
FHL2	1.142	0.00104272	Up
PPARA	1.14249	0.00283312	Up
TRIM2	1.1427	5.40523e-09	Up
ANXA6	1.14307	3.27037e-56	Up
DENND2B	1.1432	0.0120501	Up
PTPN1	1.14435	1.4538e-132	Up
SERPINI1	1.14498	4.89764e-21	Up
ENSSSCG00000001931	1.1454	0.0203266	Up
TUBB1	1.14753	0.00115933	Up
STX1A	1.14801	0.000125635	Up
USP44	1.14803	8.62934e-06	Up
ENSSSCG00000022739	1.15039	9.78526e-07	Up
TNFRSF1B	1.15055	3.8454e-95	Up
MCTP1	1.15116	4.02824e-14	Up
SLC41A1	1.15192	4.80067e-17	Up
ACP5	1.15562	3.37076e-18	Up
SH3RF3	1.15618	0.00417239	Up
FAM171B	1.15661	2.14099e-06	Up
CTSV	1.15705	1.26608e-05	Up
HECTD2	1.15735	8.43505e-10	Up
ATP8B2	1.1575	5.4759e-27	Up
MAGI1	1.15805	0.00336048	Up
PLEKHG5	1.1607	0.000139581	Up
BCL11A	1.16082	0.0187724	Up
ENSSSCG00000012152	1.16322	0.000459602	Up
MAPRE2	1.16324	1.26048e-36	Up
DCUN1D4	1.16325	4.3867e-20	Up
PHLDB2	1.16574	1.24505e-06	Up
WDR86	1.16632	0.0160904	Up
XCR1	1.16746	3.18901e-23	Up
TRIM21	1.16811	3.36273e-48	Up
AFF2	1.16898	1.9381e-11	Up
CARMIL2	1.16975	6.54936e-26	Up
BTG1	1.17139	3.72985e-83	Up
ZNF619	1.17309	0.000295103	Up
ZNF577	1.17368	0.0261965	Up
BAIAP2L1	1.17453	2.37137e-16	Up
NABP1	1.17502	6.99915e-74	Up
ENSSSCG00000040446	1.17528	0.000515555	Up
ENSSSCG00000044150	1.17546	0.00299652	Up
TUT7	1.17571	3.801e-144	Up
MTMR3	1.17587	1.52057e-66	Up
WFS1	1.17643	4.0377e-26	Up
ATP6V1B2	1.17766	6.2791e-154	Up
ENSSSCG00000035457	1.17881	2.60953e-17	Up
HELB	1.17907	3.37279e-40	Up
HPS5	1.17939	3.5058e-126	Up
ARID3A	1.17956	4.20713e-69	Up
SBNO2	1.18166	4.0064e-103	Up
SCNN1A	1.18166	0.00181338	Up
KLHL17	1.18248	0.0113107	Up
SLC7A8	1.18407	0.0132448	Up
ADAMTS7	1.18447	5.84484e-05	Up
MYB	1.18677	8.40788e-06	Up
TTC21A	1.18717	1.1841e-06	Up
CARMIL3	1.18788	0.0305002	Up
NAMPT	1.18826	2.94938e-85	Up
TMEM88	1.18847	0.00585735	Up
TSC22D1	1.1886	5.96325e-21	Up
HIP1R	1.18916	1.83426e-20	Up
LMAN1L	1.18983	0.0455825	Up
TCTE1	1.19095	0.00804849	Up
STAP1	1.19149	1.60754e-14	Up
DNAH17	1.19228	2.98015e-08	Up
TRIM22	1.19336	1.0103e-107	Up
ENSSSCG00000031462	1.19418	9.21966e-40	Up
FCRL4	1.19508	0.0176356	Up
ENSSSCG00000041185	1.19549	2.91746e-06	Up
S1PR1	1.19594	9.44507e-08	Up
IL10RA	1.19634	4.88236e-86	Up
RHEBL1	1.19694	4.46999e-05	Up
IDNK	1.19747	1.0937e-09	Up
ENSSSCG00000004179	1.19839	1.77402e-14	Up
CDIP1	1.1997	5.67556e-18	Up
CXCL8	1.20007	7.51464e-96	Up
DBN1	1.20053	1.51352e-10	Up
ALPK2	1.20244	0.00387282	Up
ENSSSCG00000001232	1.20349	2.01787e-05	Up
NDUFAF4	1.20449	4.86835e-16	Up
GPR182	1.21063	3.91564e-13	Up
MAPK13	1.21268	2.71133e-07	Up
ENSSSCG00000035171	1.2154	0.0352822	Up
ENSSSCG00000041364	1.21646	6.90763e-23	Up
CAVIN2	1.21694	0.02869	Up
N4BP3	1.21709	0.0100451	Up
ENSSSCG00000026233	1.21716	4.06372e-17	Up
ARL5B	1.21722	1.7044e-113	Up
RRP7A	1.21736	4.56451e-37	Up
BBS12	1.21788	0.000295103	Up
GPRIN1	1.22217	0.00224211	Up
LIMCH1	1.22251	5.35419e-05	Up
IMPDH1	1.22267	5.56436e-28	Up
SETBP1	1.22459	9.08134e-16	Up
ENO3	1.22551	9.81101e-14	Up
TULP2	1.22723	2.62781e-05	Up
DNAI4	1.22757	0.000313066	Up
GABRR2	1.22833	0.0374763	Up
NAT14	1.22904	0.000613083	Up
RANBP6	1.2305	2.91982e-52	Up
CAMK2D	1.23096	1.39268e-91	Up
ACE	1.23211	5.2077e-06	Up
ENSSSCG00000003079	1.23232	1.22969e-36	Up
PPM1K	1.23235	1.24995e-67	Up
MATN2	1.23333	0.00102035	Up
ZNF397	1.23362	0.00224706	Up
NINJ1	1.23508	1.45195e-41	Up
AGER	1.23565	7.04117e-14	Up
SCARB1	1.2361	1.71804e-29	Up
BRAF	1.23682	2.14218e-54	Up
PRKD2	1.23791	9.60272e-20	Up
PPP1R26	1.23874	3.68689e-08	Up
ENSSSCG00000023436	1.23929	0.00542947	Up
IL33	1.23997	0.00471726	Up
GAB1	1.24011	0.00453516	Up
NIPAL4	1.24058	0.00348092	Up
COBLL1	1.24101	8.392e-11	Up
PHYHD1	1.24109	0.00372788	Up
UNC5A	1.24128	2.34535e-13	Up
GRIP1	1.24243	0.0468079	Up
ENTPD6	1.24327	1.30776e-26	Up
SLC25A42	1.24367	2.38654e-05	Up
ARHGAP20	1.24636	0.00430348	Up
MAML3	1.24684	0.000127222	Up
ENSSSCG00000047274	1.24701	0.039084	Up
ARL4C	1.25023	4.97686e-80	Up
NPAS2	1.25184	0.0142883	Up
HSPH1	1.25532	4.4951e-164	Up
ITGB3	1.2557	4.04786e-14	Up
ENSSSCG00000035224	1.25629	7.60445e-13	Up
MFSD2A	1.25632	0.000699786	Up
ENSSSCG00000035037	1.25707	3.44254e-44	Up
ELOVL6	1.25831	9.55769e-13	Up
ERRFI1	1.25832	2.11039e-06	Up
CBLB	1.25843	2.14261e-48	Up
ANKRD40CL	1.25867	0.0206696	Up
SCG5	1.26147	3.31071e-05	Up
ANKS6	1.26247	0.000125073	Up
ENSSSCG00000046747	1.26295	0.013017	Up
ENSSSCG00000013717	1.26369	4.70398e-05	Up
ENSSSCG00000016426	1.26511	0.000129974	Up
SKAP1	1.26614	4.57848e-15	Up
AMPD1	1.26706	0.0133258	Up
ENSSSCG00000005961	1.26738	0.0126875	Up
ST3GAL5	1.26741	3.11623e-41	Up
CHPF	1.26746	4.03017e-25	Up
C3orf20	1.2687	0.0427881	Up
PRDM1	1.27004	4.439e-66	Up
PLEKHA5	1.27112	0.00222327	Up
AVEN	1.27326	3.84155e-09	Up
GIMAP2	1.27403	1.43675e-20	Up
PCED1A	1.27453	5.46076e-08	Up
ENSSSCG00000009348	1.2754	2.36493e-23	Up
POU2F2	1.28029	7.70755e-06	Up
METRNL	1.2803	1.73306e-89	Up
ZBTB39	1.28031	1.61213e-13	Up
REL	1.28112	3.5716e-108	Up
SLC26A11	1.28192	3.60782e-28	Up
SERHL2	1.28239	3.44129e-14	Up
ITGA3	1.28245	7.70213e-08	Up
OR6N2	1.28293	0.042227	Up
MPND	1.28359	4.94137e-07	Up
ARL3	1.28441	0.000835876	Up
KLHL4	1.28666	0.0187243	Up
CLDN1	1.28693	5.86017e-05	Up
PMEPA1	1.28803	1.77106e-24	Up
GDPD5	1.28858	3.06428e-10	Up
PTPRB	1.29171	0.000317751	Up
ZNF683	1.29282	6.06482e-09	Up
RIBC2	1.29389	0.0210272	Up
ENSSSCG00000045776	1.29438	1.59463e-20	Up
CCDC65	1.29441	9.02467e-06	Up
TTPAL	1.29634	9.85794e-22	Up
CNP	1.29645	5.92789e-67	Up
GDF15	1.29694	0.0417465	Up
ICAM4	1.29695	4.98769e-08	Up
SETD9	1.29919	5.67323e-05	Up
SLC7A5	1.30131	1.18173e-75	Up
AGRN	1.30149	1.21249e-17	Up
DCUN1D3	1.30234	2.09608e-61	Up
BIRC2	1.30248	2.3495e-169	Up
SPR	1.30574	6.70971e-17	Up
PYGB	1.30596	1.98447e-47	Up
PDE5A	1.30681	4.72114e-12	Up
ENSSSCG00000021155	1.30712	0.0482277	Up
ENSSSCG00000034698	1.30841	0.000126151	Up
ARHGAP12	1.30967	1.32828e-89	Up
FAR2	1.31002	2.35741e-18	Up
KDM6B	1.31008	5.16619e-08	Up
LNX1	1.31069	0.00633186	Up
KIF21B	1.31086	1.79249e-54	Up
PLPP2	1.31216	0.00623389	Up
ELK3	1.31301	1.15297e-45	Up
PPP1R14A	1.31399	0.0286019	Up
PPIF	1.31435	2.61041e-46	Up
SLC22A17	1.31538	1.02266e-08	Up
TNFSF11	1.31602	1.63507e-06	Up
STXBP5L	1.31789	0.0162633	Up
ARHGEF28	1.31809	0.00022185	Up
ENSSSCG00000016869	1.31816	0.036491	Up
ENSSSCG00000016868	1.3183	1.07088e-07	Up
ST18	1.31962	0.0101203	Up
PLSCR4	1.32191	0.0229813	Up
KIF13A	1.32191	4.29541e-12	Up
LYL1	1.32346	1.09693e-24	Up
ABCA5	1.32387	8.25717e-46	Up
ENSSSCG00000048231	1.325	5.86035e-07	Up
TNK1	1.32543	1.14878e-05	Up
C1orf56	1.32621	0.0228158	Up
ARHGAP44	1.32692	5.92756e-06	Up
HDAC7	1.32713	1.00159e-46	Up
ENSSSCG00000049674	1.32943	1.7249e-08	Up
INPP1	1.3302	2.68947e-20	Up
SRPK3	1.33082	0.0379633	Up
TM4SF1	1.33143	8.04067e-10	Up
ENSSSCG00000037791	1.33258	0.037639	Up
CPB2	1.3327	0.00886051	Up
SYNGAP1	1.33289	4.43515e-06	Up
PALM2AKAP2	1.33377	1.26363e-28	Up
TGM2	1.33408	1.41572e-58	Up
BHLHE40	1.33491	3.5417e-140	Up
ENSSSCG00000024791	1.33534	6.6668e-57	Up
TLR1	1.33938	7.47921e-12	Up
ABLIM2	1.3411	9.93838e-10	Up
MAPRE3	1.34227	0.0270153	Up
PALLD	1.34364	6.5175e-05	Up
RAI14	1.34506	2.65875e-06	Up
RBPJ	1.34509	1.5474e-135	Up
MEX3B	1.34573	0.0402011	Up
CELSR1	1.3485	6.52742e-10	Up
NT5C3A	1.34929	3.90378e-88	Up
RNF157	1.3499	1.30442e-07	Up
RUNDC3A	1.35014	0.00171263	Up
ANKRD29	1.35339	4.26535e-08	Up
MAP3K21	1.35339	1.9946e-06	Up
NXN	1.35351	6.61475e-06	Up
SERPINF1	1.35442	2.10779e-17	Up
DSP	1.35468	2.55616e-13	Up
GPR37	1.3561	0.00193824	Up
KANK2	1.36098	0.000613936	Up
FAM189A2	1.36102	0.0209398	Up
CCN6	1.36242	0.0216954	Up
ENSSSCG00000012520	1.36273	0.00562778	Up
CDKL2	1.36313	2.33489e-08	Up
ZNF470	1.36314	0.0014127	Up
PKDCC	1.36321	3.18262e-09	Up
RBM38	1.36461	3.39839e-51	Up
SMIM32	1.36503	0.037142	Up
SSBP2	1.36734	3.27218e-05	Up
TSPAN1	1.37036	0.000689321	Up
GPLD1	1.37053	6.93773e-07	Up
CYSLTR1	1.37256	6.99032e-15	Up
NOS2	1.37322	0.000120854	Up
ENSSSCG00000033640	1.37386	1.17471e-22	Up
RRP8	1.37513	1.90176e-37	Up
TJP1	1.3792	3.22238e-20	Up
TMEM177	1.37934	7.15231e-05	Up
ZC3H12A	1.38015	4.44621e-56	Up
SIT1	1.38098	1.42485e-35	Up
TRIB2	1.38108	3.94791e-21	Up
OAF	1.38147	1.97276e-13	Up
UGGT2	1.38152	0.00373901	Up
ARG1	1.38222	1.7656e-180	Up
C5orf49	1.38286	0.0121562	Up
COX16	1.3838	1.92536e-07	Up
BAMBI	1.38477	0.00269879	Up
PTPRCAP	1.38632	2.08244e-62	Up
ZNF629	1.38736	1.64385e-13	Up
TAMM41	1.388	6.13542e-13	Up
CEP126	1.38925	0.0227302	Up
KCNA3	1.38927	8.66163e-88	Up
RALGAPA1	1.38982	9.82738e-43	Up
XCL1	1.39018	5.75321e-12	Up
ENSSSCG00000010006	1.39102	0.000123	Up
ICA1L	1.392	0.00695538	Up
ENSSSCG00000036878	1.3926	7.82962e-05	Up
MAGOHB	1.39709	8.55014e-33	Up
STXBP6	1.39727	0.000460745	Up
SLC25A34	1.4005	0.049232	Up
NANOS1	1.40051	0.000701411	Up
FAM83G	1.4022	0.000288019	Up
CRLF1	1.40315	0.0158447	Up
RASA2	1.40354	1.0655e-123	Up
PATJ	1.404	1.39781e-07	Up
PPP1R35	1.405	0.0255419	Up
ENSSSCG00000012950	1.40513	0.00643001	Up
FAM43A	1.40519	2.81857e-21	Up
GAP43	1.40528	0.0282284	Up
COL8A1	1.40593	0.012236	Up
TSPAN9	1.40743	0.0128521	Up
ENSSSCG00000024129	1.40933	0.025022	Up
ENSSSCG00000012517	1.41215	4.71686e-08	Up
SLC16A12	1.41387	0.0256026	Up
KLK7	1.414	1.7872e-05	Up
PSPH	1.41457	1.23703e-10	Up
MSRB3	1.41494	1.33613e-06	Up
ENSSSCG00000047099	1.41517	0.0378111	Up
COL19A1	1.41535	0.000364112	Up
ENSSSCG00000038715	1.41753	6.6828e-19	Up
PTGFR	1.41821	0.039367	Up
ZNF792	1.41873	4.71887e-15	Up
ENSSSCG00000050527	1.41907	4.90757e-08	Up
GPR157	1.41931	0.00707616	Up
ZNF496	1.41964	3.57442e-08	Up
ZDHHC21	1.42167	2.0632e-32	Up
ST3GAL1	1.42237	3.5379e-69	Up
CDC42EP1	1.42329	0.00502462	Up
ENSSSCG00000047832	1.42462	2.72137e-06	Up
DAXX	1.42648	1.65354e-87	Up
PPFIBP2	1.42739	2.41004e-19	Up
ENSSSCG00000041692	1.42849	0.0444169	Up
RGS1	1.42922	3.5779e-111	Up
GSDME	1.43074	0.001312	Up
ENSSSCG00000009625	1.43077	3.03955e-45	Up
MYO6	1.43085	1.79161e-06	Up
ENSSSCG00000008686	1.43274	0.0175023	Up
GRTP1	1.43292	0.000613398	Up
OCLN	1.43356	7.26209e-08	Up
UPB1	1.43468	0.000819361	Up
ENSSSCG00000016475	1.43583	8.2703e-27	Up
BICDL1	1.43615	1.2321e-16	Up
ENSSSCG00000032702	1.4362	4.1205e-05	Up
TTC39A	1.43658	3.13443e-06	Up
IDO2	1.43754	0.0190236	Up
ADAMTS2	1.43944	0.000876932	Up
MMP9	1.43962	1.58051e-24	Up
CNN3	1.44049	7.90275e-10	Up
CD276	1.44087	4.5092e-19	Up
TTYH2	1.44138	1.02387e-53	Up
RASD1	1.44269	0.00653124	Up
TMEM45A	1.44376	0.038501	Up
SIPA1L1	1.44494	1.2965e-69	Up
DND1	1.44517	8.82665e-07	Up
PTK7	1.4455	1.37832e-29	Up
CTSW	1.4463	1.92508e-50	Up
GAREM1	1.44644	5.64979e-05	Up
SOX13	1.44762	0.00467789	Up
PIK3CD	1.44779	1.9776e-101	Up
SYT3	1.44783	2.31896e-05	Up
CKB	1.44996	1.004e-63	Up
ATP8B1	1.45175	0.000204985	Up
DHRS13	1.45343	9.07063e-06	Up
STAG3	1.45345	0.0111161	Up
TERT	1.45441	0.000316469	Up
FNBP1L	1.45613	6.51654e-16	Up
ENSSSCG00000013788	1.45784	5.13886e-08	Up
TEX14	1.45953	7.87113e-06	Up
CCR8	1.46172	0.000569629	Up
RBFOX2	1.46236	1.16291e-05	Up
IRAK3	1.46328	7.92982e-66	Up
GRB7	1.46456	0.00842115	Up
FHDC1	1.46613	0.000765214	Up
PERP	1.46704	1.27468e-14	Up
ENSSSCG00000025644	1.46706	1.15948e-14	Up
ENSSSCG00000022054	1.46711	0.000140721	Up
PXYLP1	1.46819	1.9219e-19	Up
TREML2	1.47011	2.76716e-38	Up
KBTBD11	1.47023	0.000107143	Up
CFAP94	1.47067	1.49498e-21	Up
COL5A2	1.47219	1.06466e-12	Up
LRP8	1.47302	9.05773e-27	Up
PTP4A3	1.47405	1.70286e-08	Up
NLGN3	1.47454	0.00593696	Up
F10	1.47477	0.0185025	Up
ENSSSCG00000004150	1.47689	0.0233288	Up
PARP9	1.47694	5.12956e-69	Up
ABL2	1.47819	2.5124e-148	Up
TNP2	1.47857	0.0260661	Up
ITGB6	1.47982	2.02898e-07	Up
ENSSSCG00000004441	1.48005	3.60364e-26	Up
NPM3	1.48029	3.71647e-37	Up
TMEM44	1.4803	0.00269998	Up
FYB1	1.48056	1.06857e-76	Up
SLC1A4	1.48197	2.54957e-41	Up
FJX1	1.48281	7.26541e-45	Up
NUDT16	1.48341	0.000640906	Up
DNAJB4	1.4842	7.7261e-113	Up
PALM3	1.48632	1.51848e-06	Up
ENSSSCG00000039105	1.48691	0.000351722	Up
IFFO2	1.48729	7.29424e-29	Up
ODAD2	1.48939	9.65791e-05	Up
MYH14	1.49031	6.26357e-09	Up
ITGB4	1.49102	4.85877e-06	Up
ENSSSCG00000050093	1.49336	7.83411e-44	Up
RARRES1	1.49376	4.62923e-26	Up
PTPRG	1.49564	0.0322836	Up
GPRC5A	1.49862	1.44435e-06	Up
CCR2	1.50042	5.5154e-136	Up
SKOR1	1.50055	0.00892764	Up
KPNA5	1.50064	3.11352e-19	Up
DNAH11	1.50141	1.99394e-13	Up
DMWD	1.50316	0.00160062	Up
MIER2	1.50391	1.69425e-15	Up
DKKL1	1.50426	3.09454e-05	Up
NEDD4	1.5056	2.66925e-42	Up
IL26	1.50624	2.45482e-07	Up
FOSL1	1.50634	0.00315516	Up
ENSSSCG00000013768	1.50639	2.20417e-17	Up
FOXS1	1.50706	4.47612e-40	Up
FRMD6	1.50804	2.87494e-26	Up
AQP3	1.50945	1.21046e-41	Up
EFNA1	1.50949	0.00183728	Up
TUSC1	1.50995	0.00345734	Up
CD109	1.5116	6.02082e-06	Up
ENSSSCG00000048968	1.51292	2.24485e-07	Up
GAREM2	1.51323	1.41394e-07	Up
P2RY10	1.51376	3.49371e-30	Up
PRICKLE2	1.51484	0.000409485	Up
CCN4	1.51492	0.00136988	Up
CDH4	1.51513	0.00584757	Up
HSPB1	1.51625	5.0075e-101	Up
SLC30A2	1.51816	0.00189279	Up
HEPACAM2	1.51873	4.0964e-07	Up
VASH2	1.51878	5.30528e-05	Up
APBA1	1.5189	7.91482e-06	Up
ENSSSCG00000041252	1.51967	6.68395e-17	Up
ZFP36L1	1.51976	7.4481e-112	Up
ENSSSCG00000035585	1.51984	0.0174126	Up
SMIM1	1.51993	0.0031079	Up
CP	1.52024	4.20587e-15	Up
ENSSSCG00000034284	1.52045	3.44652e-43	Up
FAM117A	1.52107	3.80863e-16	Up
CHST7	1.5213	2.28393e-06	Up
MFSD6	1.52222	4.89568e-21	Up
ENSSSCG00000026210	1.5223	3.31665e-07	Up
SLC35E4	1.52264	5.19634e-14	Up
ENSSSCG00000009501	1.52297	0.0378309	Up
PDGFB	1.5245	1.26427e-05	Up
RRH	1.52704	0.0234808	Up
CISH	1.52706	2.8933e-125	Up
C1orf87	1.52905	0.0279843	Up
REM2	1.52963	1.22198e-12	Up
FLYWCH1	1.53035	0.000830758	Up
ALDH5A1	1.5306	3.73058e-08	Up
ENSSSCG00000016385	1.53218	0.00393815	Up
ENSSSCG00000027790	1.53262	5.45445e-82	Up
SLC9A3	1.53293	0.0307061	Up
NAPSA	1.5369	2.76948e-12	Up
TEC	1.53825	2.32518e-61	Up
CCR7	1.53913	4.76065e-10	Up
ADGRG5	1.53992	8.70547e-15	Up
SLC18A1	1.54269	3.26593e-67	Up
CAND2	1.54274	1.03822e-07	Up
RORC	1.54283	0.000356722	Up
VWA3B	1.5447	0.0464481	Up
ENSSSCG00000051397	1.54479	0.00938297	Up
DNAH10	1.54542	6.60251e-06	Up
PARD3B	1.54555	0.00231962	Up
PRSS8	1.54558	6.33775e-05	Up
SLC5A3	1.54643	1.0003e-123	Up
ENSSSCG00000036948	1.54831	0.0259184	Up
MAPK10	1.54844	0.0113206	Up
ENSSSCG00000013504	1.54917	2.13775e-06	Up
ZSCAN26	1.54987	3.89818e-06	Up
ENSSSCG00000050522	1.55004	0.0127713	Up
KIAA1958	1.55034	0.00512628	Up
TIMP3	1.55091	2.08581e-11	Up
ENSSSCG00000011850	1.55156	1.93707e-05	Up
TNFAIP6	1.5518	1.8201e-169	Up
ANO1	1.55191	0.00542947	Up
ITPR3	1.55237	3.13766e-29	Up
KIF26A	1.55485	1.03659e-07	Up
ENSSSCG00000038009	1.5557	5.05131e-05	Up
DOCK9	1.55589	1.24467e-43	Up
RGS17	1.55595	0.00877608	Up
RNF138	1.55658	3.57721e-63	Up
LMNTD2	1.55681	0.0326663	Up
GSTA4	1.5581	5.64097e-06	Up
ENSSSCG00000006621	1.55997	7.38001e-06	Up
CXCL2	1.56165	2.122e-139	Up
SLC26A3	1.56331	0.039372	Up
P2RY13	1.56497	1.61314e-45	Up
CD200	1.56763	5.50343e-05	Up
PBX1	1.56781	0.000580671	Up
ENPP5	1.57025	0.0438221	Up
CD69	1.57035	1.3598e-111	Up
NXPH4	1.57084	0.0326755	Up
TNFAIP3	1.5723	6.3234e-187	Up
IRAK2	1.57246	2.47991e-68	Up
OSGIN1	1.5727	2.00773e-06	Up
CXCL11	1.57364	2.37229e-11	Up
SYNGR1	1.57374	0.0288201	Up
CPLANE1	1.5749	2.80886e-08	Up
GADD45A	1.57512	3.357e-104	Up
NUCB1	1.57542	0.0423182	Up
ENSSSCG00000043527	1.57562	0.000860922	Up
NECTIN3	1.57684	0.0286219	Up
GFOD1	1.57772	2.18254e-35	Up
TTC21B	1.57809	1.48017e-09	Up
MBOAT2	1.5791	3.67941e-19	Up
SCN11A	1.57912	0.00901239	Up
HS3ST3B1	1.57924	4.01237e-14	Up
OSMR	1.57931	1.14376e-18	Up
ENSSSCG00000022794	1.57947	0.0476774	Up
BCL3	1.58008	2.64693e-39	Up
GPR63	1.5808	0.00819895	Up
PLCG1	1.58337	2.8047e-118	Up
PACSIN3	1.58366	4.77171e-07	Up
PPP1R15A	1.58368	1.693e-105	Up
ENSSSCG00000009046	1.5846	0.0122845	Up
FAM169A	1.58511	0.0120859	Up
ENSSSCG00000002400	1.58572	0.00591583	Up
SMPD3	1.58609	2.08861e-12	Up
PTAFR	1.58798	1.3435e-107	Up
ENSSSCG00000040701	1.58801	8.4251e-16	Up
KREMEN1	1.58854	1.19685e-06	Up
EPS8L1	1.59129	0.00471177	Up
PYGO1	1.59153	1.08416e-05	Up
SPATA18	1.59357	0.00115575	Up
SPOCK2	1.5938	4.25474e-96	Up
DNMBP	1.59459	2.79261e-14	Up
FAM83E	1.59541	0.0329282	Up
TNFRSF13B	1.59563	1.58454e-32	Up
IKBKE	1.59646	2.6556e-112	Up
ENSSSCG00000011355	1.59701	1.64638e-16	Up
KRT7	1.59838	1.16915e-14	Up
MAP9	1.60014	0.00479657	Up
ENSSSCG00000042253	1.60034	0.025636	Up
EMB	1.60217	1.0842e-102	Up
LHFPL2	1.6041	1.1061e-109	Up
ENSSSCG00000008898	1.60437	2.15776e-52	Up
TACC2	1.60617	0.00115829	Up
THEMIS	1.60872	2.87892e-14	Up
ENSSSCG00000050368	1.60904	0.0285164	Up
ZFAND4	1.61156	0.000482426	Up
LRRC56	1.61157	0.00368693	Up
LAD1	1.61569	0.00363432	Up
CLDN3	1.61598	4.06134e-08	Up
ENSSSCG00000007899	1.61646	0.0256651	Up
CACNB1	1.62005	0.0127227	Up
ITGB7	1.62018	4.3944e-166	Up
ADIRF	1.62132	1.56788e-05	Up
OSCAR	1.62197	1.17319e-43	Up
ENSSSCG00000028892	1.62251	4.18279e-06	Up
PHLDA2	1.62284	6.07814e-08	Up
RSPH4A	1.62439	9.38894e-07	Up
TBXAS1	1.62555	1.8112e-74	Up
TNS2	1.62605	2.86487e-05	Up
TP53I11	1.62954	3.32437e-35	Up
UCK2	1.63204	4.15938e-35	Up
BCAS1	1.63255	2.53794e-05	Up
ENSSSCG00000005420	1.6326	0.0415018	Up
PSD	1.63288	6.28038e-06	Up
TRIM72	1.63316	0.000725596	Up
RAB19	1.63492	0.000174638	Up
ADGRA3	1.6364	1.64142e-09	Up
DAPK2	1.63837	2.52841e-07	Up
EMG1	1.63868	1.07159e-90	Up
PAM	1.63926	1.1659e-66	Up
SLC9A3R1	1.63982	2.55962e-59	Up
ZFAND2A	1.63991	5.4128e-53	Up
PGBD1	1.64017	0.0112748	Up
HKDC1	1.64046	0.000352715	Up
FXYD4	1.64423	0.000205203	Up
ATP10B	1.64458	1.81926e-05	Up
ENSSSCG00000009138	1.64486	7.29344e-08	Up
HIC1	1.64549	2.0054e-18	Up
LAX1	1.64559	1.30056e-58	Up
ICAM5	1.64563	1.27382e-09	Up
ENSSSCG00000012541	1.64612	0.000141723	Up
MYBPC1	1.64735	4.4438e-07	Up
REC8	1.64747	1.2418e-33	Up
EPHB3	1.64792	0.00638603	Up
CEP112	1.64846	6.48205e-08	Up
JAML	1.64879	5.87711e-85	Up
CCN1	1.64929	4.45162e-20	Up
NIPAL1	1.65072	2.84227e-22	Up
FCMR	1.65275	3.38738e-18	Up
MATK	1.65322	7.01656e-09	Up
SAMD9	1.65399	3.1687e-214	Up
PPFIA4	1.65402	0.0194356	Up
DYRK3	1.65581	3.34084e-24	Up
CXCR3	1.65627	3.9896e-26	Up
ENSSSCG00000009293	1.65645	4.20349e-76	Up
TJP3	1.65716	0.000182999	Up
DTX3L	1.6572	2.7972e-183	Up
KDR	1.65821	1.38399e-05	Up
ABI2	1.66146	0.00329712	Up
ZEB1	1.66279	2.24349e-27	Up
ZPBP2	1.66316	4.85978e-06	Up
CHI3L2	1.66354	4.33404e-58	Up
FAM160A2	1.66466	2.39722e-42	Up
TRERF1	1.66484	3.94931e-19	Up
FBLIM1	1.66607	0.00422343	Up
NR4A1	1.66621	2.24513e-17	Up
GJC1	1.66628	0.0449412	Up
POU2AF1	1.66687	3.3179e-119	Up
LHFPL5	1.66813	0.0410994	Up
ENSSSCG00000013714	1.66844	0.0166708	Up
VILL	1.66882	0.000238935	Up
CD93	1.6696	0.0283418	Up
ENSSSCG00000015390	1.67044	2.46441e-38	Up
C1orf105	1.67074	0.0129902	Up
ARMH1	1.67126	3.35256e-09	Up
TSPAN33	1.67182	5.0423e-11	Up
ARAP3	1.67249	2.26322e-67	Up
ASPA	1.67283	0.00517797	Up
ADAM19	1.67851	1.11297e-82	Up
ENSSSCG00000038594	1.67937	5.73055e-63	Up
C15orf65	1.67937	0.022235	Up
ENSSSCG00000037188	1.68184	0.00278214	Up
CLDN23	1.68292	0.0458016	Up
SMIM5	1.68488	0.000131893	Up
BTG3	1.68493	9.14898e-51	Up
KCP	1.68567	0.000171549	Up
VTCN1	1.68585	0.0386125	Up
PROSER2	1.68595	0.00413336	Up
ENSSSCG00000017934	1.68943	3.21224e-09	Up
CAPN5	1.69058	0.00101691	Up
ENSSSCG00000017868	1.69065	8.39461e-69	Up
PAQR7	1.69405	8.98174e-07	Up
TEAD1	1.69432	7.29139e-08	Up
ENSSSCG00000043977	1.69478	0.000365132	Up
GSPT2	1.69561	2.93351e-11	Up
OAS2	1.69598	2.9739e-143	Up
ENSSSCG00000000231	1.69623	9.5348e-11	Up
ENSSSCG00000003275	1.69703	0.016908	Up
PAPSS2	1.6978	6.46034e-38	Up
INPP4B	1.69829	2.84068e-54	Up
TNS4	1.69903	0.0294587	Up
KIAA0040	1.69934	9.86336e-55	Up
TRIM67	1.69948	0.0360137	Up
ZCCHC24	1.69948	1.7486e-12	Up
LDHC	1.70017	4.84545e-08	Up
PIM1	1.70189	1.1445e-233	Up
RELB	1.70192	1.9309e-104	Up
C20orf85	1.70234	0.000317552	Up
ENSSSCG00000004572	1.70423	0.00290557	Up
TNFAIP8L1	1.7047	1.65367e-15	Up
IGSF9	1.70623	0.00644639	Up
ZSCAN25	1.70665	2.22826e-08	Up
ENSSSCG00000049426	1.70799	0.0393768	Up
POMGNT2	1.70969	3.42e-05	Up
ENSSSCG00000023791	1.71167	4.27417e-17	Up
ITGAE	1.71381	5.5037e-117	Up
FUT7	1.71392	5.27056e-15	Up
MAPK8IP1	1.714	3.2758e-15	Up
PLPPR3	1.71485	0.0317441	Up
TNXB	1.7162	0.000843434	Up
WSCD2	1.71666	0.00149173	Up
ENSSSCG00000051006	1.71699	0.000190925	Up
[truncated: 1,454 more rows]

## Sheet: 21dpi
Gene Symbol	Log2(Fold Change)	P-adj	Trend
A3GALT2	3.97562	0.0161534	Up
AAK1	1.56524	2.68109e-56	Up
AASS	1.49033	0.00648442	Up
ABCA1	4.08664	0	Up
ABCA5	1.76669	2.1363e-103	Up
ABCA6	3.65733	2.48685e-24	Up
ABCA9	3.67176	1.40258e-24	Up
ABCC1	1.25377	1.39989e-38	Up
ABCG1	4.21698	0	Up
ABCG2	2.11155	1.15767e-17	Up
ABI2	1.92926	0.000338798	Up
ABI3BP	1.6669	0.00860503	Up
ABLIM1	1.35255	1.74502e-27	Up
ABLIM3	1.11589	0.0059843	Up
ABTB2	2.21588	2.11122e-29	Up
ACAN	6.66607	6.54125e-07	Up
ACBD7	4.50495	0.00272178	Up
ACE	6.21942	1.44942e-84	Up
ACKR3	2.209	0.0039627	Up
ACMSD	1.35263	0.0226055	Up
ACOT11	1.86383	9.40194e-05	Up
ACOT12	1.00141	0.0216228	Up
ACP5	3.97976	0	Up
ACSS3	2.69653	9.83952e-20	Up
ADAM3A	4.3328	0.0170301	Up
ADAM8	1.68049	3.35239e-61	Up
ADAMTS1	1.21481	1.25705e-69	Up
ADAMTS19	1.77096	0.03371	Up
ADAMTS2	3.22798	4.15432e-17	Up
ADGRA3	2.37535	2.21361e-46	Up
ADGRV1	1.68265	1.02512e-06	Up
ADIPOQ	3.62268	6.11747e-73	Up
ADIRF	1.04006	0.026799	Up
ADORA2A	1.15026	8.04205e-10	Up
ADORA2B	2.14127	4.23838e-06	Up
ADORA3	2.2658	8.35946e-20	Up
ADSS1	1.23038	0.0127994	Up
AEBP1	5.23685	1.2117e-144	Up
AFF2	2.23273	4.97915e-38	Up
AGER	1.4409	1.40047e-08	Up
AGO4	2.26847	1.4768e-146	Up
AHCYL2	1.17023	9.47698e-16	Up
AHRR	1.07416	1.41903e-05	Up
AIG1	2.80716	5.34623e-64	Up
AKR1B1	1.37764	4.09304e-49	Up
ALDH1A3	1.25461	0.0141002	Up
ALDH1L2	1.19304	1.56867e-92	Up
ALDH5A1	1.16445	9.14318e-06	Up
ALPK2	1.84655	5.29048e-06	Up
AMCF-II	1.84508	1.24984e-05	Up
AMELY	4.59998	1.51745e-09	Up
AMOTL2	1.00141	0.0430389	Up
AMPD3	1.33577	1.25437e-46	Up
AMPH	2.18284	0.0084931	Up
AMTN	4.32567	0.00491969	Up
ANGPTL1	1.76888	4.8772e-24	Up
ANGPTL2	1.36785	0.0021967	Up
ANK1	1.49212	0.0493251	Up
ANKDD1A	1.43302	5.95653e-05	Up
ANKH	2.0951	7.5313e-134	Up
ANKLE1	1.07055	1.77048e-05	Up
ANKRD1	2.39086	6.53408e-22	Up
ANKRD29	1.89833	4.16871e-12	Up
ANKRD55	1.50161	0.0222008	Up
ANKRD6	1.47742	0.00569925	Up
ANKS6	1.39099	2.35278e-05	Up
ANO1	1.88611	0.00160175	Up
ANXA10	4.55288	0.00852768	Up
AOX1	2.74972	0.00625043	Up
APOA1	5.52661	0.000215336	Up
APOBEC1	2.83531	0.000257977	Up
AQP9	1.42594	6.01681e-15	Up
ARAP3	2.30393	8.37409e-72	Up
AREG	2.46337	2.18627e-05	Up
ARHGAP12	1.34607	8.65352e-87	Up
ARHGAP17	1.38038	8.93638e-48	Up
ARHGAP20	3.09518	3.52842e-19	Up
ARHGAP22	3.07437	2.2692e-116	Up
ARHGAP28	1.77553	0.0113958	Up
ARHGAP4	1.35183	3.26637e-47	Up
ARHGAP42	2.20233	0.0295971	Up
ARHGAP6	4.02823	6.4642e-134	Up
ARHGEF16	1.37057	2.22517e-14	Up
ARHGEF28	1.00509	0.0195434	Up
ARHGEF3	1.70675	1.2164e-68	Up
ARHGEF5	1.85239	0.0277064	Up
ARL4C	1.78715	4.5946e-151	Up
ARMC2	2.61418	1.08569e-22	Up
ARMCX1	8.52924	4.74603e-12	Up
ARMCX4	1.80961	6.84722e-20	Up
ARMCX6	1.96799	3.66047e-08	Up
ARNTL2	2.75403	1.28844e-06	Up
ASAP2	1.60334	1.22995e-28	Up
ASB9	3.04424	1.85878e-08	Up
ASCL2	3.53141	0.000407973	Up
ASPA	2.58596	5.91577e-12	Up
ASPG	2.00385	9.4188e-166	Up
ASPN	1.87293	3.29569e-09	Up
ASS1	3.90034	2.20432e-05	Up
ATF3	1.81136	1.05267e-44	Up
ATOH8	1.8093	0.00865607	Up
ATP10B	3.83676	4.96542e-16	Up
ATP1A4	1.70754	0.00308326	Up
ATP1B2	3.54526	0.000201443	Up
ATP2B4	1.25466	6.19897e-13	Up
ATP6V0D2	5.70101	5.88487e-07	Up
ATP6V1B2	1.01253	7.30505e-94	Up
ATP8A1	2.80399	4.2614e-208	Up
ATP8B1	1.286	7.33657e-07	Up
ATP8B2	1.13757	2.4145e-34	Up
ATRNL1	4.11973	1.12211e-16	Up
AVEN	1.21097	7.41896e-09	Up
AVPR2	1.29998	0.00178871	Up
B3GALNT1	1.06222	4.85979e-07	Up
B3GNT9	1.80644	4.02093e-43	Up
B4GALNT3	3.03721	0.000815474	Up
BACH2	1.3011	0.000222318	Up
BAG2	4.20858	4.70287e-71	Up
BAIAP2L1	1.21749	1.61365e-14	Up
BANK1	2.15235	2.6788e-123	Up
BBS12	1.13208	0.00012833	Up
BCAM	1.23434	0.047449	Up
BCAS4	1.90052	8.07735e-17	Up
BCL11B	1.69429	2.15095e-21	Up
BDKRB2	2.09034	2.09769e-39	Up
BHLHA15	1.30755	9.6389e-121	Up
BHLHE40	1.00307	2.77535e-56	Up
BICD1	1.23023	0.00269363	Up
BIN1	2.49243	1.831e-186	Up
BLNK	1.31654	5.23995e-88	Up
BMERB1	2.17034	0.0242154	Up
BMP1	1.82705	2.4618e-35	Up
BMP6	1.26888	2.94184e-16	Up
BMX	1.99467	0.00535629	Up
BRAF	1.47353	2.95242e-66	Up
BSPRY	1.40362	0.0293111	Up
BST1	1.19136	8.65071e-16	Up
BST2	1.49567	4.0678e-104	Up
BTBD11	1.39839	4.14987e-31	Up
BUB1	1.06638	1.71823e-34	Up
BUB1B	1.04555	1.71646e-52	Up
C15orf48	2.32731	9.931e-140	Up
C17orf67	2.40251	0.0346985	Up
C1orf105	1.84511	0.000123795	Up
C1orf21	2.1024	6.06397e-09	Up
C1QL2	6.20328	2.4483e-06	Up
C3orf70	1.88686	2.95387e-19	Up
C4BPA	1.37028	3.93671e-69	Up
C4orf45	1.33216	0.0136146	Up
C9orf152	3.3423	1.12173e-10	Up
CA4	5.32536	1.88117e-46	Up
CA8	1.11346	1.4736e-05	Up
CACFD1	1.24885	2.90971e-12	Up
CACNA1B	3.45947	1.49292e-05	Up
CACNA1I	2.37042	9.96976e-18	Up
CACNA2D2	1.24123	1.93933e-06	Up
CACNG8	5.14789	0.000954099	Up
CADM1	3.22125	2.4085e-143	Up
CALB1	1.13832	0.019986	Up
CALHM6	2.03821	3.553e-142	Up
CALML4	1.18716	0.00354787	Up
CAND2	1.22818	4.19046e-06	Up
CAPS2	1.49406	0.0267419	Up
CARD11	1.18656	3.5612e-40	Up
CARNS1	2.09393	2.18111e-05	Up
CAV1	1.91625	0.0067005	Up
CAV2	2.64762	1.25588e-13	Up
CAVIN3	1.53587	1.0108e-26	Up
CBLB	1.00881	1.56424e-07	Up
CBR3	2.10747	2.93577e-25	Up
CCBE1	1.72639	0.000331741	Up
CCDC120	1.07859	0.0192463	Up
CCDC149	1.57009	2.18816e-05	Up
CCDC171	1.20019	0.00164733	Up
CCDC172	4.65998	0.00606345	Up
CCDC194	1.47864	1.76712e-12	Up
CCDC33	4.08296	2.38659e-07	Up
CCDC50	1.32904	1.9283e-102	Up
CCDC65	1.20388	2.88354e-06	Up
CCDC8	4.79029	0.00366244	Up
CCDC85C	1.48273	4.7013e-06	Up
CCDC88C	1.0096	5.52367e-31	Up
CCL1	1.77435	0.000472049	Up
CCL17	2.0625	0.000215356	Up
CCL2	8.17878	1.4455e-147	Up
CCL21	4.81401	2.66818e-28	Up
CCL22	1.91224	0.00326723	Up
CCL3L1	3.86031	5.47097e-96	Up
CCL4	3.52335	3.7818e-252	Up
CCL5	2.54194	0	Up
CCL8	2.67838	2.79961e-91	Up
CCN1	1.03946	1.54669e-05	Up
CCN2	1.54124	0.0459928	Up
CCNB1	1.17934	5.42684e-50	Up
CCND1	1.35575	3.84061e-09	Up
CCND2	1.2023	2.71639e-33	Up
CCR2	1.95921	2.5589e-214	Up
CCR4	1.47868	1.05969e-10	Up
CCR5	2.89701	0	Up
CCR7	1.27384	4.33215e-10	Up
CCR8	1.30678	0.000403973	Up
CD101	2.41756	2.81045e-84	Up
CD109	2.61317	1.1124e-25	Up
CD14	1.15983	2.04033e-91	Up
CD180	3.25017	2.9564e-271	Up
CD2	2.49042	2.7089e-278	Up
CD200	1.09392	0.000297746	Up
CD209	6.17519	1.67064e-90	Up
CD226	2.47932	3.9013e-128	Up
CD24	1.29025	9.29271e-07	Up
CD274	1.94349	7.2834e-100	Up
CD276	1.57177	2.74067e-38	Up
CD28	2.96016	1.061e-45	Up
CD300C	1.51472	2.9161e-102	Up
CD300LB	3.2741	1.12398e-08	Up
CD34	2.39478	0.00182375	Up
CD36	3.95112	0	Up
CD38	1.38342	1.99129e-78	Up
CD3D	1.88056	1.1713e-143	Up
CD3E	1.44584	1.5114e-54	Up
CD4	1.97519	4.27116e-14	Up
CD5	1.91835	4.04014e-72	Up
CD6	2.15801	3.55894e-59	Up
CD69	1.14916	9.47554e-44	Up
CD8A	2.35937	1.6696e-163	Up
CD8B	2.47745	5.37785e-59	Up
CD96	1.63102	1.91047e-64	Up
CDC20B	2.00781	0.0196469	Up
CDH16	2.4734	4.19388e-09	Up
CDH6	3.74454	0.000494344	Up
CDH9	4.99414	0.000482216	Up
CDHR3	1.89736	0.00347386	Up
CDK15	1.50684	0.00296985	Up
CDKN1C	1.23802	0.0335035	Up
CDKN3	1.08587	5.78291e-14	Up
CDON	1.20434	0.0423317	Up
CDS1	2.26995	2.066e-71	Up
CDX4	2.47357	0.0288434	Up
CEMIP	3.66539	7.59114e-05	Up
CEND1	2.44435	5.27167e-08	Up
CENPA	1.23924	2.91787e-22	Up
CENPE	1.10047	4.30563e-94	Up
CEP112	2.44084	2.94806e-24	Up
CEP152	1.21585	3.94777e-35	Up
CEP57L1	1.11507	5.38605e-05	Up
CEP72	1.62779	0.000294278	Up
CERS4	1.27208	7.72803e-06	Up
CERS6	1.38562	1.23118e-80	Up
CFAP20DC	1.04778	4.20604e-05	Up
CFAP94	1.3522	5.11137e-21	Up
CFTR	1.0538	0.0231648	Up
CGNL1	2.86538	7.25473e-13	Up
CHAC1	3.90568	9.87149e-46	Up
CHD5	2.09892	0.0297563	Up
CHIC1	1.22115	4.93458e-13	Up
CHODL	1.57545	0.00212325	Up
CHPF	1.35275	4.064e-31	Up
CHRD	2.2403	0.0229927	Up
CHRM5	2.4294	0.0417841	Up
CHRNA3	4.80974	1.01711e-52	Up
CHRNA5	2.58839	0.0441477	Up
CHST10	1.83716	3.85074e-15	Up
CHST11	1.40624	3.44837e-36	Up
CILP	3.32336	1.03962e-18	Up
CISD3	1.46423	1.03654e-21	Up
CKAP2	1.08655	5.41707e-46	Up
CKB	2.17926	5.6408e-106	Up
CKS2	1.17145	9.91184e-36	Up
CLCN4	2.40386	2.23997e-19	Up
CLDN10	3.07341	0.0448416	Up
CLDN18	1.66247	5.67498e-06	Up
CLDN4	2.96607	2.5314e-20	Up
CLDN6	2.15423	0.00212325	Up
CLEC3B	4.04989	7.55746e-25	Up
CLGN	1.33161	2.87639e-36	Up
CLIC5	1.96023	6.27121e-46	Up
CLNK	1.14809	0.00141744	Up
CLU	3.81474	0	Up
CLVS2	4.40806	0.0036806	Up
CMAH	2.43338	3.6584e-143	Up
CMKLR1	5.5993	3.8086e-250	Up
CMYA5	4.10882	0.00137462	Up
CNKSR2	3.29187	0.00417981	Up
CNN3	2.41757	4.65153e-14	Up
CNNM1	3.02795	2.35402e-06	Up
CNTN5	3.7197	0.000587656	Up
COA7	1.21668	6.70968e-08	Up
COBLL1	1.22424	3.44525e-08	Up
COL14A1	1.42623	0.00352242	Up
COL17A1	2.36485	1.0254e-37	Up
COL18A1	2.83973	1.23031e-42	Up
COL27A1	1.44455	0.0380303	Up
CPEB1	6.21039	7.78909e-06	Up
CPED1	1.80238	8.28123e-05	Up
CPLANE1	2.63224	1.99776e-22	Up
CPM	3.27404	1.6999e-135	Up
CPXM2	1.59213	0.0142845	Up
CRACR2A	1.26319	2.55308e-12	Up
CREB3L1	1.94364	0.0282987	Up
CREB5	1.12602	0.000108914	Up
CRISPLD2	1.34887	0.00028493	Up
CRLF1	2.04932	0.0064881	Up
CRPPA	1.11472	4.45724e-06	Up
CRTAM	1.7937	5.17504e-26	Up
CRYAB	1.07253	0.0152121	Up
CRYBB1	1.89421	0.00113759	Up
CRYGS	1.47683	0.000568123	Up
CSF1	3.49478	3.8059e-285	Up
CSN3	2.87012	0.00337905	Up
CSRNP3	3.76566	0.0244394	Up
CST7	1.79512	9.32561e-33	Up
CTBS	2.21493	0.0274962	Up
CTH	1.70466	5.0939e-05	Up
CTLA4	3.15464	4.56801e-45	Up
CTSB	1.1718	1.5146e-115	Up
CTSL	2.41928	1.0732e-292	Up
CTSZ	1.08106	6.7868e-111	Up
CUEDC1	2.1106	2.79704e-08	Up
CX3CR1	3.15962	2.58059e-17	Up
CXCL10	2.17822	4.7962e-221	Up
CXCL11	4.38711	9.07828e-81	Up
CXCL12	2.41332	0.0331186	Up
CXCL14	6.70564	0	Up
CXCL9	1.99729	3.39636e-68	Up
CXCR3	1.60072	4.33921e-28	Up
CXCR6	1.95813	3.1284e-131	Up
CYB561	1.50331	1.28792e-07	Up
CYB561A3	1.4473	5.83052e-74	Up
CYP27B1	1.38465	0.00103009	Up
CYP2R1	1.32566	3.83998e-09	Up
CYP2S1	1.62959	1.00303e-10	Up
CYP4B1	1.29213	6.64404e-06	Up
CYSLTR1	1.17661	4.47325e-14	Up
CYTIP	1.76624	3.5529e-177	Up
DAAM2	1.82465	3.01362e-09	Up
DAB2IP	3.34724	1.04252e-17	Up
DACH1	2.60197	0.000256691	Up
DAPL1	2.12641	3.6628e-07	Up
DCDC2	1.84538	0.0189269	Up
DCLK2	3.02218	6.15024e-28	Up
DCT	1.30928	3.88293e-06	Up
DDAH1	2.72299	0.00238627	Up
DDAH2	1.78817	1.15837e-09	Up
DDI1	1.80167	5.23098e-05	Up
DDIAS	1.24721	2.62864e-10	Up
DDIT4	1.57974	1.0682e-62	Up
DDIT4L	1.28114	0.007153	Up
DDR1	1.42049	0.000101281	Up
DDX4	7.69491	1.67926e-09	Up
DDX60	2.05738	8.9692e-156	Up
DEFB1	4.40408	1.01914e-08	Up
DEFB1	4.81056	0.0035978	Up
DENND1B	1.677	2.32575e-72	Up
DENND2B	1.40107	0.000536631	Up
DENND5B	1.41907	9.10773e-59	Up
DEPDC1	1.14391	4.30522e-20	Up
DGKB	3.22929	0.00533878	Up
DGKI	3.58667	0.00896667	Up
DHX58	2.41832	3.361e-176	Up
DIAPH3	1.10437	4.44341e-18	Up
DIP2C	2.7387	3.1709e-22	Up
DKKL1	1.69781	4.43348e-05	Up
DLC1	1.95777	0.00701777	Up
DLG3	1.92929	2.94056e-16	Up
DLG5	3.42872	9.46086e-59	Up
DLL4	2.07901	0.0303882	Up
DMGDH	1.73669	0.00821977	Up
DNAAF4	2.80546	4.35264e-05	Up
DNM1	4.80621	1.48147e-18	Up
DNM3	3.46964	2.6973e-21	Up
DNMBP	1.34995	2.81974e-16	Up
DNPEP	1.43873	4.8933e-35	Up
DNTT	4.37706	1.24732e-05	Up
DOC2B	1.31119	0.0391895	Up
DOCK5	1.76009	3.63673e-38	Up
DOCK6	1.36394	1.90005e-18	Up
DOK7	3.25777	0.00507373	Up
DPP4	1.15179	4.43264e-56	Up
DRD3	2.29195	0.00727628	Up
DSP	2.07777	1.50601e-17	Up
DST	2.03311	3.22405e-73	Up
DSTN	1.17494	1.9931e-13	Up
DTNA	3.85729	2.45953e-05	Up
DTX3L	1.22729	9.0461e-76	Up
DUSP29	2.75674	0.0284343	Up
DUSP4	1.54768	3.585e-122	Up
DUSP5	1.05524	1.42396e-44	Up
DYNC2H1	3.01016	4.53971e-42	Up
DYRK3	1.1717	4.38163e-15	Up
DYSF	5.04963	2.05262e-14	Up
E2F2	1.13967	3.73587e-61	Up
EAF2	1.70268	2.64298e-76	Up
ECE1	3.57779	5.37231e-65	Up
ECM2	1.67023	5.5671e-13	Up
EDNRB	5.43769	8.42862e-93	Up
EFCAB12	1.50686	0.00946953	Up
EFHC1	1.08162	0.00013598	Up
EFHD1	3.08848	7.45445e-08	Up
EFS	4.7712	0.00107505	Up
EGF	1.12618	0.0157867	Up
EGFL7	2.02478	1.76607e-29	Up
EGLN3	2.666	4.0749e-135	Up
EHBP1	1.63176	2.97205e-35	Up
EIF4E3	1.67522	2.17399e-70	Up
ELF3	1.23722	0.0046899	Up
ELK3	1.65249	9.37751e-66	Up
ELOVL5	1.33074	4.966e-86	Up
ELOVL6	1.0496	5.07708e-10	Up
EMB	1.78058	7.852e-113	Up
EMCN	5.19836	0.000832451	Up
EMILIN3	1.35572	0.00357743	Up
EMP1	4.12139	0	Up
EMP2	2.67263	1.74977e-18	Up
ENAH	1.69086	5.06772e-09	Up
ENAM	1.29145	9.23961e-12	Up
ENDOD1	1.20308	4.44069e-16	Up
ENHO	1.33294	0.0190438	Up
ENPP6	1.2159	6.78813e-06	Up
ENSSSCG00000000021	2.64825	1.49367e-05	Up
ENSSSCG00000000207	4.83155	0	Up
ENSSSCG00000000231	1.15907	0.00622149	Up
ENSSSCG00000000261	5.40014	0.00031964	Up
ENSSSCG00000000293	1.16347	4.85235e-91	Up
ENSSSCG00000000370	1.45026	5.20194e-17	Up
ENSSSCG00000000402	1.46563	4.45985e-06	Up
ENSSSCG00000000636	2.32365	2.73751e-12	Up
ENSSSCG00000000887	1.24325	3.38414e-53	Up
ENSSSCG00000000982	3.1646	5.79346e-09	Up
ENSSSCG00000001097	1.38448	4.28053e-48	Up
ENSSSCG00000001931	1.33076	0.0236685	Up
ENSSSCG00000001982	2.72126	0.0324937	Up
ENSSSCG00000002077	2.34694	5.75772e-06	Up
ENSSSCG00000002097	3.83207	0.00422731	Up
ENSSSCG00000002099	1.41519	0.0044163	Up
ENSSSCG00000002351	2.34224	3.73979e-18	Up
ENSSSCG00000002862	1.61915	5.07267e-05	Up
ENSSSCG00000003047	4.94272	3.3819e-05	Up
ENSSSCG00000003080	3.89618	0.00375046	Up
ENSSSCG00000003240	2.17548	0.00185073	Up
ENSSSCG00000003272	2.19139	2.3585e-05	Up
ENSSSCG00000003275	3.9125	0.000316754	Up
ENSSSCG00000003741	2.05946	1.04625e-05	Up
ENSSSCG00000003753	4.89733	0.00322598	Up
ENSSSCG00000003839	1.53371	3.68088e-60	Up
ENSSSCG00000003847	4.40758	0.0141115	Up
ENSSSCG00000004001	4.43599	0.00338369	Up
ENSSSCG00000004024	1.07738	1.18793e-92	Up
ENSSSCG00000004071	1.72435	0.0240778	Up
ENSSSCG00000004170	2.15454	2.5479e-41	Up
ENSSSCG00000004179	1.66148	7.97401e-15	Up
ENSSSCG00000004355	4.23481	0.0206999	Up
ENSSSCG00000004389	2.51066	0.0171423	Up
ENSSSCG00000004415	1.12357	2.05528e-07	Up
ENSSSCG00000004441	2.87807	1.97174e-89	Up
ENSSSCG00000004598	1.50446	0.0339455	Up
ENSSSCG00000005095	2.60592	2.4392e-256	Up
ENSSSCG00000005209	2.27968	5.35482e-06	Up
ENSSSCG00000005413	4.01178	0.0121864	Up
ENSSSCG00000005419	6.19812	7.59578e-06	Up
ENSSSCG00000005420	4.36635	5.42295e-07	Up
ENSSSCG00000005623	1.59734	3.56766e-32	Up
ENSSSCG00000005738	1.38385	1.93543e-57	Up
ENSSSCG00000006376	1.43116	2.50164e-10	Up
ENSSSCG00000006455	9.25594	2.54082e-27	Up
ENSSSCG00000006621	1.7724	0.00053226	Up
ENSSSCG00000007003	1.47444	1.17024e-18	Up
ENSSSCG00000007262	2.9767	0.0138752	Up
ENSSSCG00000007578	4.90043	0.00233601	Up
ENSSSCG00000007738	1.00851	2.78915e-18	Up
ENSSSCG00000007899	2.95336	0.00123882	Up
ENSSSCG00000008121	1.68005	0.0377146	Up
ENSSSCG00000008661	3.14381	0.000615379	Up
ENSSSCG00000008709	1.82267	0.0481676	Up
ENSSSCG00000008850	1.14141	0.0078852	Up
ENSSSCG00000008981	1.95654	8.13974e-47	Up
ENSSSCG00000009125	1.72983	9.43632e-11	Up
ENSSSCG00000009138	2.40144	2.44633e-10	Up
ENSSSCG00000009239	1.42532	0.000309189	Up
ENSSSCG00000009240	2.35366	2.6395e-166	Up
ENSSSCG00000009293	1.2211	6.24907e-64	Up
ENSSSCG00000009348	1.77654	3.52454e-43	Up
ENSSSCG00000009498	1.7687	0.00487454	Up
ENSSSCG00000009501	3.78513	0.0229136	Up
ENSSSCG00000009667	4.89269	0.00259021	Up
ENSSSCG00000009848	2.6304	0.0398096	Up
ENSSSCG00000009950	3.70967	0.0308941	Up
ENSSSCG00000010370	5.67987	5.98131e-13	Up
ENSSSCG00000010610	2.53687	0.0108213	Up
ENSSSCG00000010829	3.76479	4.73047e-09	Up
ENSSSCG00000010878	1.24277	0.00120655	Up
ENSSSCG00000010893	1.33426	7.20664e-05	Up
ENSSSCG00000011436	2.25801	3.36812e-17	Up
ENSSSCG00000011729	2.97925	9.95497e-05	Up
ENSSSCG00000011850	1.61096	2.29832e-05	Up
ENSSSCG00000011859	1.33215	6.57008e-13	Up
ENSSSCG00000011875	2.06271	0.000470507	Up
ENSSSCG00000012074	4.95322	5.28212e-96	Up
ENSSSCG00000012100	1.96443	0.018249	Up
ENSSSCG00000012152	1.808	1.52363e-10	Up
ENSSSCG00000012178	1.49893	4.8433e-94	Up
ENSSSCG00000012179	1.68964	3.51035e-68	Up
ENSSSCG00000012238	5.18855	0.00023585	Up
ENSSSCG00000012257	3.62387	2.2491e-28	Up
ENSSSCG00000012517	1.01112	0.000237129	Up
ENSSSCG00000012520	1.31455	0.00494067	Up
ENSSSCG00000012523	1.12385	1.47104e-18	Up
ENSSSCG00000012541	1.89216	5.43891e-08	Up
ENSSSCG00000012714	1.63989	0.0263543	Up
ENSSSCG00000013078	1.73248	0.000132416	Up
ENSSSCG00000013100	5.1305	6.378e-209	Up
ENSSSCG00000013369	4.32906	4.57504e-32	Up
ENSSSCG00000013717	2.02798	6.39875e-13	Up
ENSSSCG00000013768	1.48921	2.39921e-20	Up
ENSSSCG00000013880	3.12808	2.37275e-40	Up
ENSSSCG00000014314	3.40838	0.00319105	Up
ENSSSCG00000014565	1.4872	2.4032e-128	Up
ENSSSCG00000014600	2.60903	3.28867e-15	Up
ENSSSCG00000014822	2.2864	1.48554e-06	Up
ENSSSCG00000015390	1.22627	1.77717e-32	Up
ENSSSCG00000015447	2.0057	3.12064e-23	Up
ENSSSCG00000015632	3.5677	0.0390878	Up
ENSSSCG00000016119	4.96381	1.5441e-118	Up
ENSSSCG00000016475	1.59574	4.51116e-34	Up
ENSSSCG00000016486	3.55736	3.92918e-31	Up
ENSSSCG00000016651	1.65657	0.0246664	Up
ENSSSCG00000016868	1.62524	6.77521e-05	Up
ENSSSCG00000016898	1.66506	5.87826e-08	Up
ENSSSCG00000017235	1.87073	3.07557e-15	Up
ENSSSCG00000017285	1.32727	0.0446203	Up
ENSSSCG00000017446	3.19539	8.32966e-05	Up
ENSSSCG00000017507	1.19727	4.57897e-07	Up
ENSSSCG00000017577	2.57623	7.44373e-05	Up
ENSSSCG00000017754	1.16154	3.65396e-64	Up
ENSSSCG00000017868	1.4612	3.03506e-55	Up
ENSSSCG00000017934	1.53489	0.00027881	Up
ENSSSCG00000017942	1.74297	0.0202714	Up
ENSSSCG00000020706	1.44691	8.01792e-12	Up
ENSSSCG00000020837	1.42396	1.63294e-15	Up
ENSSSCG00000020967	4.53329	5.5754e-135	Up
ENSSSCG00000021579	1.12038	0.0398718	Up
ENSSSCG00000022114	2.55557	0.0222949	Up
ENSSSCG00000022345	2.1797	0.00558406	Up
ENSSSCG00000022567	1.1365	0.012167	Up
ENSSSCG00000022739	1.94982	1.65179e-09	Up
ENSSSCG00000022794	4.63419	5.74203e-10	Up
ENSSSCG00000023041	5.18616	0.00106212	Up
ENSSSCG00000023479	1.87667	0.00299935	Up
ENSSSCG00000023531	2.21439	0.0105011	Up
ENSSSCG00000023584	1.44024	2.0392e-37	Up
ENSSSCG00000023624	2.79978	4.49263e-05	Up
ENSSSCG00000023749	3.21754	5.43675e-06	Up
ENSSSCG00000023757	1.08108	8.44038e-05	Up
ENSSSCG00000023790	3.73493	5.50625e-05	Up
ENSSSCG00000023857	2.25201	4.78116e-15	Up
ENSSSCG00000024520	3.83891	0.0035646	Up
ENSSSCG00000024568	4.36845	1.05583e-20	Up
ENSSSCG00000024666	4.61815	0.00809112	Up
ENSSSCG00000024765	4.60455	1.01549e-07	Up
ENSSSCG00000024973	1.5725	1.2222e-265	Up
ENSSSCG00000025005	1.81893	7.14057e-05	Up
ENSSSCG00000025253	1.61125	8.60793e-16	Up
ENSSSCG00000025485	2.15331	8.40826e-13	Up
ENSSSCG00000025644	2.11507	1.93512e-39	Up
ENSSSCG00000026043	3.49515	8.73403e-79	Up
ENSSSCG00000026217	2.87567	1.0132e-116	Up
ENSSSCG00000026302	1.18847	6.1814e-56	Up
ENSSSCG00000026333	1.07206	0.0352246	Up
ENSSSCG00000026339	2.92475	0.000132257	Up
ENSSSCG00000026402	4.13504	0.00147847	Up
ENSSSCG00000026430	1.6844	2.24939e-85	Up
ENSSSCG00000026864	1.63043	0.00697328	Up
ENSSSCG00000027046	1.15926	9.45676e-53	Up
ENSSSCG00000027075	3.58354	2.74126e-06	Up
ENSSSCG00000027124	1.24955	4.49578e-06	Up
ENSSSCG00000027329	2.02438	0.0423454	Up
ENSSSCG00000027557	1.35387	2.08065e-09	Up
ENSSSCG00000027677	1.9777	5.86091e-37	Up
ENSSSCG00000027725	4.0446	0.0115139	Up
ENSSSCG00000027777	6.07536	1.71788e-11	Up
ENSSSCG00000028674	1.66146	1.8415e-180	Up
ENSSSCG00000028802	1.63715	3.695e-12	Up
ENSSSCG00000028892	1.25252	0.00290716	Up
ENSSSCG00000028944	3.30217	3.87062e-05	Up
ENSSSCG00000029199	2.69522	1.9422e-07	Up
ENSSSCG00000029231	2.7876	1.60199e-32	Up
ENSSSCG00000029257	1.42833	1.59302e-13	Up
ENSSSCG00000029596	1.58848	1.0869e-114	Up
ENSSSCG00000029668	1.43305	4.20169e-52	Up
ENSSSCG00000030300	1.10808	0.000200533	Up
ENSSSCG00000030433	3.03825	1.49746e-47	Up
ENSSSCG00000030735	4.25764	0.0186278	Up
ENSSSCG00000030801	1.97119	1.1547e-229	Up
ENSSSCG00000031276	4.27621	0.00605907	Up
ENSSSCG00000031405	5.57681	0.000213751	Up
ENSSSCG00000031485	1.62387	0.00156485	Up
ENSSSCG00000031608	3.57684	0.0394244	Up
ENSSSCG00000031640	7.43194	0	Up
ENSSSCG00000031661	2.17319	3.38668e-05	Up
ENSSSCG00000031751	1.05679	1.89496e-11	Up
ENSSSCG00000031902	2.25373	0.000579095	Up
ENSSSCG00000031979	1.60994	0.0416519	Up
ENSSSCG00000032029	1.01568	2.68438e-10	Up
ENSSSCG00000032125	1.3783	0.0426594	Up
ENSSSCG00000032403	2.80826	3.65939e-05	Up
ENSSSCG00000032456	2.04867	0.00634126	Up
ENSSSCG00000032503	11.0344	8.88664e-20	Up
ENSSSCG00000032525	4.69241	0.00200702	Up
ENSSSCG00000032609	1.23364	8.23864e-61	Up
ENSSSCG00000032661	1.7639	2.2595e-11	Up
ENSSSCG00000032702	2.90261	1.40719e-09	Up
ENSSSCG00000032810	2.34431	2.51108e-07	Up
ENSSSCG00000032965	3.11279	0.00226191	Up
ENSSSCG00000033050	2.32235	0.00136546	Up
ENSSSCG00000033073	3.68298	0.0295514	Up
ENSSSCG00000033089	1.01126	1.3073e-128	Up
ENSSSCG00000033104	1.9384	1.18069e-07	Up
ENSSSCG00000033153	2.42582	0.00891526	Up
ENSSSCG00000033385	2.12097	1.30925e-24	Up
ENSSSCG00000033451	1.02848	7.11342e-52	Up
ENSSSCG00000033465	3.42164	1.07162e-12	Up
ENSSSCG00000033574	2.58306	1.4283e-11	Up
ENSSSCG00000033640	3.29618	9.31738e-25	Up
ENSSSCG00000033721	1.5176	1.14019e-09	Up
ENSSSCG00000033734	1.99916	2.4902e-107	Up
ENSSSCG00000033952	2.93584	6.48747e-14	Up
ENSSSCG00000033997	1.58106	0.0294378	Up
ENSSSCG00000034023	1.03901	1.41605e-05	Up
ENSSSCG00000034110	4.17655	9.88826e-13	Up
ENSSSCG00000034119	2.79892	3.78636e-07	Up
ENSSSCG00000034219	2.76558	8.89746e-15	Up
ENSSSCG00000034284	4.16095	6.68475e-87	Up
ENSSSCG00000034469	3.57465	2.34312e-11	Up
ENSSSCG00000034743	2.01222	0.00348373	Up
ENSSSCG00000034802	1.19726	3.38388e-51	Up
ENSSSCG00000034846	1.2423	4.21494e-07	Up
ENSSSCG00000034920	3.46387	1.08766e-16	Up
ENSSSCG00000034961	2.24938	2.56348e-20	Up
ENSSSCG00000035000	1.52017	5.85507e-05	Up
ENSSSCG00000035026	3.52505	0.0473647	Up
ENSSSCG00000035073	4.81657	0.00109955	Up
ENSSSCG00000035105	2.95361	0.0195749	Up
ENSSSCG00000035189	3.37376	1.01416e-62	Up
ENSSSCG00000035224	1.64489	2.52072e-22	Up
ENSSSCG00000035226	3.57604	9.38575e-18	Up
ENSSSCG00000035293	4.3578	0.000474691	Up
ENSSSCG00000035377	4.12832	0.0317031	Up
ENSSSCG00000035397	6.7142	5.172e-07	Up
ENSSSCG00000035649	1.31971	8.3161e-08	Up
ENSSSCG00000035756	1.57681	0.00458297	Up
ENSSSCG00000035826	2.14722	8.39933e-06	Up
ENSSSCG00000035908	1.70696	1.08344e-13	Up
ENSSSCG00000035960	3.66381	2.73508e-08	Up
ENSSSCG00000036013	4.74247	2.47713e-10	Up
ENSSSCG00000036017	2.83868	2.80028e-07	Up
ENSSSCG00000036043	4.89873	0.000698726	Up
ENSSSCG00000036052	1.13816	0.000455727	Up
ENSSSCG00000036213	1.12283	0.000330724	Up
ENSSSCG00000036224	1.85973	0	Up
ENSSSCG00000036513	3.11697	2.88141e-05	Up
ENSSSCG00000036734	2.99028	2.44936e-05	Up
ENSSSCG00000036822	1.0065	7.43398e-27	Up
ENSSSCG00000036878	2.45329	2.52761e-05	Up
ENSSSCG00000036881	1.65819	0.0121864	Up
ENSSSCG00000036983	2.32354	6.0611e-258	Up
ENSSSCG00000037214	3.51571	3.01471e-12	Up
ENSSSCG00000037509	1.45451	3.84772e-22	Up
ENSSSCG00000037885	2.8034	1.62493e-15	Up
ENSSSCG00000038056	4.08486	0.0108909	Up
ENSSSCG00000038062	1.07236	2.50516e-55	Up
ENSSSCG00000038249	2.08016	1.22954e-13	Up
ENSSSCG00000038518	2.60448	0.0435177	Up
ENSSSCG00000038556	1.66658	0.00134509	Up
ENSSSCG00000038594	1.09236	6.56515e-24	Up
ENSSSCG00000038885	3.22876	3.07314e-06	Up
ENSSSCG00000039023	2.06758	2.34923e-05	Up
ENSSSCG00000039102	2.85887	0	Up
ENSSSCG00000039146	1.01943	5.7659e-112	Up
ENSSSCG00000039339	1.63991	0.0267105	Up
ENSSSCG00000039370	1.12914	1.25685e-17	Up
ENSSSCG00000039604	3.23415	0.02438	Up
ENSSSCG00000039807	2.25155	6.84487e-05	Up
ENSSSCG00000039956	3.37341	3.01132e-18	Up
ENSSSCG00000039977	1.71276	0.000529851	Up
ENSSSCG00000040110	1.1605	0.0466841	Up
ENSSSCG00000040379	1.06703	0.00352774	Up
ENSSSCG00000040535	1.72397	2.48358e-57	Up
ENSSSCG00000040548	3.24302	0.0072569	Up
ENSSSCG00000040651	1.65115	6.509e-291	Up
ENSSSCG00000040701	2.5355	2.45503e-65	Up
ENSSSCG00000040779	2.03195	1.16371e-08	Up
ENSSSCG00000040849	1.67851	4.64746e-79	Up
ENSSSCG00000040993	2.21849	0.000196283	Up
ENSSSCG00000041004	1.88156	5.50625e-05	Up
ENSSSCG00000041010	1.5858	8.74497e-08	Up
ENSSSCG00000041136	3.79849	6.75579e-15	Up
ENSSSCG00000041146	1.08202	4.48815e-37	Up
ENSSSCG00000041185	1.17162	0.00230929	Up
ENSSSCG00000041322	2.96012	8.56278e-19	Up
ENSSSCG00000041356	1.36899	0.00531291	Up
ENSSSCG00000041378	3.51884	0.00193227	Up
ENSSSCG00000041502	1.30154	0.0039894	Up
ENSSSCG00000041692	3.18673	6.5192e-06	Up
ENSSSCG00000041733	1.12591	1.24742e-42	Up
ENSSSCG00000041863	2.66287	0.0385271	Up
ENSSSCG00000041891	1.29874	0.0498862	Up
ENSSSCG00000041955	1.51087	4.34821e-08	Up
ENSSSCG00000042048	1.99984	0.000951239	Up
ENSSSCG00000042121	1.13901	7.51563e-09	Up
ENSSSCG00000042191	2.45348	4.96871e-05	Up
ENSSSCG00000042216	1.2431	0.0120141	Up
ENSSSCG00000042270	1.66588	7.30723e-58	Up
ENSSSCG00000042379	1.18597	0.024274	Up
ENSSSCG00000042384	1.43273	1.53528e-08	Up
ENSSSCG00000042614	1.58226	1.89512e-08	Up
ENSSSCG00000042626	1.67682	1.81462e-06	Up
ENSSSCG00000042643	2.3867	0.0126806	Up
ENSSSCG00000042726	4.99535	0.00198419	Up
ENSSSCG00000042730	1.04923	0.000361369	Up
ENSSSCG00000042766	1.2583	0.000299789	Up
ENSSSCG00000042807	2.90057	1.84298e-05	Up
ENSSSCG00000042961	1.61488	0.000136951	Up
ENSSSCG00000043076	2.98507	0.0126828	Up
ENSSSCG00000043140	2.85163	3.47008e-23	Up
ENSSSCG00000043164	3.78398	0.00526914	Up
ENSSSCG00000043210	1.08787	0.0105219	Up
ENSSSCG00000043344	1.46101	0.000101052	Up
ENSSSCG00000043471	4.60685	8.75097e-10	Up
ENSSSCG00000043527	3.37536	4.12371e-15	Up
ENSSSCG00000043622	1.51802	0.000160096	Up
ENSSSCG00000043835	1.53319	4.35619e-06	Up
ENSSSCG00000043838	1.51408	0.000597504	Up
ENSSSCG00000043909	2.22202	2.04226e-25	Up
ENSSSCG00000043987	1.2323	3.6848e-12	Up
ENSSSCG00000043992	1.49033	0.013123	Up
ENSSSCG00000044013	1.21545	2.89871e-74	Up
ENSSSCG00000044022	1.28382	0.00304946	Up
ENSSSCG00000044125	1.09272	0.00988977	Up
ENSSSCG00000044211	1.10509	4.29508e-05	Up
ENSSSCG00000044215	4.14085	0.0316214	Up
ENSSSCG00000044266	1.19223	7.49302e-05	Up
ENSSSCG00000044339	2.05981	0.016918	Up
ENSSSCG00000044354	3.82275	2.11608e-07	Up
ENSSSCG00000044372	1.6973	0.00481436	Up
ENSSSCG00000044512	3.11316	0.000408283	Up
ENSSSCG00000044562	1.11167	0.000944108	Up
ENSSSCG00000044695	4.07922	8.37982e-05	Up
ENSSSCG00000044745	2.53429	5.27655e-05	Up
ENSSSCG00000044924	3.72036	0.0264685	Up
ENSSSCG00000044948	1.43736	0.00496805	Up
ENSSSCG00000044997	1.87903	9.92152e-20	Up
ENSSSCG00000045061	3.11602	0.000552331	Up
ENSSSCG00000045169	1.39289	3.29827e-21	Up
ENSSSCG00000045182	3.07622	5.90667e-06	Up
ENSSSCG00000045222	1.66192	1.38217e-07	Up
ENSSSCG00000045237	2.35678	0.00160989	Up
ENSSSCG00000045239	1.43711	0.0446921	Up
ENSSSCG00000045256	1.14582	4.48794e-05	Up
ENSSSCG00000045349	1.27109	1.26541e-08	Up
ENSSSCG00000045627	2.92789	3.82094e-06	Up
ENSSSCG00000045734	5.52643	6.18132e-05	Up
ENSSSCG00000045839	2.3946	0.00496585	Up
ENSSSCG00000045878	4.21571	4.68697e-26	Up
ENSSSCG00000045883	1.67567	8.82891e-08	Up
ENSSSCG00000045948	2.4967	3.47263e-16	Up
ENSSSCG00000045963	4.04912	0.012093	Up
ENSSSCG00000046002	1.20044	4.64504e-07	Up
ENSSSCG00000046034	1.97647	0.00277935	Up
ENSSSCG00000046085	1.01017	0.000322214	Up
ENSSSCG00000046105	1.73275	0.000647335	Up
ENSSSCG00000046281	1.94688	0.00918051	Up
ENSSSCG00000046388	1.32146	0.0465406	Up
ENSSSCG00000046510	2.7992	0.0255946	Up
ENSSSCG00000046579	1.57536	5.18554e-06	Up
ENSSSCG00000046740	1.06688	7.45282e-09	Up
ENSSSCG00000047137	1.42255	0.000100276	Up
ENSSSCG00000047190	6.99553	1.05478e-07	Up
ENSSSCG00000047293	1.02899	0.00343995	Up
ENSSSCG00000047344	1.04696	2.314e-06	Up
ENSSSCG00000047454	5.19812	0.000745668	Up
ENSSSCG00000047500	4.28639	2.31121e-05	Up
ENSSSCG00000047510	3.62619	0.0341973	Up
ENSSSCG00000047617	2.32122	0.0488114	Up
ENSSSCG00000047767	3.81634	0.0209607	Up
ENSSSCG00000047799	1.37652	0.00471305	Up
ENSSSCG00000048081	1.75112	0.000223276	Up
ENSSSCG00000048124	3.63994	0.0334309	Up
ENSSSCG00000048205	1.97852	7.39763e-09	Up
ENSSSCG00000048237	1.48336	0.0155203	Up
ENSSSCG00000048323	1.01312	0.000405836	Up
ENSSSCG00000048337	1.60525	1.65222e-08	Up
ENSSSCG00000048526	2.56221	0.0152019	Up
ENSSSCG00000048770	4.19032	0.000928928	Up
ENSSSCG00000048775	3.71223	0.0286776	Up
ENSSSCG00000048813	2.63478	8.06054e-07	Up
ENSSSCG00000048929	1.8155	0.00154786	Up
ENSSSCG00000048968	1.08393	0.00604151	Up
ENSSSCG00000049023	2.91786	0.0337106	Up
ENSSSCG00000049036	3.92856	0.00292229	Up
ENSSSCG00000049121	1.81294	0.0140342	Up
ENSSSCG00000049177	1.49493	0.00868364	Up
ENSSSCG00000049186	1.0767	0.0337315	Up
ENSSSCG00000049288	1.74637	0.0295418	Up
ENSSSCG00000049357	4.31238	4.12313e-05	Up
ENSSSCG00000049361	1.16522	0.0195332	Up
ENSSSCG00000049444	1.52729	0.0187146	Up
ENSSSCG00000049592	3.08818	0.00241118	Up
ENSSSCG00000049674	1.28593	3.43063e-07	Up
ENSSSCG00000049746	1.92221	3.88245e-07	Up
ENSSSCG00000049813	1.55658	1.81722e-06	Up
ENSSSCG00000049878	2.75629	0.00403416	Up
ENSSSCG00000049945	1.22523	0.00196583	Up
ENSSSCG00000049970	3.09747	0.037459	Up
ENSSSCG00000049973	1.88326	5.96932e-05	Up
ENSSSCG00000050029	4.58651	0.00804994	Up
ENSSSCG00000050093	1.53327	7.309e-43	Up
ENSSSCG00000050368	2.03686	8.48855e-06	Up
ENSSSCG00000050449	2.00991	0.000123545	Up
ENSSSCG00000050468	2.6162	1.55965e-05	Up
ENSSSCG00000050469	1.5985	0.0030496	Up
ENSSSCG00000050715	3.93905	0.00261264	Up
ENSSSCG00000050759	2.5687	2.44384e-18	Up
ENSSSCG00000050786	2.16393	0.0158886	Up
ENSSSCG00000050945	6.38436	3.16101e-06	Up
ENSSSCG00000050955	1.07884	1.41476e-06	Up
ENSSSCG00000050966	1.62957	7.9827e-06	Up
ENSSSCG00000051006	1.58066	8.31939e-05	Up
ENSSSCG00000051012	3.46338	0.0480358	Up
ENSSSCG00000051031	5.17566	0.00101607	Up
ENSSSCG00000051327	1.05438	0.000894382	Up
ENSSSCG00000051377	5.52697	0.000258345	Up
ENSSSCG00000051581	2.99922	0.0483685	Up
ENSSSCG00000051733	3.68122	0.0066263	Up
ENSSSCG00000051761	4.49474	0.0103606	Up
ENTPD3	1.18824	0.0194343	Up
EOMES	3.20061	8.95293e-80	Up
EPDR1	1.34442	7.49866e-11	Up
EPHA2	3.76578	7.88099e-07	Up
EPHB2	2.59552	0.00130817	Up
EPHB3	2.84755	2.1723e-11	Up
EPHB4	2.40046	0.00174266	Up
EPHB6	2.20948	1.38202e-31	Up
EPN3	1.73193	0.0041494	Up
EPS8L2	1.05911	0.0149118	Up
ERBB4	1.08827	5.60949e-07	Up
ERCC6L	1.11658	2.25103e-13	Up
EREG	2.96742	3.22424e-13	Up
ERG	1.89078	0.0102105	Up
ERI2	1.01072	2.46667e-07	Up
ERICH6	1.45728	0.00853331	Up
ERMN	3.62998	0.0081784	Up
ESM1	3.80839	0.000479225	Up
ETS1	1.34406	4.5659e-158	Up
ETV1	3.27823	6.06152e-16	Up
ETV7	1.87918	5.46247e-68	Up
EVA1A	3.52135	7.99968e-12	Up
EVA1B	1.15117	4.07605e-06	Up
EXPH5	1.34952	6.15364e-08	Up
F13A1	4.93074	3.12165e-49	Up
F2R	1.5666	6.13604e-20	Up
F3	2.5106	2.38267e-19	Up
F5	3.11648	2.98864e-93	Up
FAAH	1.77331	0.00387045	Up
FABP4	11.104	1.71528e-64	Up
FABP5	3.27644	0	Up
FADS2	1.95151	1.01162e-47	Up
FADS3	2.63298	1.78543e-26	Up
FAM110C	1.79514	0.00126405	Up
FAM114A1	1.50324	5.87033e-24	Up
FAM117A	1.28375	6.11277e-12	Up
FAM155B	1.43118	1.40667e-22	Up
FAM171B	2.13414	6.07349e-21	Up
FAM184A	2.41894	4.75079e-37	Up
FAM20A	3.8969	3.6032e-37	Up
FAM43A	1.65894	1.77581e-29	Up
FAM83A	2.97495	0.00516461	Up
FAM83B	2.34178	0.0445735	Up
FAR2	1.55144	6.18177e-24	Up
FASLG	2.49939	1.45312e-62	Up
FAT2	1.56003	0.026479	Up
FBLIM1	2.55633	0.000432875	Up
FBLN2	1.97797	3.42049e-34	Up
FBLN5	2.94113	0.00019163	Up
FBN2	2.82902	8.98036e-05	Up
FBXO4	1.00834	3.27072e-14	Up
FBXO5	1.07672	6.91253e-20	Up
FCRL1	1.7591	4.02055e-09	Up
FCRL3	1.33866	4.64983e-25	Up
FER	1.29581	2.62742e-25	Up
FERMT2	3.69296	1.82987e-27	Up
FGB	2.16576	0.00137724	Up
FGD6	1.32448	3.33252e-06	Up
FGF1	3.91516	1.28134e-05	Up
FGFR1	3.50502	1.59928e-06	Up
FGFR4	4.3033	0.0185428	Up
FGL2	1.45877	4.28275e-98	Up
FHL2	1.3112	0.000144955	Up
FILIP1	2.99746	0.0120597	Up
FJX1	1.1732	9.87123e-23	Up
FKBP14	1.12221	4.15119e-08	Up
FKBP7	1.87614	2.47924e-15	Up
FLNB	1.67492	3.18991e-95	Up
FLRT2	4.76749	5.86973e-22	Up
FLYWCH2	2.91788	1.07731e-10	Up
FMNL2	1.99406	6.55903e-51	Up
FN1	1.75545	2.2822e-289	Up
FNDC5	2.13023	0.0130395	Up
FOXB1	3.15191	0.000474844	Up
FOXRED2	2.72097	3.74745e-18	Up
FRMD5	2.2973	1.67753e-29	Up
FRMD6	2.41019	4.16546e-54	Up
FRMPD1	2.03472	0.0166759	Up
FSBP	1.424	0.000784111	Up
FSCN1	1.62552	3.44433e-28	Up
FSD1	1.31476	2.79563e-05	Up
FSD2	1.34505	0.000619665	Up
FUT10	2.43646	6.56187e-16	Up
FUT2	1.69261	2.58386e-06	Up
FUT7	1.5359	5.03377e-12	Up
FYB1	1.14006	1.25934e-28	Up
FZD6	1.86244	0.000243441	Up
FZD7	1.47345	0.00918997	Up
G0S2	4.71519	5.15894e-83	Up
GABBR2	1.4616	0.000358582	Up
GABRP	2.86588	9.17284e-11	Up
GADD45A	1.4681	3.06887e-69	Up
GADD45B	2.09617	8.44556e-74	Up
GAL3ST4	1.47383	3.11555e-09	Up
GALNT12	2.02542	6.28388e-17	Up
GALNT3	1.7113	1.72925e-12	Up
GAP43	1.86312	0.000391084	Up
GAREM2	2.75895	1.07775e-41	Up
GAS6	3.94187	4.82206e-45	Up
GATA3	1.25668	5.72682e-05	Up
GATA6	2.11067	0.00154612	Up
GATM	2.01042	5.93076e-97	Up
GBP2	1.08409	1.10579e-80	Up
GCNT3	2.51886	0.0248468	Up
GCSAM	1.90247	3.87959e-31	Up
GDF15	1.48855	0.00958904	Up
GFI1	1.32218	1.25482e-25	Up
GFI1B	1.70449	0.0277438	Up
GFOD1	1.07866	1.43216e-13	Up
GHSR	1.64444	4.8984e-200	Up
GIMAP2	1.17299	4.78091e-13	Up
GIPC2	2.38653	8.05934e-14	Up
GLDN	1.49203	3.24143e-26	Up
GLIS3	1.01466	3.13692e-08	Up
GNAO1	1.62244	2.16424e-12	Up
GNAT3	3.03034	2.1852e-10	Up
GNE	1.06247	9.59684e-17	Up
GNLY	2.62636	4.056e-224	Up
GNPDA2	1.36894	2.80386e-72	Up
GPAT3	1.43107	2.2105e-06	Up
GPC1	2.30911	5.02042e-11	Up
GPC2	1.36102	0.00832006	Up
GPNMB	1.45617	1.0186e-247	Up
GPR153	4.21577	0.00121177	Up
GPR155	1.80364	1.6223e-100	Up
GPR174	1.65599	2.67925e-48	Up
GPR183	1.70253	1.66082e-97	Up
GPR22	1.34268	5.07602e-09	Up
GPR27	3.78019	0.000730612	Up
GPR39	1.41409	0.0218099	Up
GPR45	3.10189	0.0079021	Up
GPR52	1.31281	6.22645e-15	Up
GPR55	1.60095	7.0449e-14	Up
GPRASP2	1.44236	0.00177883	Up
GPRC5A	2.62625	4.80628e-08	Up
GPRC5B	3.39003	0.000434274	Up
GPT2	3.26966	5.29287e-47	Up
GPX3	2.45777	2.70739e-98	Up
GPX7	1.20625	0.0166995	Up
GPX8	4.17306	0.0244259	Up
GRAMD1B	2.39217	3.12395e-25	Up
GRIA3	4.22876	0.0209742	Up
GRIN2C	2.33594	0.0229565	Up
GRIP1	2.14274	2.32986e-06	Up
GSDME	1.20164	0.00261264	Up
GSE1	1.64672	5.13981e-31	Up
GSPT2	1.24675	2.47843e-09	Up
GTF2IRD1	1.60786	0.00875421	Up
GXYLT2	1.21859	2.23506e-23	Up
GZMA	3.18734	0	Up
GZMA	3.28432	0	Up
GZMH	2.84061	2.4526e-210	Up
GZMK	5.38646	9.248e-102	Up
H2AC17	1.52301	7.6248e-110	Up
HAVCR2	2.18807	3.9409e-235	Up
HELB	1.69668	4.79029e-64	Up
HENMT1	1.67936	0.0479054	Up
HERC5	1.48264	8.1982e-120	Up
HERC6	1.44671	2.886e-182	Up
HES1	1.10789	0.0236953	Up
HES4	2.44986	3.89275e-10	Up
HGF	2.89356	3.2613e-198	Up
HHLA2	2.71034	0.00063833	Up
HIST1H2BD	1.56872	3.67731e-11	Up
HLF	1.13649	0.00539964	Up
HLX	4.53561	9.28852e-44	Up
HMGA1	1.28329	3.99645e-26	Up
HOGA1	1.147	1.00133e-09	Up
HOMER1	1.20204	0.00170446	Up
HOXB2	3.13678	0.00180219	Up
HPSE	2.50087	1.5328e-168	Up
HS3ST3B1	1.02285	6.38114e-08	Up
HSBP1L1	1.38935	0.00151116	Up
HSD11B1	3.65797	5.09889e-45	Up
HSPG2	2.06432	7.13407e-07	Up
HTR2B	1.20312	8.0532e-05	Up
HTR7	1.92009	0.000500182	Up
HTRA1	5.51364	0	Up
HTRA3	2.95013	0.0208292	Up
ICA1	1.87359	1.76541e-12	Up
ICOS	2.21835	7.63454e-65	Up
ID1	1.27647	0.027545	Up
ID3	1.70208	6.21501e-13	Up
IDO1	4.07936	0	Up
IFFO2	1.01307	5.47292e-18	Up
IFI44	1.00556	1.23378e-40	Up
IFI6	1.27309	4.08777e-96	Up
IFIT1	1.29857	3.7073e-116	Up
IFIT2	1.24407	2.00664e-84	Up
IFN-ALPHAOMEGA	4.11695	0.0286157	Up
IFNB1	4.51984	0.00908993	Up
IFNG	2.9286	3.98674e-75	Up
IFTAP	1.16295	3.17208e-06	Up
IGF1	1.74984	0.00125634	Up
IGF1R	4.73817	5.99475e-93	Up
IGF2BP2	1.90024	6.8635e-07	Up
IGFBP2	2.94332	1.62227e-09	Up
IGFBP4	4.48759	1.52806e-39	Up
IGSF10	1.89887	9.35438e-09	Up
IGSF3	4.34858	2.30471e-32	Up
IKBIP	1.0654	1.71883e-21	Up
IKBKE	1.19352	9.97973e-40	Up
IKZF3	1.48905	1.5796e-119	Up
IL10	2.2484	1.29988e-18	Up
IL10RA	1.40783	1.0381e-109	Up
IL12B	1.10754	0.0104321	Up
IL18RAP	1.45358	2.10892e-08	Up
IL1R1	1.9854	0.000131425	Up
IL1RL1	1.41369	9.04631e-05	Up
IL20RA	5.26652	0.000587447	Up
IL21	2.60671	9.88926e-08	Up
IL21R	1.48907	1.94689e-30	Up
IL23R	1.6836	9.61832e-13	Up
IL31RA	3.94877	2.14659e-11	Up
IL33	2.34242	2.04926e-05	Up
IL34	1.69664	1.25255e-07	Up
IL5	1.37733	0.00193613	Up
IL6ST	1.16574	3.99887e-68	Up
IL7R	3.17136	9.4106e-180	Up
IL9	4.10397	0.0315187	Up
ILDR1	1.6966	0.00340914	Up
INKA2	1.40435	0.000688126	Up
INPP1	1.47964	3.04984e-20	Up
INPP4B	1.74692	4.09573e-70	Up
INPP5J	3.69375	0.00622909	Up
IQCB1	1.04254	6.20548e-08	Up
IRAK2	2.27406	4.5162e-113	Up
IRAK3	2.52012	1.4771e-80	Up
IRF7	1.38534	3.90498e-74	Up
ISG12(A)	5.03823	2.0935e-171	Up
ISG15	2.6265	9.6016e-287	Up
ISG20	1.2357	2.90774e-60	Up
ITGA1	1.45298	8.3989e-58	Up
ITGA2	1.70897	2.54477e-16	Up
ITGA3	1.74548	7.03246e-09	Up
ITGA6	3.52617	1.3895e-189	Up
ITGA8	3.1502	0.00870389	Up
ITGA9	1.76237	2.44653e-25	Up
ITGB3	2.59997	2.08281e-45	Up
ITGB4	1.36543	3.86983e-06	Up
ITGB6	3.59028	2.78537e-20	Up
ITGB7	1.42169	3.4285e-148	Up
ITGB8	4.1444	6.0258e-219	Up
ITIH2	1.36946	0.00210189	Up
ITK	1.46571	1.21361e-62	Up
ITM2A	1.28246	2.03622e-09	Up
ITPR1	1.87601	1.0822e-179	Up
ITPR3	1.71449	5.54359e-33	Up
JAKMIP1	1.66463	5.95512e-36	Up
JAML	1.91507	5.291e-124	Up
JCAD	3.12511	2.54282e-08	Up
KANK2	2.75407	7.6427e-23	Up
KANK4	5.89239	1.67404e-07	Up
KAZN	1.34236	0.0144015	Up
KBTBD6	1.20373	6.52475e-08	Up
KCNA2	2.22032	3.83606e-13	Up
KCNA3	1.86572	2.1095e-167	Up
KCNE3	2.05086	3.23224e-31	Up
KCNG3	2.72909	0.00526446	Up
KCNIP3	4.17733	0.00751656	Up
KCNJ15	2.50162	4.19424e-24	Up
KCNJ2	1.14517	8.41753e-19	Up
KCNJ9	1.77464	0.00802305	Up
KCNK1	2.53525	0.0123235	Up
KCNK13	6.33584	8.74206e-32	Up
KCNK16	3.11638	0.0373247	Up
KCNK17	5.13236	0.00104314	Up
KCNK5	1.93368	1.2801e-39	Up
KCNN3	2.0331	3.96e-13	Up
KCNQ1	4.25642	1.10893e-54	Up
KCNQ3	2.10831	7.9064e-06	Up
KCNQ5	1.33717	3.54285e-07	Up
KCNT1	1.45158	0.00264455	Up
KCP	2.09585	2.99932e-10	Up
KCTD15	1.8477	1.66678e-29	Up
KDM5D	1.61928	1.33453e-15	Up
KDR	2.58129	1.58156e-06	Up
KIAA0040	1.61372	6.92326e-55	Up
KIAA0825	1.17132	4.29277e-20	Up
KIAA0895L	1.40213	0.00176805	Up
KIAA1217	1.28929	8.49238e-14	Up
KIAA1549L	1.81383	1.40901e-09	Up
KIAA1614	1.94442	4.33673e-09	Up
KIAA1958	1.42552	0.019679	Up
KIF12	2.64339	5.76529e-10	Up
KIF18A	1.16405	1.28093e-23	Up
KIF1A	2.96985	1.37705e-11	Up
KIF26A	1.1078	5.55014e-06	Up
KIF2C	1.0231	6.36553e-27	Up
KIF4A	1.03041	6.67103e-37	Up
KIRREL3	2.82457	2.23868e-06	Up
KITLG	1.81868	1.23422e-05	Up
KLF12	1.06495	1.1936e-05	Up
KLF15	2.18065	6.60112e-10	Up
KLHL3	2.39979	0.00029642	Up
KLHL34	1.70015	0.00604151	Up
KLHL38	5.12418	0.000304804	Up
KLHL41	1.07182	8.16609e-07	Up
KLRD1	1.91751	1.49477e-40	Up
KLRK1	2.61435	1.4304e-266	Up
KRBA1	1.90434	2.32471e-08	Up
KREMEN1	1.27288	0.000658205	Up
KRT14	2.42171	3.18778e-23	Up
KRT18	1.37846	0.000332465	Up
KRT7	3.2383	7.40387e-28	Up
KRT8	1.8451	2.37672e-22	Up
LAG3	2.02393	3.52359e-37	Up
LAMA3	2.76801	5.69627e-33	Up
LAMB3	2.96568	2.4383e-22	Up
LAMC1	3.12435	1.49856e-87	Up
LAMC2	3.02903	3.27346e-19	Up
LARGE2	1.43953	3.06326e-08	Up
LAX1	1.81142	1.9556e-110	Up
LCK	2.24122	5.8167e-147	Up
LCLAT1	2.18373	1.39563e-27	Up
LDLRAD3	1.58346	7.60402e-15	Up
LECT2	4.2037	0.0244626	Up
LHFPL2	3.47242	0	Up
LIMCH1	1.65334	2.58081e-05	Up
LIMD1	1.15582	2.0051e-42	Up
LIN7A	4.38588	0.0138641	Up
LIPG	3.74068	8.6536e-153	Up
LIPM	1.41153	0.0391623	Up
LOXHD1	1.08987	5.09967e-13	Up
LOXL2	4.14731	0.00118089	Up
LPAR1	2.40692	1.31673e-12	Up
LPAR5	1.30326	1.51623e-07	Up
LPCAT1	1.7795	5.12069e-32	Up
LPCAT2	1.19976	1.75484e-59	Up
LPL	5.26607	0	Up
LRP11	1.90387	3.04647e-19	Up
LRP1B	2.87538	0.00611514	Up
LRP4	3.79259	1.47001e-81	Up
LRP8	1.00179	3.96386e-12	Up
LRRC1	1.33689	0.000121313	Up
LRRC4	1.17026	0.00187485	Up
LRRC66	2.86458	1.01963e-39	Up
LRRN3	1.09379	2.35852e-05	Up
LTBP1	1.80314	9.89451e-05	Up
LTF	3.24915	1.94429e-24	Up
LURAP1	1.39224	0.0304179	Up
LY6D	4.26355	0.0183816	Up
LY9	1.21141	1.02989e-38	Up
LYL1	1.21376	9.05328e-21	Up
LYNX1	3.01735	6.54006e-11	Up
MACC1	2.39426	6.8264e-09	Up
MACROD1	1.29422	0.00177555	Up
MAF	1.50861	3.68003e-77	Up
MAGED1	1.0683	9.62881e-06	Up
MAGEF1	1.52788	4.93826e-24	Up
MAGI1	1.84014	2.83879e-06	Up
MAL2	1.13297	0.000406129	Up
MAOB	2.33043	2.16802e-05	Up
MAP2K6	1.15071	3.49784e-14	Up
MAP3K9	2.01279	3.83078e-22	Up
MAP4K3	1.67884	1.66805e-41	Up
MAPK4	4.81245	1.94631e-18	Up
MAPK8IP2	1.23478	0.0143127	Up
MAPRE2	1.49122	1.89884e-43	Up
MARCHF3	2.62591	4.19089e-13	Up
MARCKS	2.04956	2.7361e-218	Up
MARCKSL1	2.19294	1.92152e-47	Up
MASP1	2.75469	3.93188e-11	Up
MAST4	1.09559	6.85965e-08	Up
MATK	1.105	2.01769e-05	Up
MATN2	1.34447	0.000700165	Up
MB21D2	1.01584	0.00575106	Up
MBOAT2	2.37569	2.11457e-50	Up
MCF2L	4.32294	1.8075e-127	Up
MCTP1	2.39163	1.1988e-65	Up
MDFI	5.56481	4.92573e-05	Up
ME1	2.71746	1.38677e-22	Up
MECOM	1.31943	0.0293783	Up
MEF2B	1.35629	0.000213152	Up
MEF2C	1.68671	3.7012e-178	Up
MELK	1.09851	9.17499e-20	Up
MET	2.09098	1.15295e-14	Up
METTL27	1.61843	1.96571e-06	Up
MFSD6	1.65669	2.9247e-28	Up
MGAM	2.24218	4.70767e-18	Up
MGAM2	1.97694	8.4896e-06	Up
MGLL	1.36093	1.62739e-48	Up
MGP	3.23616	2.17975e-06	Up
MIER2	1.07759	9.20472e-07	Up
MILR1	3.30205	1.7365e-114	Up
MIPOL1	1.03519	1.17605e-09	Up
MIS18A	1.01056	1.01781e-10	Up
MKX	1.66336	0.0206319	Up
MLLT3	1.22567	2.74166e-12	Up
MLPH	1.56002	1.66138e-07	Up
MMP12	1.13969	1.36042e-05	Up
MMP13	2.90926	0.00534013	Up
MMP15	1.27773	0.000826688	Up
MMP19	1.14045	2.26201e-37	Up
MMP2	5.23344	7.23651e-42	Up
MMP7	1.62889	5.97046e-06	Up
MMP9	3.94235	9.561e-135	Up
MNDA	1.50448	7.07679e-32	Up
MNS1	1.98447	3.55167e-09	Up
MOCOS	1.83791	2.0848e-25	Up
MOCS1	2.94513	2.05269e-48	Up
MORC4	1.51967	7.83919e-08	Up
MPP6	2.00493	1.1199e-16	Up
MPP7	1.15196	2.43488e-08	Up
MPZL2	1.80923	0.0229464	Up
MPZL3	1.7543	8.85526e-19	Up
MROH5	3.74511	0.00517784	Up
MS4A10	2.37039	1.67805e-06	Up
MS4A7	5.67314	1.11728e-79	Up
MSANTD3-TMEFF1	1.89337	0.0160549	Up
MSC	1.1417	7.85342e-26	Up
MSI2	1.45094	1.49382e-53	Up
MSRB3	1.73399	1.53245e-05	Up
MTA3	1.50043	7.00633e-11	Up
MTARC2	1.99103	9.24667e-07	Up
MTCL1	2.71003	6.15381e-42	Up
MTHFD1L	2.64353	1.03082e-25	Up
MTTP	1.26341	0.0103339	Up
MUC13	3.17841	0.00130735	Up
MX1	1.36403	8.2726e-127	Up
MXD1	1.32023	2.93504e-40	Up
MYBPC1	3.94478	2.07035e-12	Up
MYL9	2.38489	0.00242434	Up
MYLIP	3.54068	2.1562e-190	Up
MYO1B	1.81553	1.20884e-06	Up
MYO6	1.00429	0.00119226	Up
MYO7A	1.0679	2.05649e-18	Up
MYOT	1.96255	0.0345194	Up
MZB1	1.25468	8.3441e-129	Up
N4BP3	2.36564	2.58209e-09	Up
NAALAD2	1.89696	0.0345433	Up
NAGK	1.3168	2.296e-144	Up
NAGS	2.07737	2.67577e-09	Up
NAMPT	1.02607	4.72361e-55	Up
NANOS1	1.26364	0.0253626	Up
NAV1	2.58401	1.80127e-55	Up
NCALD	1.28195	1.93468e-10	Up
NCEH1	2.25813	1.5394e-132	Up
NCKAP5L	1.39399	3.31252e-13	Up
NCS1	2.99869	1.20373e-10	Up
NDST3	2.66082	0.0026069	Up
NEBL	4.16161	0	Up
NECTIN4	3.8012	0.0219985	Up
NEDD4	1.57935	2.26569e-59	Up
NEDD4L	2.12089	1.86149e-27	Up
NEGR1	2.4507	0.0324426	Up
NEK3	1.01348	0.00183718	Up
NEMP2	1.08742	1.92118e-18	Up
NETO2	1.93957	0.0194628	Up
NEU4	3.62759	2.4376e-07	Up
NEURL1	2.42388	3.13076e-15	Up
NEURL3	2.07964	0.00109743	Up
NFASC	2.58755	0.0195663	Up
NFATC2	1.41863	6.50069e-25	Up
NID2	1.7966	0.00319573	Up
NIPAL1	1.45031	1.38753e-11	Up
NKAIN3	1.53987	2.10769e-06	Up
NKX2-1	1.35487	0.00837273	Up
NLRC3	1.10981	4.61013e-26	Up
NME8	2.50182	6.23072e-07	Up
NMT2	2.70432	3.63612e-08	Up
NOS2	1.3199	0.00504841	Up
NOX1	2.0989	3.29511e-06	Up
NOX4	4.47934	0.0131659	Up
NPM3	1.07172	5.17234e-15	Up
NPTX1	5.81489	4.96087e-05	Up
NR4A3	2.2749	7.74281e-31	Up
NRAP	1.041	0.00106646	Up
NRXN1	2.47145	0.000509946	Up
NT5E	3.79338	1.00842e-36	Up
NUAK1	1.6895	1.73851e-32	Up
NUAK2	1.83347	1.57271e-23	Up
NUDT15	1.43061	4.88887e-18	Up
NUDT16	1.69372	6.74489e-05	Up
NUPR1	2.19062	2.0274e-233	Up
NXN	2.50105	1.36155e-09	Up
NXNL2	5.34883	0.000401374	Up
NXPH3	2.6759	2.42521e-10	Up
OAF	1.62332	2.04377e-11	Up
OAS2	1.3477	3.37645e-89	Up
OASL	5.27377	7.97447e-48	Up
OCLN	1.60453	3.51141e-06	Up
ODAM	2.04119	0.0408379	Up
OGN	1.82562	7.52825e-10	Up
OLAH	5.73997	8.15649e-05	Up
OLFML2B	2.21876	0.000360801	Up
OMD	2.01792	3.48132e-11	Up
ONECUT2	3.38911	0.01614	Up
OPALIN	1.98531	0.0321754	Up
OR13C3	4.316	0.018297	Up
OR13C8	4.11738	0.0109122	Up
OR2I1P	2.42768	7.29339e-07	Up
OR6N2	2.27913	0.000459517	Up
OSBPL10	1.1748	3.06477e-11	Up
OSCAR	1.85476	1.20875e-22	Up
OSGIN1	1.9185	0.000533441	Up
OTUB2	2.09222	1.81414e-07	Up
OTUD7A	1.08458	0.00163945	Up
P2RY10	1.34741	1.81327e-33	Up
P2RY12	1.52778	1.20874e-15	Up
P2RY13	1.32614	5.94826e-15	Up
P2RY2	5.3995	0.000406365	Up
P2RY6	3.15615	1.7683e-44	Up
P2RY8	2.64608	2.89885e-89	Up
P4HA2	1.98299	2.77416e-24	Up
PACSIN3	1.77889	8.35532e-05	Up
PAGE4	7.64878	2.24947e-09	Up
PALLD	3.34532	7.60669e-33	Up
PALM	2.76929	5.45061e-12	Up
PALM2AKAP2	2.05255	2.1218e-74	Up
PALM3	1.36122	5.18117e-09	Up
PANX2	1.27349	0.00695884	Up
PAPSS2	1.36784	5.64545e-22	Up
PAQR7	1.65418	5.66546e-06	Up
PAQR9	6.12337	3.93898e-08	Up
PARD3B	2.88469	4.98427e-17	Up
PARP11	1.38016	8.31637e-06	Up
PARVB	1.6074	2.3901e-22	Up
PATJ	1.05466	0.000272786	Up
PAWR	1.37903	4.42644e-12	Up
PCDH18	5.84183	1.12842e-32	Up
PCED1B	1.66666	3.36685e-15	Up
PCGF2	2.23535	6.12755e-06	Up
PCSK6	3.64849	1.02597e-05	Up
PDCD1	1.75106	1.48471e-30	Up
PDCD1LG2	1.14537	4.368e-104	Up
PDE5A	1.69994	7.19847e-22	Up
PDE7A	1.00325	5.39804e-36	Up
PDE7B	2.44255	2.15095e-21	Up
PDE9A	1.27203	0.00614632	Up
PDGFB	3.47621	7.32941e-16	Up
PDGFD	1.55437	2.19007e-53	Up
PDPN	3.14595	8.00319e-26	Up
PECAM1	3.0868	2.5695e-213	Up
PGBD5	3.23235	0.0247119	Up
PHACTR1	2.0358	1.1319e-158	Up
PHEX	1.1531	4.01101e-11	Up
PHGDH	2.89099	1.38288e-92	Up
PHLDB1	1.39606	1.46225e-30	Up
PHLDB2	1.30093	1.01366e-08	Up
PIP5K1B	1.76628	9.62669e-05	Up
PITPNM2	1.07961	2.73976e-25	Up
PIWIL2	3.80089	0.0212556	Up
PJVK	2.04947	0.0412032	Up
PKD2	4.41146	7.4008e-12	Up
PKHD1	1.62832	0.00154699	Up
PKP3	1.09028	0.00838984	Up
PKP4	1.71712	5.31127e-16	Up
PLA2G4D	3.33946	0.0180022	Up
PLA2G7	1.00993	8.66298e-61	Up
PLAGL1	2.06112	3.30235e-21	Up
PLAU	2.91077	3.7949e-299	Up
PLB1	2.1651	0.0012012	Up
PLCB4	1.27829	0.000286816	Up
PLCG1	1.17178	1.67141e-61	Up
PLEK2	1.52246	0.0404698	Up
PLEKHA7	2.33489	4.70643e-12	Up
PLEKHD1	2.20525	0.00156799	Up
PLEKHS1	1.93836	4.20535e-18	Up
PLIN2	1.9626	6.2869e-260	Up
PLPP2	1.68762	0.000121515	Up
PLS3	2.62825	1.05225e-21	Up
PLTP	5.24199	0	Up
PLXDC1	4.09857	0.0114957	Up
PMEPA1	1.81574	1.02305e-69	Up
PMP22	2.87998	1.37326e-82	Up
POLN	1.01567	0.0474167	Up
POLQ	1.2204	6.81018e-34	Up
PORCN	1.36671	9.37566e-05	Up
POU2AF1	1.33862	9.56619e-75	Up
POU6F1	1.20151	0.0165768	Up
PPEF1	2.71697	2.83328e-22	Up
PPFIBP1	2.86505	1.10026e-08	Up
PPFIBP2	1.17041	7.94567e-14	Up
PPM1E	1.36906	0.000112221	Up
PPM1K	1.36862	2.97582e-93	Up
PPP1R16B	1.4308	5.62515e-82	Up
PPP1R3C	2.48461	1.6776e-10	Up
PPP2R2C	5.03229	0.00041641	Up
PRCP	3.0624	0	Up
PRDM1	1.01236	1.05285e-48	Up
PRDM5	2.09506	0.00859384	Up
PRELID3A	1.14889	0.0239403	Up
PRF1	2.58348	5.8309e-181	Up
PRICKLE1	1.20077	0.0146485	Up
PRICKLE2	6.30358	2.92175e-31	Up
PRKAR2B	1.13104	3.16907e-19	Up
PRKCA	1.93369	8.34741e-26	Up
PRKG1	3.04315	1.59122e-06	Up
PRM1	3.51696	0.0428893	Up
PRM2	4.18667	0.0286917	Up
PROSER2	1.91467	0.0191499	Up
PRR11	1.11355	6.81568e-24	Up
PRR15	3.60289	0.0088511	Up
PRRT1B	4.85102	0.000788693	Up
PRSS16	2.94638	0.0159891	Up
PRSS23	2.45464	0.00372469	Up
PSAT1	4.94729	0	Up
PSPH	1.68834	9.15292e-12	Up
PSTPIP1	1.47258	2.40532e-40	Up
PTER	1.87518	6.09251e-25	Up
PTGER2	1.32316	1.24926e-16	Up
PTGES	4.08073	1.26591e-53	Up
PTGFR	1.77359	0.0282568	Up
PTGFRN	4.20756	7.8478e-141	Up
PTGIR	3.74402	0.00519462	Up
PTGS1	1.50318	1.76555e-20	Up
PTP4A3	1.38389	1.55259e-07	Up
PTPN22	1.49791	3.62067e-37	Up
PTPN7	1.41691	3.92734e-64	Up
PTPRE	1.01621	1.23299e-47	Up
PTPRF	1.73392	1.10034e-10	Up
PTPRG	2.48314	0.00373083	Up
PVRIG	1.60202	5.38613e-29	Up
PXDN	1.94563	0.0114371	Up
PYCR1	1.52677	3.00798e-29	Up
PYGO1	3.34367	1.26738e-33	Up
RAB19	1.13098	0.0214393	Up
RAB23	1.76822	3.40665e-59	Up
RAB27A	1.30864	4.65109e-54	Up
RAB39B	1.92171	9.02208e-20	Up
RAB3IL1	5.04792	3.00864e-75	Up
RAB42	1.18791	3.5609e-05	Up
RAD51AP1	1.13046	2.47487e-05	Up
RADIL	1.97285	0.000116875	Up
RAI14	2.53891	8.31207e-26	Up
RALGPS2	1.37216	6.07388e-72	Up
RANBP6	1.0189	2.33394e-32	Up
RAP2A	1.43141	9.2385e-114	Up
RARRES1	4.86652	0	Up
RASA3	1.71411	5.17774e-48	Up
RASGRP1	1.0265	2.42763e-32	Up
RASL10B	2.09263	3.14823e-29	Up
RBFOX2	1.75163	1.34919e-10	Up
RBPJ	1.13949	8.09556e-76	Up
RBPMS	1.25184	7.87409e-07	Up
RCAN2	3.77986	0.000434695	Up
RCBTB1	1.36844	3.62381e-91	Up
RCVRN	1.06425	0.0163465	Up
RECK	2.27749	1.23595e-07	Up
REL	1.12418	1.24074e-71	Up
RET	2.25064	2.87252e-06	Up
RETN	1.52292	0.000504574	Up
RGS1	1.45824	6.8683e-154	Up
RGS13	1.8222	1.47654e-05	Up
RGS18	1.08715	5.20991e-46	Up
RGS2	2.74346	7.8337e-198	Up
RHCG	3.94155	1.14703e-05	Up
RHOBTB3	4.02773	3.45004e-53	Up
RHOU	2.66072	2.15381e-11	Up
RHPN2	1.20733	3.89706e-13	Up
RIMS2	1.23291	5.45604e-05	Up
RNASEH2B	1.01227	7.23684e-26	Up
RND1	1.1718	0.000531201	Up
RND3	1.55856	1.12234e-13	Up
RNF125	2.32704	4.6405e-116	Up
RNF128	5.51262	0	Up
RNF138	1.18943	2.18095e-31	Up
RNF144B	1.77605	8.34248e-21	Up
RNF152	3.08299	2.72457e-06	Up
RNF207	1.7545	0.00490853	Up
RNF32	1.22542	0.00879139	Up
RORA	1.82145	1.43333e-65	Up
RORC	1.41288	1.21383e-05	Up
ROS1	1.67817	2.48046e-08	Up
RPGRIP1	2.35317	4.80925e-06	Up
RPRML	5.17725	1.03892e-38	Up
RPS6KA2	4.51474	7.8499e-11	Up
RRAD	2.18602	1.40358e-06	Up
RSAD2	2.4112	0	Up
RTL5	1.65523	0.0303768	Up
RTN4R	3.64039	0.00700935	Up
RTN4RL2	4.61033	0.00661174	Up
RUBCNL	1.74941	1.02432e-51	Up
RUNDC3B	1.02638	0.00901111	Up
RUNX2	1.64769	9.65403e-46	Up
RXFP1	3.9868	2.87477e-09	Up
RYR2	1.38034	0.00767554	Up
RYR3	2.77341	0.0245845	Up
S100A2	1.62384	6.0147e-20	Up
S100A4	1.20176	5.42517e-20	Up
S100A6	2.13822	1.8281e-121	Up
S1PR3	2.75374	2.90392e-27	Up
SAMD10	3.1758	0.00651266	Up
SAMD13	3.11588	0.000124684	Up
SAMD3	2.32577	2.77897e-23	Up
SAMHD1	1.73799	1.7537e-173	Up
SAPCD2	1.62546	1.23179e-05	Up
SASH1	2.42553	2.5225e-230	Up
SAT1	1.0271	4.95221e-77	Up
SATB1	2.99805	3.28189e-74	Up
SCARA3	1.0161	8.01599e-08	Up
SCARB1	2.77075	2.047e-82	Up
SCARB2	3.84547	0	Up
SCD	2.19923	0	Up
SCEL	2.49751	7.1296e-06	Up
SCG5	1.06504	9.58527e-06	Up
SCML2	2.98723	2.20895e-05	Up
SCML4	1.82793	3.81287e-50	Up
SCN11A	1.13545	0.0180506	Up
SCNN1A	1.14067	0.0131699	Up
SCRT1	3.73238	0.0274294	Up
SDC1	1.09313	4.07489e-33	Up
SEC31B	1.46333	4.26594e-22	Up
SELL	1.79248	1.82075e-54	Up
SEMA3C	1.78129	1.56458e-92	Up
SEMA5B	5.73106	7.30903e-05	Up
SEMA6B	4.15471	1.94053e-16	Up
SEPTIN1	1.16327	6.40087e-28	Up
SERINC2	1.84061	0.0271701	Up
SERPINB2	3.49862	0.000395158	Up
SERPINB6	1.27365	4.20406e-09	Up
SERPINB9	1.20331	3.49116e-32	Up
SERPINE2	1.61526	7.81811e-26	Up
SERPINH1	3.05681	3.71864e-39	Up
SERPINI1	1.49764	3.3139e-39	Up
SESN1	1.96011	7.00891e-84	Up
SETBP1	1.53238	6.18701e-23	Up
SFMBT2	2.11214	2.08677e-74	Up
SFT2D2	1.31546	2.09035e-19	Up
SGCA	4.4018	0.000384894	Up
SGCD	3.42547	0.00233672	Up
SGK2	3.66996	0.029849	Up
SGO1	1.11626	1.09311e-17	Up
SGO2	1.11352	1.08642e-42	Up
SGPP2	3.06778	4.89506e-05	Up
SH2D1A	3.21378	6.9209e-112	Up
SH2D2A	1.00255	3.25684e-05	Up
SH3BGR	1.23543	0.0182533	Up
SH3BP4	3.29087	3.24214e-19	Up
SH3PXD2B	3.3936	4.6634e-54	Up
SH3RF3	1.43087	7.72931e-08	Up
SHAS2	4.82501	1.19156e-94	Up
SHC3	4.81943	6.21729e-05	Up
SHCBP1	1.39471	1.79107e-74	Up
SHISA8	1.40997	0.000625983	Up
SHROOM1	1.69383	0.00365792	Up
SIT1	1.43965	1.57688e-51	Up
SIX5	1.15852	0.00409722	Up
SKAP1	1.03502	4.50193e-16	Up
SLAIN1	1.64098	2.44919e-15	Up
SLAMF1	1.67164	1.36942e-14	Up
SLAMF7	2.45479	0	Up
SLAMF9	2.0144	7.55525e-07	Up
SLC12A5	1.9469	2.0537e-06	Up
SLC15A2	1.37137	7.47756e-70	Up
SLC16A3	2.32784	1.77983e-80	Up
SLC16A7	1.51737	7.2273e-134	Up
SLC16A9	5.61113	3.33978e-21	Up
SLC19A2	1.16055	1.36891e-54	Up
SLC1A1	2.06123	0.0170444	Up
SLC1A4	1.47476	2.3751e-51	Up
SLC22A17	2.04501	1.045e-35	Up
SLC22A23	1.79648	1.73452e-20	Up
SLC23A1	1.46568	3.1813e-28	Up
SLC24A3	1.1039	0.0161798	Up
SLC24A4	1.83367	0.000128864	Up
SLC25A35	1.07862	0.0293022	Up
SLC25A48	5.21062	3.28895e-08	Up
SLC25A53	2.03372	6.76796e-10	Up
SLC26A11	1.39065	7.17193e-35	Up
SLC2A6	1.92496	5.5392e-118	Up
SLC30A4	1.60726	3.12596e-62	Up
SLC36A1	1.10325	1.90087e-31	Up
SLC36A2	2.52108	1.28576e-11	Up
SLC37A2	2.05829	8.2009e-170	Up
SLC37A3	1.76696	1.59507e-21	Up
SLC38A5	1.54732	4.35162e-12	Up
SLC38A8	2.24885	0.00454203	Up
SLC38A9	1.8816	6.9906e-180	Up
SLC39A14	1.76158	5.6389e-129	Up
SLC40A1	3.76875	5.73295e-89	Up
SLC43A1	1.14417	0.00771215	Up
SLC44A1	2.46488	1.8744e-238	Up
SLC44A3	4.75187	2.26341e-12	Up
SLC4A10	2.36137	0.045572	Up
SLC4A8	2.12108	3.72549e-11	Up
SLC5A3	1.12547	3.06844e-41	Up
SLC6A12	1.67738	0.00143748	Up
SLC6A8	2.2789	3.77228e-14	Up
SLC7A8	5.86026	2.70926e-23	Up
SLCO4A1	1.73709	1.32485e-09	Up
SLCO4C1	2.58775	1.89522e-17	Up
SLCO5A1	1.44035	0.0010832	Up
SLPI	2.02587	0.0476427	Up
SMARCA1	3.65751	1.54886e-08	Up
SMIM33	1.19676	0.00476688	Up
SMIM35	4.90897	2.47924e-15	Up
SMOX	2.91748	8.9409e-25	Up
SMPD3	1.08567	1.49945e-05	Up
SMPX	2.60093	0.000922503	Up
SNAI2	6.39062	3.64082e-06	Up
SNRPN	1.59	2.24995e-72	Up
SNTB1	1.3486	5.94668e-43	Up
SNX18	1.21781	5.54231e-66	Up
SNX7	2.17051	1.51618e-51	Up
SOAT1	1.7865	4.661e-155	Up
SOCS1	1.8754	2.50942e-59	Up
SOD3	5.64106	0.00013598	Up
SORBS1	1.31606	0.000129559	Up
SORBS2	1.47167	3.30503e-07	Up
SORBS3	3.14809	1.61872e-89	Up
SOX11	3.68298	0.0295514	Up
SOX9	4.73604	9.08809e-05	Up
SP4	1.15003	6.67855e-34	Up
SPAG11	1.74277	0.0218883	Up
SPARC	2.39899	2.28869e-12	Up
SPATA20	1.44511	0.0180266	Up
SPC24	1.22446	5.62012e-23	Up
SPDL1	1.27601	1.37649e-15	Up
SPECC1	2.69884	2.4499e-147	Up
SPHK1	2.45662	4.9041e-16	Up
SPINK8	1.58462	0.00534013	Up
SPINT1	1.89834	4.0581e-05	Up
SPIRE2	1.13136	0.000230819	Up
SPNS2	1.70106	1.82019e-05	Up
SPOCK3	3.28293	0.0205093	Up
SPON1	1.00451	2.01556e-07	Up
SPON2	3.82274	8.79417e-75	Up
SPP1	4.24758	0	Up
SPR	1.42049	5.99017e-21	Up
SPRY1	1.35559	5.54448e-05	Up
SPSB1	1.1326	2.04802e-18	Up
SPTBN2	4.09265	1.61672e-56	Up
SPTBN5	3.13597	1.14664e-17	Up
SPTLC3	5.09986	1.68991e-05	Up
SRCIN1	1.50371	0.00501688	Up
SRPX	1.65555	0.00121498	Up
SSBP2	1.18265	5.93188e-06	Up
SSTR1	4.08384	0.0352856	Up
ST18	1.48239	0.00395764	Up
ST3GAL4	3.04225	7.4236e-113	Up
ST3GAL5	1.25653	3.83603e-39	Up
ST6GALNAC4	1.30278	2.14966e-63	Up
ST8SIA1	1.81954	1.90867e-32	Up
ST8SIA5	1.76987	4.66639e-43	Up
STAC2	1.22212	0.00153361	Up
STAC3	1.16756	0.00029205	Up
STAG3	1.95085	0.0039894	Up
STAP1	1.28274	1.77519e-16	Up
STAP2	2.39628	0.00488429	Up
STAT4	1.25885	3.08921e-14	Up
STC2	6.24742	6.61293e-06	Up
STEAP4	3.00195	1.339e-115	Up
STK39	1.58407	9.72885e-33	Up
STRC	2.05559	0.000361161	Up
STUM	5.6882	6.17129e-07	Up
STXBP5L	3.36691	1.78588e-13	Up
STXBP6	1.79829	2.34293e-06	Up
SYBU	2.64636	0.00664157	Up
SYNJ2	1.20368	1.25522e-16	Up
SYNPO2	1.11734	1.98772e-05	Up
SYP	1.75341	0.00015565	Up
SYT12	4.99822	0.0018144	Up
SYTL4	2.19662	0.000191546	Up
TACC2	1.06441	0.0330417	Up
TACR3	2.56616	0.0266332	Up
TACSTD2	2.0672	4.72669e-06	Up
TAF7L	3.00445	0.00381789	Up
TAGLN	2.06754	1.99904e-15	Up
TANC1	2.02512	1.2344e-07	Up
TBATA	1.78076	9.19152e-19	Up
TBC1D10C	1.10588	5.00284e-29	Up
TBC1D19	2.10442	1.14289e-07	Up
TBC1D8B	4.9987	3.83269e-31	Up
TBX21	1.77441	2.58226e-34	Up
TBXA2R	1.13457	0.020088	Up
TBXAS1	1.47154	4.25416e-33	Up
TC2N	1.33036	0.00134571	Up
TCF4	1.96061	8.4234e-154	Up
TCIM	3.12071	1.76932e-06	Up
TCN1	1.82257	8.2108e-170	Up
TCN2	1.56751	8.86624e-91	Up
TCP11L1	1.18816	8.15412e-40	Up
TCTE1	1.045	0.0245462	Up
TDRD1	4.1614	0.00859603	Up
TEAD1	1.35038	0.00269568	Up
TEK	3.14197	8.4919e-46	Up
TENT5C	1.2752	7.2567e-139	Up
TERT	1.15192	0.000890881	Up
TES	1.52716	5.72256e-74	Up
TET1	1.6132	3.24353e-56	Up
TEX12	3.56292	9.97049e-09	Up
TEX9	1.17133	1.82154e-19	Up
TFAP2A	3.05713	0.0483685	Up
TG	1.43315	0.0479054	Up
TGFB2	2.12288	9.73711e-07	Up
TGFBI	2.36125	4.3725e-102	Up
TGFBR3	2.16387	2.29483e-20	Up
TGM1	1.01369	5.91656e-09	Up
TGM2	3.87886	2.2018e-256	Up
THBD	2.35299	5.86157e-32	Up
THBS3	2.42588	1.36751e-09	Up
THEMIS	2.23708	7.35475e-36	Up
THSD7B	1.78875	3.3945e-14	Up
THY1	1.598	2.30986e-12	Up
TIAM1	2.11815	2.2174e-110	Up
TIAM2	2.75839	2.3608e-20	Up
TIFAB	1.22948	4.63668e-07	Up
TIGIT	2.20124	1.2014e-156	Up
TIMD4	7.14703	3.97223e-11	Up
TIMP1	1.15252	2.7987e-21	Up
TIMP3	1.57873	3.05963e-08	Up
TIMP4	2.4125	1.48163e-09	Up
TINAGL1	1.78315	2.18902e-07	Up
TJP1	1.40546	3.31662e-19	Up
TLCD4	1.55359	1.8488e-113	Up
TLDC2	1.88498	2.27676e-29	Up
TLE4	1.73575	8.8807e-58	Up
TLL2	1.09951	8.95338e-24	Up
TLN2	2.5591	2.00136e-26	Up
TLR1	1.29191	1.06901e-13	Up
TLR5	3.89181	0.0171324	Up
TM4SF1	2.15173	2.62231e-11	Up
TMC6	1.6113	2.28681e-75	Up
TMEM116	1.14883	0.0027748	Up
TMEM17	2.65235	3.80432e-15	Up
TMEM204	1.17856	0.00721122	Up
TMEM26	3.00047	1.77294e-20	Up
TMEM44	1.37005	0.0122123	Up
TMEM54	1.89325	0.0173003	Up
TMEM74	2.16504	2.11756e-42	Up
TMPRSS2	1.90391	0.00160991	Up
TMTC1	5.67434	6.72885e-07	Up
TMTC2	2.87474	1.28286e-40	Up
TNFAIP8L1	1.58825	9.89013e-13	Up
TNFAIP8L3	4.5205	1.26136e-17	Up
TNFRSF13B	1.02815	8.92458e-16	Up
TNFRSF1B	1.05933	5.16422e-58	Up
TNFRSF4	1.38304	7.33016e-05	Up
TNFRSF9	1.72163	2.3386e-16	Up
TNFSF11	1.05159	4.72222e-07	Up
TNFSF15	1.9395	2.12747e-21	Up
TNFSF18	1.26946	0.0180898	Up
TNN	2.00128	0.0232097	Up
TNP2	6.05224	2.46582e-18	Up
TNS3	3.20869	1.3583e-220	Up
TOPAZ1	1.81072	5.07744e-26	Up
TOX	1.44814	3.26897e-19	Up
TP53INP2	1.37421	2.32461e-07	Up
TPST2	1.07331	2.59658e-39	Up
TPX2	1.04251	3.39855e-60	Up
TRAF1	1.39136	1.34859e-70	Up
TRAT1	2.13278	4.50748e-63	Up
TRAV16	3.24204	0.00625454	Up
TRAV3	1.28864	0.0244764	Up
TRAV36DV7	4.09578	0.00138129	Up
TRAV4	2.06722	0.013983	Up
TREH	3.39466	1.23216e-89	Up
TREM2	5.77056	5.327e-210	Up
TREML2	1.51612	4.61515e-17	Up
TRERF1	1.3965	3.71291e-18	Up
TRH	3.13535	0.00199616	Up
TRIB2	1.22017	5.42533e-17	Up
TRIM16	1.83827	0.0138586	Up
TRIM2	1.68264	9.85509e-27	Up
TRIM47	1.95049	1.37677e-87	Up
TRIM63	7.53005	4.45265e-09	Up
TRIQK	4.79029	1.00846e-08	Up
TRPC3	2.49471	7.73075e-12	Up
TRPM2	4.8563	3.4977e-207	Up
TRPV3	2.66292	0.00122166	Up
TRPV5	2.4651	3.61847e-09	Up
TSC22D1	1.48443	1.69863e-31	Up
TSKU	2.51058	1.9957e-78	Up
TSPAN10	1.35998	1.11823e-12	Up
TSPAN11	5.30961	4.81989e-60	Up
TSPAN18	2.52917	3.51018e-11	Up
TSPAN32	2.46129	6.2254e-25	Up
TSPAN33	1.47788	4.62035e-09	Up
TSPAN5	2.04513	7.36028e-30	Up
TSPAN6	1.83631	0.0051064	Up
TSPAN9	1.36275	0.0129353	Up
TSPOAP1	1.1406	0.000857272	Up
TTC12	1.4942	0.0163833	Up
TTC21B	1.89073	1.66821e-15	Up
TTC9	1.77281	0.000262095	Up
TTK	1.2956	1.68385e-41	Up
TTLL7	1.36496	0.00524979	Up
TTYH2	2.48937	2.0938e-167	Up
TUB	2.02683	2.838e-13	Up
TUBB2B	1.61438	4.12334e-57	Up
TULP3	1.37724	1.05744e-16	Up
TUSC1	2.71411	1.72324e-08	Up
UACA	2.11766	5.51572e-11	Up
UBASH3A	1.36514	1.55198e-09	Up
UBD	1.78324	6.14489e-89	Up
UCHL1	3.10113	3.94258e-08	Up
UCK2	1.27148	1.13274e-22	Up
UGGT2	1.99773	0.000475762	Up
ULBP1	2.94315	0.000526688	Up
UMODL1	2.21397	1.24399e-05	Up
UNC80	1.52564	1.45951e-07	Up
UNC93A	2.34099	5.94491e-67	Up
UPB1	2.06493	2.01809e-07	Up
UPK1B	1.40878	0.032486	Up
USP44	1.24857	9.26383e-06	Up
VASH2	1.52737	5.3746e-05	Up
VCAM1	1.46797	1.8871e-167	Up
VCL	1.63774	1.1231e-61	Up
VEGFA	1.32005	8.50868e-24	Up
VGLL3	1.65902	0.0483238	Up
VIPR1	1.44188	0.0182255	Up
VNN1	1.29126	0.0283203	Up
VOPP1	1.51534	1.19502e-41	Up
WFDC1	6.09801	1.25455e-05	Up
WFDC2	2.58637	6.93202e-32	Up
WFS1	1.77087	1.82427e-61	Up
WNK2	1.71506	0.011176	Up
WSCD2	6.91317	2.0549e-10	Up
WWC1	1.17959	0.00497038	Up
WWP1	1.16751	7.40888e-52	Up
XG	1.44802	1.65845e-07	Up
XK	1.06778	0.000889919	Up
XKR9	4.23612	0.00644903	Up
XKRX	1.23847	2.576e-23	Up
XYLT1	1.63309	3.29485e-61	Up
YAP1	1.6011	1.00875e-06	Up
YES1	1.16824	0.0266934	Up
ZBP1	1.07004	3.05118e-69	Up
ZBTB32	1.76043	1.69548e-13	Up
ZC3HAV1L	1.03181	0.0191535	Up
ZDHHC15	1.18657	6.15601e-07	Up
ZDHHC2	1.69461	5.80687e-15	Up
ZDHHC21	2.09816	2.03006e-75	Up
ZEB1	1.26172	2.26733e-17	Up
ZFAND4	1.19392	0.0192327	Up
ZFP36L1	1.73	1.13161e-69	Up
ZFP82	1.02379	0.00259888	Up
ZFPM1	1.5082	1.85221e-15	Up
ZFYVE9	1.88327	6.30559e-16	Up
ZMAT1	2.35567	0.0457688	Up
ZNF219	1.6039	1.74075e-10	Up
ZNF260	1.01649	2.15336e-13	Up
ZNF391	2.4151	1.24844e-07	Up
ZNF397	1.29872	0.00170145	Up
ZNF462	2.39875	4.41292e-11	Up
ZNF467	1.50913	2.53256e-10	Up
ZNF496	1.36519	3.51015e-11	Up
ZNF503	1.06465	0.00250173	Up
ZNF507	2.03508	6.4385e-51	Up
ZNF532	1.68981	8.295e-07	Up
ZNF541	2.28654	0.00286906	Up
ZNF555	3.14611	0.00043305	Up
ZNF577	1.9379	7.67847e-08	Up
ZNF629	1.45934	3.92941e-14	Up
ZNF660	4.31554	0.00501366	Up
ZNF703	1.14592	2.65346e-05	Up
ZNF704	1.5505	0.00112493	Up
ZNF792	1.42557	1.7012e-13	Up
ZNRF3	1.4784	0.00186052	Up
ZPBP2	1.97337	7.38033e-08	Up
ZSCAN26	1.19378	0.000682202	Up
ZSWIM2	1.63588	0.00010606	Up
ZSWIM7	1.23803	2.43443e-05	Up
A4GALT	-1.6727	4.1817e-170	Down
AAGAB	-1.79896	4.2325e-195	Down
AARD	-4.46823	3.85789e-08	Down
ABCA3	-2.41087	0	Down
ABCA4	-3.15716	1.26008e-16	Down
ABCB9	-1.46366	1.6951e-39	Down
ABCC11	-1.30015	0.012171	Down
ABCC5	-1.24139	4.2978e-106	Down
ABCC8	-8.79061	2.54211e-12	Down
ABHD12B	-1.23754	1.10219e-27	Down
ABHD17C	-1.15951	1.70053e-57	Down
ABHD4	-1.95233	1.62059e-57	Down
ABLIM2	-1.37759	1.08868e-10	Down
ACAA1	-1.26678	2.68623e-93	Down
ACAT2	-1.39135	2.55568e-36	Down
ACKR2	-1.36165	2.01345e-24	Down
ACKR4	-3.17334	0	Down
ACOT4	-1.0003	4.21054e-57	Down
ACP4	-1.68249	1.53386e-71	Down
ACP6	-1.10801	8.18456e-28	Down
ACSL3	-1.12372	4.232e-69	Down
ACSM5	-4.56595	3.89467e-18	Down
ACTL10	-1.61349	0.0455718	Down
ACTN2	-2.7145	3.19899e-22	Down
ACTN3	-1.48922	0.0129691	Down
ACVR1B	-1.30422	1.27392e-66	Down
ADAM2	-1.55673	0.0421503	Down
ADAMTS5	-3.88135	0.0288383	Down
ADAP1	-1.1686	2.84985e-45	Down
ADCK1	-2.53279	1.1573e-145	Down
ADCY4	-1.96041	1.5941e-145	Down
ADCY5	-3.23385	0	Down
ADCY9	-1.00034	4.78327e-23	Down
ADD3	-1.44855	8.7074e-150	Down
ADGRE3	-1.32326	7.6614e-102	Down
ADGRG3	-1.94976	3.50114e-31	Down
ADM	-1.49923	1.071e-05	Down
ADRA2C	-3.7603	0.00147497	Down
AFDN	-2.3753	6.3334e-153	Down
AGAP3	-1.06312	9.52893e-44	Down
AGBL2	-2.08502	7.27347e-54	Down
AGFG2	-1.22577	3.87337e-65	Down
AGPAT1	-2.10572	1.561e-118	Down
AGPS	-1.09769	1.5901e-144	Down
AGTPBP1	-2.3596	1.4451e-197	Down
AHSP	-2.43602	1.43308e-06	Down
AICDA	-1.76488	0.000443272	Down
AK4	-1.86322	1.13185e-65	Down
AKR1C2	-1.585	0.00904786	Down
AKR7A2	-1.04893	6.63918e-47	Down
AKT2	-1.4554	4.6591e-167	Down
ALAS2	-2.22958	2.60942e-19	Down
ALDH1A2	-10.7508	7.99068e-19	Down
ALDH3B2	-2.12728	3.50196e-21	Down
ALOX5	-1.4859	3.0298e-179	Down
AMOT	-1.61588	5.49156e-20	Down
ANGPTL4	-2.70361	0	Down
ANKRD13D	-1.04755	3.34319e-25	Down
ANKRD2	-1.40933	0.00186513	Down
ANKRD24	-3.43243	3.1694e-173	Down
ANKRD33B	-1.10246	6.08434e-46	Down
ANKRD50	-1.07638	9.61191e-51	Down
ANKRD53	-1.11156	2.68764e-05	Down
ANKS3	-1.04489	3.30068e-27	Down
ANO3	-5.3457	1.21707e-27	Down
ANXA1	-1.09607	3.14013e-98	Down
AOAH	-1.92311	6.55041e-35	Down
AP3M2	-1.37185	3.13339e-43	Down
APBB1	-1.406	0.00254049	Down
APCDD1	-1.10001	1.84361e-11	Down
APLP1	-2.4213	4.35717e-80	Down
APOA2	-1.24114	1.30625e-05	Down
AQP5	-2.25751	0.0155971	Down
ARHGAP39	-1.08249	3.8534e-07	Down
ARHGAP9	-1.19582	6.97184e-53	Down
ARHGEF11	-1.03485	6.80784e-56	Down
ARL14EPL	-2.9043	1.91827e-31	Down
ARL4A	-4.00026	0	Down
ARL4D	-1.88361	0.000489439	Down
ARSG	-1.00033	4.98992e-43	Down
ARX	-2.3633	3.2508e-121	Down
ASB4	-7.83835	3.27834e-13	Down
ASPH	-1.32157	1.4808e-114	Down
ATG16L2	-1.47803	2.1961e-120	Down
ATP1B1	-1.80559	0	Down
ATP6V0A4	-2.65547	7.06103e-74	Down
AUTS2	-5.0874	7.3211e-63	Down
AXL	-1.51242	2.0986e-255	Down
B3GALT4	-1.16995	8.63348e-22	Down
B3GNT3	-1.02863	1.95805e-78	Down
B4GALNT1	-2.63156	1.747e-127	Down
B4GALT1	-1.03478	1.88739e-83	Down
BDH1	-1.33358	1.01939e-57	Down
BDH2	-1.03521	5.13434e-33	Down
BDNF	-8.12092	1.95762e-10	Down
BHLHE41	-1.29359	1.59576e-84	Down
BMPR1A	-2.01006	2.4023e-118	Down
BOC	-1.82733	0.00299287	Down
BPIFA1	-1.43199	4.78217e-08	Down
BTBD9	-1.00974	4.08138e-46	Down
C11orf54	-1.05187	1.15989e-51	Down
C16orf46	-1.35132	0.0199715	Down
C16orf87	-1.27156	1.74538e-28	Down
C19orf38	-1.27403	2.55815e-45	Down
C19orf85	-4.41409	3.18571e-05	Down
C1orf216	-1.14891	0.001642	Down
C1QB	-1.17396	1.0189e-112	Down
C1QC	-1.61155	1.542e-192	Down
C1RL	-1.53001	6.99728e-76	Down
C2	-1.11134	9.83102e-24	Down
C20orf194	-1.78766	1.1747e-103	Down
[truncated: 1,039 more rows]
