# Supplementary material for: Integrative transcriptomic profiling of mRNA, miRNA, circRNA, and lncRNA in alveolar macrophages isolated from PRRSV-infected porcine
Source: Front Immunol. 2023 Aug 24;14:1258778. doi: 10.3389/fimmu.2023.1258778 (PMC10491896; doi:10.3389/fimmu.2023.1258778)
Supplement: Supplementary Table 2 — Table of differentially expressed miRNA. [file Table_2.xlsx]

## Sheet: 3dpi
miRNA name	Log2(fold change)	P-adj	Trend
ssc-miR-133a-3p	5.10707	0.000244631	Up
ssc-miR-1	1.56934	0.00530788	Up
ssc-miR-10b	1.98311	1.9e-05	Up
ssc-miR-122-5p	1.78998	0.0281041	Up
ssc-miR-1277	-1.87019	0.00312357	Down
ssc-miR-1296-5p	-1.37517	0.00507952	Down
ssc-miR-1388	-1.84894	9.33e-15	Down
ssc-miR-142-3p	-1.0692	1.32e-16	Down
ssc-miR-144	-2.05904	1.04e-41	Down
ssc-miR-145-3p	1.81154	0.0146424	Up
ssc-miR-145-5p	1.31593	0.000153092	Up
ssc-miR-152	-1.02749	3.05e-10	Down
ssc-miR-184	1.50563	0.0456641	Up
ssc-miR-18b	-1.13363	0.018589	Down
ssc-miR-199a-3p	1.07121	0.00182727	Up
ssc-miR-199a-5p	1.45319	0.0005279	Up
ssc-miR-212	1.51296	0.00564519	Up
ssc-miR-214-5p	2.15436	0.0151914	Up
ssc-miR-215	1.40889	0.00555972	Up
ssc-miR-221-5p	1.04545	3.19e-23	Up
ssc-miR-222	1.00488	2.52e-20	Up
ssc-miR-32	-1.03196	1.95e-15	Down
ssc-miR-3613	-1.47136	8.53e-21	Down
ssc-miR-4332	-1.14859	6.72e-05	Down
ssc-miR-491	-1.05711	0.00817845	Down
ssc-miR-545-3p	-3.36711	3.9e-07	Down
ssc-miR-582-3p	-1.52045	1.73e-05	Down
ssc-miR-6516	-1.14374	5.29e-08	Down
ssc-miR-708-5p	-1.68068	0.022499	Down
ssc-miR-7134-5p	-1.06139	2.71e-10	Down
ssc-miR-7135-3p	1.30994	6.36e-05	Up
ssc-miR-92b-5p	1.29102	0.0103006	Up
ssc-miR-99a-3p	-1.16429	7.85e-09	Down

## Sheet: 7dpi
miRNA name	Log2(fold change)	P-adj	Trend
ssc-let-7e	1.19333	4.99e-08	Up
ssc-miR-101	-1.62445	4.92e-18	Down
ssc-miR-10386	2.71433	4.21e-05	Up
ssc-miR-106a	1.91329	1.03e-16	Up
ssc-miR-1249	-4.33477	8.33e-38	Down
ssc-miR-125a	2.40079	1.91e-37	Up
ssc-miR-125b	-1.17465	4.24e-05	Down
ssc-miR-126-5p	-1.16004	0.00282866	Down
ssc-miR-127	1.4446	0.00384339	Up
ssc-miR-130a	2.73064	6.17e-10	Up
ssc-miR-130b-3p	1.47288	6.21e-10	Up
ssc-miR-132	2.70208	2.08e-65	Up
ssc-miR-1343	-1.3064	7.99e-17	Down
ssc-miR-135	1.15943	0.0217342	Up
ssc-miR-1388	1.42522	6.71e-06	Up
ssc-miR-141	3.00213	1.88e-52	Up
ssc-miR-142-3p	-1.13376	2.66e-10	Down
ssc-miR-142-5p	1.25827	4.7e-16	Up
ssc-miR-144	1.35917	0.000473608	Up
ssc-miR-146a-5p	1.34795	7e-45	Up
ssc-miR-146b	-1.03649	3.22e-27	Down
ssc-miR-149	2.08106	7.07e-05	Up
ssc-miR-150	2.12396	6.98e-35	Up
ssc-miR-155-3p	2.36876	6.18e-05	Up
ssc-miR-15b	1.53865	8.68e-09	Up
ssc-miR-181a	2.11801	8.71e-60	Up
ssc-miR-181b	2.9778	3.25e-83	Up
ssc-miR-181c	1.29226	2.75e-09	Up
ssc-miR-181d-5p	1.09886	2.47e-17	Up
ssc-miR-182	1.29946	3.09e-20	Up
ssc-miR-183	1.03861	4.27e-13	Up
ssc-miR-1842	1.73335	9.01e-11	Up
ssc-miR-187	-2.27005	8.93e-16	Down
ssc-miR-18b	1.8927	4.17e-05	Up
ssc-miR-193a-5p	-1.21637	3.03e-06	Down
ssc-miR-194b-5p	1.39155	0.0301716	Up
ssc-miR-196b-5p	4.50477	1.34e-13	Up
ssc-miR-199a-3p	1.03642	0.0363997	Up
ssc-miR-199b-5p	1.69744	2.32e-10	Up
ssc-miR-19a	-1.8672	1.26e-07	Down
ssc-miR-200b	2.07016	2.63e-41	Up
ssc-miR-204	2.73459	1.66e-12	Up
ssc-miR-20b	2.54532	1.1e-96	Up
ssc-miR-212	2.99705	4.23e-15	Up
ssc-miR-218	-1.07721	2.13e-16	Down
ssc-miR-218b	-1.07819	4.17e-18	Down
ssc-miR-221-3p	1.94421	9.15e-74	Up
ssc-miR-221-5p	2.01317	1.6e-50	Up
ssc-miR-222	1.88156	5.79e-79	Up
ssc-miR-2320-5p	-1.15848	1.2e-09	Down
ssc-miR-2411	-1.02882	3.92e-14	Down
ssc-miR-24-1-5p	-1.12062	4.8e-13	Down
ssc-miR-26b-3p	1.06928	5.01e-08	Up
ssc-miR-27b-5p	1.04408	0.000664181	Up
ssc-miR-296-3p	-1.53175	4.54e-08	Down
ssc-miR-30a-5p	-1.90246	2.73e-30	Down
ssc-miR-30b-3p	-1.07354	6.97e-08	Down
ssc-miR-30c-1-3p	-1.44148	7.59e-10	Down
ssc-miR-30c-3p	-1.34389	8.08e-26	Down
ssc-miR-30c-5p	-1.51709	2.08e-40	Down
ssc-miR-30d	-1.82769	6.1e-78	Down
ssc-miR-30e-5p	-1.30593	3.77e-17	Down
ssc-miR-31	2.02725	5.86e-06	Up
ssc-miR-32	-2.02745	2.24e-27	Down
ssc-miR-330	1.24236	4.38e-10	Up
ssc-miR-331-3p	-1.34068	1.4e-07	Down
ssc-miR-335	1.36651	4.21e-05	Up
ssc-miR-339-3p	1.25942	7.32e-11	Up
ssc-miR-340	-2.05478	4.96e-30	Down
ssc-miR-342	1.62047	1e-14	Up
ssc-miR-345-3p	-1.44191	1.57e-31	Down
ssc-miR-345-5p	-1.59356	2.54e-05	Down
ssc-miR-34a	-1.35389	1.06e-27	Down
ssc-miR-3613	-1.74423	2.05e-43	Down
ssc-miR-362	-1.933	7.24e-26	Down
ssc-miR-363	2.67332	5.68e-75	Up
ssc-miR-365-3p	-1.54451	1.3e-07	Down
ssc-miR-374a-3p	-1.15148	1.33e-14	Down
ssc-miR-374b-3p	-2.20757	3.73e-06	Down
ssc-miR-375	1.99798	7.83e-16	Up
ssc-miR-378	-1.76463	2.2e-66	Down
ssc-miR-378b-3p	-1.87348	2.18e-56	Down
ssc-miR-425-5p	-1.32633	1.28e-08	Down
ssc-miR-429	1.76199	1.02e-24	Up
ssc-miR-4332	2.24836	1.72e-10	Up
ssc-miR-450a	-1.5162	1.7e-35	Down
ssc-miR-450b-3p	-1.60343	6.28e-09	Down
ssc-miR-450b-5p	-1.52391	1.19e-34	Down
ssc-miR-450c-3p	-1.32573	3e-08	Down
ssc-miR-450c-5p	-1.61662	2.43e-36	Down
ssc-miR-451	3.55703	9.6e-59	Up
ssc-miR-455-3p	2.47305	2.28e-06	Up
ssc-miR-455-5p	2.03888	1.38e-26	Up
ssc-miR-486	3.11035	3.27e-13	Up
ssc-miR-500-3p	-1.50575	9.96e-28	Down
ssc-miR-500-5p	-2.03374	1.07e-09	Down
ssc-miR-505	-1.23474	1.43e-15	Down
ssc-miR-532-3p	-1.55314	2.04e-18	Down
ssc-miR-532-5p	-1.70658	1.69e-74	Down
ssc-miR-542-3p	-1.66674	4.14e-22	Down
ssc-miR-582-3p	-1.55048	0.00117945	Down
ssc-miR-582-5p	2.05192	1.55e-20	Up
ssc-miR-6516	-3.02178	1.42e-11	Down
ssc-miR-660	-1.92769	8.47e-39	Down
ssc-miR-676-3p	2.49221	4.27e-10	Up
ssc-miR-708-3p	1.72337	0.00276598	Up
ssc-miR-7134-3p	1.17415	6.47e-09	Up
ssc-miR-7134-5p	-1.65519	6.81e-23	Down
ssc-miR-7137-3p	1.72977	1.1e-06	Up
ssc-miR-7137-5p	1.24595	7.29e-05	Up
ssc-miR-7140-3p	3.34651	3.47e-11	Up
ssc-miR-744	-1.83189	4.91e-30	Down
ssc-miR-7-5p	1.31382	4.01e-07	Up
ssc-miR-7-5p	1.30762	4.67e-07	Up
ssc-miR-7857-3p	2.088	0.0213063	Up
ssc-miR-874	1.62117	0.0115647	Up
ssc-miR-9	2.06692	2.6e-114	Up
ssc-miR-9-1	2.06731	2.6e-114	Up
ssc-miR-92a	1.0012	4.24e-09	Up
ssc-miR-92b-3p	2.21311	2.16e-19	Up
ssc-miR-92b-5p	2.35352	1.24e-08	Up
ssc-miR-9810-3p	-1.29055	0.0495018	Down
ssc-miR-9841-3p	5.7602	4.5e-210	Up
ssc-miR-99a-3p	-1.80212	7.4e-09	Down
ssc-miR-99a-5p	-1.66314	9.33e-36	Down
ssc-miR-99b	1.92505	1.3e-09	Up

## Sheet: 21dpi
miRNA name	Log2(fold change)	P-adj	Trend
ssc-miR-10391	1.07705	0.039232	Up
ssc-miR-202-5p	2.00317	0.0246219	Up
ssc-miR-127	-1.51048	0.0163427	Down
ssc-miR-1271-3p	1.19315	0.0155432	Up
ssc-miR-126-5p	1.23104	0.0121851	Up
ssc-miR-155-3p	1.65464	0.00561385	Up
ssc-miR-7135-3p	1.17444	0.00218436	Up
ssc-miR-33b-3p	1.64747	0.0012768	Up
ssc-miR-99a-3p	-1.42873	0.000961365	Down
ssc-miR-4332	1.20961	0.000787065	Up
ssc-miR-301	2.78382	0.000200206	Up
ssc-miR-149	1.31775	5.27e-05	Up
ssc-miR-19a	1.00698	1.06e-05	Up
ssc-miR-145-3p	-2.51991	3.75e-06	Down
ssc-miR-130a	1.66792	3.48e-06	Up
ssc-miR-9860-5p	-1.03924	2.29e-06	Down
ssc-miR-125a	1.03204	1.17e-06	Up
ssc-miR-6782-3p	-1.52998	1.03e-06	Down
ssc-miR-135	2.39154	3.14e-07	Up
ssc-miR-7857-3p	1.92832	2.51e-07	Up
ssc-miR-381-3p	-1.45284	1.33e-07	Down
ssc-miR-145-5p	-1.88724	7.72e-08	Down
ssc-miR-652	1.76189	6.89e-08	Up
ssc-miR-20a-3p	2.89238	6.45e-08	Up
ssc-miR-374b-3p	1.65944	5.01e-08	Up
ssc-miR-1249	-2.17568	1.18e-08	Down
ssc-miR-874	3.31964	6.3e-09	Up
ssc-miR-212	2.28035	2.94e-09	Up
ssc-miR-671-5p	1.33513	2.88e-09	Up
ssc-miR-455-5p	1.5591	9.84e-10	Up
ssc-miR-500-5p	-1.04586	9.64e-10	Down
ssc-miR-92b-5p	2.39684	2.48e-10	Up
ssc-miR-142-3p	1.00405	9.06e-11	Up
ssc-miR-196b-5p	3.5322	7.71e-11	Up
ssc-miR-532-3p	-1.20035	6.14e-11	Down
ssc-miR-181c	1.64719	5.92e-11	Up
ssc-miR-7-5p	1.3262	5.46e-11	Up
ssc-miR-18b	2.92836	5.45e-11	Up
ssc-miR-99b	1.12272	5.18e-11	Up
ssc-miR-7-5p	1.33151	4.78e-11	Up
ssc-miR-130b-3p	1.11811	1.8e-11	Up
ssc-miR-148a-3p	1.33186	1.04e-12	Up
ssc-miR-92b-3p	1.02432	4.16e-13	Up
ssc-miR-183	1.20162	2.04e-13	Up
ssc-miR-151-3p	-1.24112	6e-14	Down
ssc-miR-345-3p	-1.08829	3.05e-14	Down
ssc-miR-365-3p	-1.04142	3.05e-14	Down
ssc-miR-365-3p	-1.04142	3.05e-14	Down
ssc-miR-18a	1.43095	1.61e-14	Up
ssc-miR-29b	1.04339	2.21e-15	Up
ssc-miR-7-3p	1.10745	4.91e-16	Up
ssc-miR-31	2.41655	1.66e-16	Up
ssc-miR-574-5p	1.51292	7.62e-17	Up
ssc-miR-30d	-1.15937	6.89e-17	Down
ssc-miR-210	1.03448	6.2e-17	Up
ssc-miR-96-5p	1.2579	5e-17	Up
ssc-miR-129a-5p	2.59882	3.85e-17	Up
ssc-miR-129b	2.59882	3.85e-17	Up
ssc-miR-542-5p	-3.09005	8.11e-18	Down
ssc-miR-155-5p	1.08819	3.62e-18	Up
ssc-miR-664-3p	-1.48921	3.61e-18	Down
ssc-miR-454	1.14378	3.53e-18	Up
ssc-miR-330	1.19027	1.44e-18	Up
ssc-miR-34a	-1.01658	5.28e-19	Down
ssc-miR-21-3p	1.10453	3.87e-19	Up
ssc-miR-100	-1.20239	6.52e-20	Down
ssc-miR-193a-3p	-1.24574	3.77e-20	Down
ssc-miR-27b-3p	-1.17958	2.12e-20	Down
ssc-miR-151-5p	-1.24094	7.44e-21	Down
ssc-miR-181d-5p	1.22584	7.14e-21	Up
ssc-miR-126-3p	1.31258	5.96e-21	Up
ssc-miR-30c-5p	-1.12038	1.01e-21	Down
ssc-miR-15b	1.16741	9.9e-23	Up
ssc-miR-195	-1.62446	6.84e-23	Down
ssc-miR-132	1.92438	2.02e-23	Up
ssc-miR-222	1.15941	1.23e-23	Up
ssc-miR-95	-1.33887	2.02e-24	Down
ssc-miR-500-3p	-1.07376	1.72e-24	Down
ssc-miR-450c-3p	-2.80727	4.85e-25	Down
ssc-miR-146a-5p	1.4304	1.33e-25	Up
ssc-miR-574-3p	1.65551	2.58e-26	Up
ssc-miR-182	1.51702	8.77e-27	Up
ssc-let-7c	-1.0872	4.78e-27	Down
ssc-miR-7140-3p	3.37845	2.72e-28	Up
ssc-miR-24-2-5p	-1.6787	2.68e-30	Down
ssc-miR-532-5p	-1.31242	9.27e-32	Down
ssc-miR-221-3p	1.47102	4.23e-35	Up
ssc-miR-30c-3p	-2.39082	1.38e-39	Down
ssc-miR-150	1.82145	4.59e-40	Up
ssc-miR-141	1.76329	2.78e-42	Up
ssc-miR-450b-3p	-3.60786	5.67e-45	Down
ssc-miR-106a	2.11845	4.47e-46	Up
ssc-miR-99a-5p	-2.08467	4.45e-46	Down
ssc-miR-193a-5p	-1.75735	1.64e-46	Down
ssc-miR-10384	1.81828	2.08e-49	Up
ssc-miR-9	2.98862	5.19e-51	Up
ssc-miR-9-1	2.98875	5.19e-51	Up
ssc-miR-9-2	2.98875	5.19e-51	Up
ssc-miR-378b-3p	-1.70492	1.57e-56	Down
ssc-miR-378	-1.74716	1.98e-64	Down
ssc-miR-30a-3p	-2.01488	7.14e-65	Down
ssc-miR-378	-1.76277	2.87e-65	Down
ssc-miR-148a-5p	1.96766	1.36e-66	Up
ssc-miR-30a-5p	-2.26708	1.82e-67	Down
ssc-miR-424-5p	-2.86461	2.28e-70	Down
ssc-miR-221-5p	2.1938	2.36e-79	Up
ssc-miR-363	2.46162	8.55e-80	Up
ssc-miR-146b	-2.62641	1.11e-87	Down
ssc-miR-542-3p	-2.47592	5.06e-89	Down
ssc-miR-450c-5p	-2.79525	3.82e-106	Down
ssc-miR-424-3p	-3.41682	2.31e-106	Down
ssc-miR-9841-3p	4.34065	1.1e-106	Up
ssc-miR-20b	2.72122	1.18e-123	Up
ssc-miR-504	-5.27875	3.2e-125	Down
ssc-miR-450a	-2.912	1.13e-127	Down
ssc-miR-9843-3p	-2.90228	6.78e-138	Down
ssc-miR-450b-5p	-2.8907	3.2e-145	Down
ssc-miR-181b	3.69333	1.88e-162	Up
ssc-miR-503	-3.45444	1.27e-165	Down
ssc-miR-181b	3.71438	8.12e-166	Up
ssc-miR-181a	2.97948	8.21e-168	Up
ssc-miR-218-5p	-5.62955	0	Down
ssc-miR-218	-5.62955	0	Down
ssc-miR-218b	-5.6299	0	Down
