# Supplementary material for: Integrative transcriptomic profiling of mRNA, miRNA, circRNA, and lncRNA in alveolar macrophages isolated from PRRSV-infected porcine
Source: Front Immunol. 2023 Aug 24;14:1258778. doi: 10.3389/fimmu.2023.1258778 (PMC10491896; doi:10.3389/fimmu.2023.1258778)
Supplement: Supplementary Table 3 — Table of differentially expressed lncRNA. [file Table_3.xlsx]

## Sheet: 3dpi
lncRNA ID	Log2(Fold Change)	P-adj	Trend
ENSSSCG00000035331	1.90829	1.44858e-165	Up
ENSSSCG00000051079	1.77872	1.09424e-45	Up
ENSSSCG00000051016	1.45787	1.84126e-36	Up
ENSSSCG00000041780	4.15324	3.21697e-27	Up
ENSSSCG00000033930	1.52932	2.29136e-22	Up
ENSSSCG00000046031	1.24742	2.56406e-19	Up
ENSSSCG00000044397	1.61232	3.99359e-17	Up
ENSSSCG00000046817	1.15569	6.88874e-13	Up
ENSSSCG00000048179	1.53284	6.90268e-11	Up
ENSSSCG00000047515	1.46111	1.03288e-10	Up
ENSSSCG00000043758	3.72846	1.90788e-09	Up
ENSSSCG00000044982	4.79282	1.91038e-09	Up
ENSSSCG00000041684	3.60769	9.14839e-09	Up
ENSSSCG00000042036	4.03345	3.60969e-07	Up
ENSSSCG00000050484	6.95109	4.6357e-07	Up
ENSSSCG00000050550	1.56373	4.79235e-07	Up
ENSSSCG00000044489	6.86655	8.32659e-07	Up
ENSSSCG00000050950	1.4237	1.13061e-06	Up
ENSSSCG00000050595	1.24085	2.34073e-06	Up
ENSSSCG00000043665	2.80384	2.8683e-06	Up
ENSSSCG00000045255	6.77676	2.95939e-06	Up
ENSSSCG00000042532	6.62568	6.08319e-06	Up
ENSSSCG00000047752	2.7604	4.41114e-05	Up
ENSSSCG00000046054	1.08006	0.000119291	Up
ENSSSCG00000048499	1.13011	0.000171179	Up
ENSSSCG00000044545	5.86369	0.000294366	Up
ENSSSCG00000041098	2.0725	0.000324149	Up
ENSSSCG00000048719	5.3156	0.000558578	Up
ENSSSCG00000041968	1.18536	0.000685009	Up
ENSSSCG00000049388	3.12427	0.000771022	Up
ENSSSCG00000043537	1.56416	0.00127825	Up
ENSSSCG00000041824	1.48007	0.00142081	Up
ENSSSCG00000037771	2.20466	0.00150959	Up
ENSSSCG00000044382	1.36397	0.00198326	Up
ENSSSCG00000048676	2.89121	0.0021441	Up
ENSSSCG00000046386	1.36833	0.00225073	Up
ENSSSCG00000051556	4.33138	0.00273445	Up
ENSSSCG00000041044	2.93786	0.00295156	Up
ENSSSCG00000049454	1.36029	0.00315973	Up
ENSSSCG00000043734	1.21205	0.0035624	Up
ENSSSCG00000051130	1.271	0.00369404	Up
ENSSSCG00000045670	1.17562	0.00423556	Up
ENSSSCG00000047923	1.464	0.00763176	Up
ENSSSCG00000041814	1.57755	0.00764639	Up
ENSSSCG00000050459	1.29349	0.0157164	Up
ENSSSCG00000051369	1.07206	0.016625	Up
ENSSSCG00000049403	1.58453	0.0166616	Up
ENSSSCG00000042107	1.09791	0.023351	Up
ENSSSCG00000042300	1.34261	0.0236334	Up
ENSSSCG00000042689	1.07061	0.0253708	Up
ENSSSCG00000046815	1.52357	0.0254036	Up
ENSSSCG00000047941	4.23354	0.0282228	Up
ENSSSCG00000044258	3.73799	0.0284501	Up
ENSSSCG00000048604	1.52289	0.0311733	Up
ENSSSCG00000043348	1.17162	0.0411199	Up
ENSSSCG00000042862	-4.25451	2.48552e-107	Down
ENSSSCG00000036538	-2.17464	2.03169e-34	Down
ENSSSCG00000048578	-3.33179	1.17103e-25	Down
ENSSSCG00000033890	-2.22165	1.46549e-22	Down
ENSSSCG00000042878	-2.47637	3.93471e-21	Down
ENSSSCG00000051058	-3.0162	4.66089e-19	Down
ENSSSCG00000042919	-4.34185	3.5081e-14	Down
ENSSSCG00000042402	-1.04357	5.78508e-14	Down
ENSSSCG00000049451	-2.70236	1.44164e-13	Down
ENSSSCG00000043529	-2.96449	3.73779e-11	Down
ENSSSCG00000041873	-2.37896	9.52143e-11	Down
ENSSSCG00000048148	-7.23641	3.22999e-10	Down
ENSSSCG00000042077	-4.16394	4.77802e-10	Down
ENSSSCG00000050529	-2.17606	1.54428e-09	Down
ENSSSCG00000050833	-2.02816	2.14387e-09	Down
ENSSSCG00000042861	-1.04778	5.57425e-09	Down
ENSSSCG00000041039	-2.17606	6.34408e-09	Down
ENSSSCG00000050858	-1.03991	4.14521e-08	Down
ENSSSCG00000051710	-1.64884	8.98641e-08	Down
ENSSSCG00000045292	-1.40086	1.13845e-07	Down
ENSSSCG00000050785	-7.36878	1.36797e-07	Down
ENSSSCG00000042721	-1.29445	1.74682e-07	Down
ENSSSCG00000046688	-1.59214	3.20328e-07	Down
ENSSSCG00000049196	-1.4182	3.4675e-07	Down
ENSSSCG00000046268	-5.23282	3.4675e-07	Down
ENSSSCG00000046868	-6.97949	1.27204e-06	Down
ENSSSCG00000051145	-2.8598	1.59433e-06	Down
ENSSSCG00000047999	-9.94127	3.02566e-06	Down
ENSSSCG00000041154	-1.037	3.29166e-06	Down
ENSSSCG00000049309	-5.7065	4.02394e-06	Down
ENSSSCG00000051105	-6.30925	1.00175e-05	Down
ENSSSCG00000051508	-1.32222	1.28569e-05	Down
ENSSSCG00000041032	-1.39236	1.28569e-05	Down
ENSSSCG00000048590	-2.25161	4.62227e-05	Down
ENSSSCG00000043846	-6.24335	4.95079e-05	Down
ENSSSCG00000046527	-1.82378	5.24306e-05	Down
ENSSSCG00000048249	-2.19437	6.69553e-05	Down
ENSSSCG00000044223	-6.12998	0.000118218	Down
ENSSSCG00000043307	-5.58339	0.000266252	Down
ENSSSCG00000049082	-5.84804	0.00027453	Down
ENSSSCG00000042123	-1.53361	0.000388588	Down
ENSSSCG00000042741	-1.83368	0.000439033	Down
ENSSSCG00000044278	-5.56134	0.000516361	Down
ENSSSCG00000048363	-1.7237	0.000616194	Down
ENSSSCG00000050049	-1.28268	0.000771337	Down
ENSSSCG00000045334	-5.65749	0.000792559	Down
ENSSSCG00000045524	-4.65735	0.000835322	Down
ENSSSCG00000043763	-1.02377	0.000867906	Down
ENSSSCG00000048060	-1.08923	0.000867906	Down
ENSSSCG00000045566	-1.50298	0.000888925	Down
ENSSSCG00000049865	-1.37642	0.000956957	Down
ENSSSCG00000047086	-1.91868	0.00114783	Down
ENSSSCG00000049256	-5.48657	0.00134474	Down
ENSSSCG00000044207	-5.3656	0.00223009	Down
ENSSSCG00000050571	-2.28382	0.00252146	Down
ENSSSCG00000050796	-1.0512	0.00273479	Down
ENSSSCG00000049587	-5.29955	0.00320483	Down
ENSSSCG00000049873	-1.91057	0.0033016	Down
ENSSSCG00000043637	-5.17192	0.00443208	Down
ENSSSCG00000050602	-5.17192	0.00443208	Down
ENSSSCG00000043314	-1.59125	0.00465717	Down
ENSSSCG00000051328	-1.93182	0.00476271	Down
ENSSSCG00000049450	-1.66784	0.00582101	Down
ENSSSCG00000050661	-1.96063	0.00695811	Down
ENSSSCG00000041417	-5.01469	0.00752311	Down
ENSSSCG00000047463	-5.0186	0.00928681	Down
ENSSSCG00000037074	-2.32488	0.0110165	Down
ENSSSCG00000044707	-1.14364	0.0127861	Down
ENSSSCG00000048218	-1.98999	0.013503	Down
ENSSSCG00000045591	-1.20853	0.0184956	Down
ENSSSCG00000045849	-1.07567	0.0192445	Down
ENSSSCG00000050568	-1.52283	0.0201652	Down
ENSSSCG00000045287	-1.11844	0.0204053	Down
ENSSSCG00000047416	-4.33858	0.022794	Down
ENSSSCG00000048625	-3.26719	0.0237298	Down
ENSSSCG00000050434	-4.28319	0.025321	Down
ENSSSCG00000038975	-1.45681	0.0307559	Down
ENSSSCG00000046125	-2.85565	0.0317056	Down
ENSSSCG00000043663	-1.47704	0.0405073	Down
ENSSSCG00000045250	-3.5772	0.0405073	Down
ENSSSCG00000049104	-1.35862	0.041878	Down

## Sheet: 7dpi
lncRNA ID	Log2(Fold Change)	P-adj	Trend
ENSSSCG00000048719	5.73336	0	Up
ENSSSCG00000044736	3.83137	1.00176e-226	Up
ENSSSCG00000051406	3.61492	2.27845e-81	Up
ENSSSCG00000021146	2.63203	1.84166e-61	Up
ENSSSCG00000036524	3.46921	9.47463e-59	Up
ENSSSCG00000041073	4.41242	4.16721e-54	Up
ENSSSCG00000048420	1.8437	2.75087e-45	Up
ENSSSCG00000043747	1.94175	9.12866e-35	Up
ENSSSCG00000047133	3.22451	5.06684e-31	Up
ENSSSCG00000042842	3.91111	9.18831e-26	Up
ENSSSCG00000044280	2.43796	1.33121e-25	Up
ENSSSCG00000042595	2.86377	3.60483e-22	Up
ENSSSCG00000049064	3.46567	5.90357e-22	Up
ENSSSCG00000041267	2.46441	2.65616e-21	Up
ENSSSCG00000049854	2.70725	4.4058e-21	Up
ENSSSCG00000049185	4.27477	2.71883e-20	Up
ENSSSCG00000050311	1.25519	2.84608e-20	Up
ENSSSCG00000042061	2.7035	5.10967e-20	Up
ENSSSCG00000051428	4.26259	6.58307e-20	Up
ENSSSCG00000051610	1.00196	2.31116e-19	Up
ENSSSCG00000047073	1.31537	2.5985e-19	Up
ENSSSCG00000039990	2.30937	5.68837e-18	Up
ENSSSCG00000049669	1.37796	6.59966e-18	Up
ENSSSCG00000042173	1.74158	6.80082e-18	Up
ENSSSCG00000050339	1.96749	8.62621e-18	Up
ENSSSCG00000051633	1.64572	1.83803e-17	Up
ENSSSCG00000049234	1.85687	2.56568e-17	Up
ENSSSCG00000045009	3.78331	6.21464e-17	Up
ENSSSCG00000050266	1.86919	1.06407e-16	Up
ENSSSCG00000050796	2.2	1.30597e-16	Up
ENSSSCG00000028322	1.39335	1.33096e-16	Up
ENSSSCG00000049076	3.68861	2.26654e-16	Up
ENSSSCG00000048517	2.47872	2.74536e-16	Up
ENSSSCG00000042444	2.29637	3.66803e-16	Up
ENSSSCG00000044408	4.80618	4.53764e-16	Up
ENSSSCG00000041999	1.8241	5.90389e-16	Up
ENSSSCG00000036761	1.01384	1.22358e-15	Up
ENSSSCG00000044714	3.52845	1.31175e-15	Up
ENSSSCG00000044397	1.50701	5.51753e-15	Up
ENSSSCG00000051593	1.55231	8.0545e-15	Up
ENSSSCG00000044381	2.70423	1.21765e-14	Up
ENSSSCG00000050256	4.03869	1.22764e-14	Up
ENSSSCG00000050000	1.07563	5.57514e-14	Up
ENSSSCG00000047236	1.30775	1.17445e-13	Up
ENSSSCG00000030582	1.09893	1.51335e-13	Up
ENSSSCG00000046125	3.55797	4.7096e-12	Up
ENSSSCG00000042480	1.57597	5.71701e-12	Up
ENSSSCG00000042107	1.42919	6.55159e-12	Up
ENSSSCG00000035711	2.20721	7.36157e-12	Up
ENSSSCG00000042555	4.10856	7.75959e-12	Up
ENSSSCG00000048015	2.06143	1.09082e-11	Up
ENSSSCG00000042108	1.81652	1.11307e-11	Up
ENSSSCG00000047982	1.13006	1.18983e-11	Up
ENSSSCG00000044930	2.26364	1.20932e-11	Up
ENSSSCG00000050122	1.26495	1.78817e-11	Up
ENSSSCG00000048060	1.77472	3.54785e-11	Up
ENSSSCG00000045354	4.13954	4.36469e-11	Up
ENSSSCG00000042461	2.03388	2.32291e-10	Up
ENSSSCG00000043112	3.22184	7.51384e-10	Up
ENSSSCG00000045743	2.58105	1.26322e-09	Up
ENSSSCG00000041916	2.28741	1.41404e-09	Up
ENSSSCG00000045593	2.17932	3.04284e-09	Up
ENSSSCG00000045758	1.84862	3.11996e-09	Up
ENSSSCG00000050217	1.25167	3.40382e-09	Up
ENSSSCG00000046151	1.59721	3.67816e-09	Up
ENSSSCG00000051028	1.06415	3.72322e-09	Up
ENSSSCG00000048767	3.16649	4.03164e-09	Up
ENSSSCG00000042021	3.85286	4.46191e-09	Up
ENSSSCG00000044188	1.82528	4.70323e-09	Up
ENSSSCG00000042196	2.95126	4.70998e-09	Up
ENSSSCG00000043726	1.90824	4.77733e-09	Up
ENSSSCG00000044373	2.49369	1.1552e-08	Up
ENSSSCG00000042722	3.89556	1.38524e-08	Up
ENSSSCG00000047898	7.38044	3.06554e-08	Up
ENSSSCG00000046480	4.72562	5.76899e-08	Up
ENSSSCG00000045382	1.82634	5.80381e-08	Up
ENSSSCG00000051339	3.238	5.97931e-08	Up
ENSSSCG00000050226	3.32917	8.17858e-08	Up
ENSSSCG00000043700	2.15876	1.5268e-07	Up
ENSSSCG00000043625	2.16754	1.57892e-07	Up
ENSSSCG00000045836	1.34347	1.82287e-07	Up
ENSSSCG00000046790	2.79209	2.46564e-07	Up
ENSSSCG00000050731	1.64831	3.14396e-07	Up
ENSSSCG00000043983	1.68188	3.22291e-07	Up
ENSSSCG00000051607	2.52621	3.39186e-07	Up
ENSSSCG00000044761	1.32036	3.84399e-07	Up
ENSSSCG00000044256	1.09182	4.55089e-07	Up
ENSSSCG00000031633	2.32469	5.11797e-07	Up
ENSSSCG00000041044	4.96024	5.40784e-07	Up
ENSSSCG00000041497	2.29158	5.90296e-07	Up
ENSSSCG00000045315	2.19216	6.08404e-07	Up
ENSSSCG00000042319	1.05231	7.19626e-07	Up
ENSSSCG00000045856	2.68731	7.75859e-07	Up
ENSSSCG00000050157	3.24973	7.94591e-07	Up
ENSSSCG00000051622	3.13173	7.98848e-07	Up
ENSSSCG00000006581	3.13039	8.15832e-07	Up
ENSSSCG00000046397	1.47247	8.40943e-07	Up
ENSSSCG00000050389	1.50532	1.21464e-06	Up
ENSSSCG00000049464	1.77083	1.33615e-06	Up
ENSSSCG00000046255	1.06364	1.41199e-06	Up
ENSSSCG00000037074	3.0664	1.72423e-06	Up
ENSSSCG00000050484	6.56188	2.40441e-06	Up
ENSSSCG00000038601	3.89191	2.47711e-06	Up
ENSSSCG00000044208	1.36255	2.56942e-06	Up
ENSSSCG00000050380	2.35992	3.27568e-06	Up
ENSSSCG00000051686	1.43677	3.68017e-06	Up
ENSSSCG00000050665	6.47192	4.24332e-06	Up
ENSSSCG00000046757	1.62491	4.77447e-06	Up
ENSSSCG00000043447	2.78925	4.80491e-06	Up
ENSSSCG00000050653	4.13581	5.20096e-06	Up
ENSSSCG00000044521	1.29191	5.4095e-06	Up
ENSSSCG00000045535	3.0228	7.70931e-06	Up
ENSSSCG00000047921	2.46621	7.88557e-06	Up
ENSSSCG00000050551	1.91625	9.64726e-06	Up
ENSSSCG00000044972	1.27861	9.9677e-06	Up
ENSSSCG00000005094	2.48858	1.00401e-05	Up
ENSSSCG00000041648	6.25285	1.11417e-05	Up
ENSSSCG00000049042	3.69508	1.3593e-05	Up
ENSSSCG00000050635	2.36629	1.41763e-05	Up
ENSSSCG00000041824	2.10311	1.89719e-05	Up
ENSSSCG00000042788	1.03345	1.89719e-05	Up
ENSSSCG00000041965	1.54768	1.94449e-05	Up
ENSSSCG00000037520	1.53018	2.32932e-05	Up
ENSSSCG00000045849	1.37926	2.85731e-05	Up
ENSSSCG00000047385	4.30758	3.5817e-05	Up
ENSSSCG00000041012	2.26068	3.59377e-05	Up
ENSSSCG00000050110	2.99856	3.67189e-05	Up
ENSSSCG00000024743	1.57092	3.67676e-05	Up
ENSSSCG00000049851	4.30436	4.35012e-05	Up
ENSSSCG00000051318	1.99909	4.42013e-05	Up
ENSSSCG00000044075	1.31788	4.5492e-05	Up
ENSSSCG00000041476	3.81111	5.78285e-05	Up
ENSSSCG00000047993	4.24848	5.93246e-05	Up
ENSSSCG00000045887	5.66312	6.07904e-05	Up
ENSSSCG00000046042	1.91984	6.73496e-05	Up
ENSSSCG00000046815	1.99748	6.76189e-05	Up
ENSSSCG00000043155	2.54622	6.91738e-05	Up
ENSSSCG00000050111	5.61961	7.06543e-05	Up
ENSSSCG00000049331	2.78405	9.16273e-05	Up
ENSSSCG00000044427	5.58693	9.44602e-05	Up
ENSSSCG00000049549	2.69853	9.57832e-05	Up
ENSSSCG00000046402	1.59955	9.60962e-05	Up
ENSSSCG00000039118	5.53451	9.70682e-05	Up
ENSSSCG00000050737	2.89051	9.70682e-05	Up
ENSSSCG00000043494	1.61348	0.000100751	Up
ENSSSCG00000046199	1.33596	0.000106971	Up
ENSSSCG00000047526	5.75672	0.000118226	Up
ENSSSCG00000037137	1.34501	0.00012929	Up
ENSSSCG00000051104	2.02438	0.000134173	Up
ENSSSCG00000047216	2.88574	0.000148925	Up
ENSSSCG00000051661	1.95157	0.000151978	Up
ENSSSCG00000048083	3.15211	0.000154658	Up
ENSSSCG00000050730	2.53139	0.000162414	Up
ENSSSCG00000043418	3.14802	0.000167547	Up
ENSSSCG00000043276	4.73865	0.000175408	Up
ENSSSCG00000048604	1.83269	0.000200176	Up
ENSSSCG00000046158	2.89247	0.000211657	Up
ENSSSCG00000049187	3.61033	0.000236938	Up
ENSSSCG00000046668	2.25642	0.000243997	Up
ENSSSCG00000048583	4.63797	0.000263276	Up
ENSSSCG00000046512	1.38013	0.000267328	Up
ENSSSCG00000048215	5.55542	0.000291976	Up
ENSSSCG00000042150	1.23449	0.000315097	Up
ENSSSCG00000045194	1.29031	0.000335363	Up
ENSSSCG00000048111	2.05022	0.000373706	Up
ENSSSCG00000041434	1.89248	0.000380004	Up
ENSSSCG00000049441	1.40707	0.000385289	Up
ENSSSCG00000041058	1.69855	0.000387908	Up
ENSSSCG00000045833	5.26674	0.00039383	Up
ENSSSCG00000049491	2.2092	0.000437396	Up
ENSSSCG00000042649	2.67645	0.000509008	Up
ENSSSCG00000048796	3.55377	0.000548169	Up
ENSSSCG00000044116	2.82202	0.000556017	Up
ENSSSCG00000041498	5.08937	0.000599923	Up
ENSSSCG00000044657	1.26989	0.000606732	Up
ENSSSCG00000044730	2.93447	0.000636461	Up
ENSSSCG00000045206	3.41001	0.000669677	Up
ENSSSCG00000051234	5.03489	0.000674933	Up
ENSSSCG00000045898	2.96161	0.000689025	Up
ENSSSCG00000047818	1.36726	0.000689025	Up
ENSSSCG00000048890	5.00769	0.000771827	Up
ENSSSCG00000049403	1.59403	0.000793309	Up
ENSSSCG00000048306	1.13177	0.000824682	Up
ENSSSCG00000046086	5.2787	0.0008788	Up
ENSSSCG00000033386	2.05297	0.000887598	Up
ENSSSCG00000045068	2.75903	0.000901584	Up
ENSSSCG00000048059	2.35222	0.000964304	Up
ENSSSCG00000041348	1.56258	0.00104691	Up
ENSSSCG00000043646	1.2439	0.00104691	Up
ENSSSCG00000045889	2.38579	0.00118288	Up
ENSSSCG00000046658	5.18087	0.00133116	Up
ENSSSCG00000046655	1.78853	0.00154108	Up
ENSSSCG00000045971	2.54236	0.00161919	Up
ENSSSCG00000049194	1.30542	0.00166212	Up
ENSSSCG00000050011	2.48176	0.00169984	Up
ENSSSCG00000042504	1.51224	0.0019844	Up
ENSSSCG00000048833	1.53157	0.00212486	Up
ENSSSCG00000048085	1.15218	0.00230105	Up
ENSSSCG00000038005	2.47058	0.00230502	Up
ENSSSCG00000047638	3.1988	0.00241168	Up
ENSSSCG00000042041	4.16796	0.00241453	Up
ENSSSCG00000036149	3.54737	0.00264243	Up
ENSSSCG00000044487	1.28719	0.00264262	Up
ENSSSCG00000042625	1.71466	0.00273399	Up
ENSSSCG00000045595	5.01191	0.00309324	Up
ENSSSCG00000044892	2.22799	0.00318219	Up
ENSSSCG00000044112	4.98343	0.00330489	Up
ENSSSCG00000035571	1.90977	0.00330489	Up
ENSSSCG00000051476	1.11675	0.00330489	Up
ENSSSCG00000048851	4.92683	0.0035749	Up
ENSSSCG00000045448	4.59376	0.00357581	Up
ENSSSCG00000049765	2.42313	0.00359409	Up
ENSSSCG00000044226	2.22216	0.00370045	Up
ENSSSCG00000041636	1.80736	0.00377195	Up
ENSSSCG00000043002	3.42082	0.00392378	Up
ENSSSCG00000041116	3.94895	0.00397985	Up
ENSSSCG00000048846	1.61475	0.00410512	Up
ENSSSCG00000041458	1.43848	0.00410512	Up
ENSSSCG00000045695	2.06349	0.00441048	Up
ENSSSCG00000046249	2.61187	0.00458549	Up
ENSSSCG00000050349	3.3595	0.00495119	Up
ENSSSCG00000041544	4.79433	0.00515432	Up
ENSSSCG00000041350	1.57806	0.00528423	Up
ENSSSCG00000044931	1.51858	0.00544477	Up
ENSSSCG00000028695	1.73695	0.00575605	Up
ENSSSCG00000047720	2.97606	0.00577679	Up
ENSSSCG00000045295	4.4138	0.00583487	Up
ENSSSCG00000043831	2.03685	0.00583798	Up
ENSSSCG00000047147	1.18518	0.00585749	Up
ENSSSCG00000045815	2.99469	0.00591085	Up
ENSSSCG00000034069	2.42614	0.00626562	Up
ENSSSCG00000048257	4.81255	0.00646349	Up
ENSSSCG00000047290	1.41376	0.00646948	Up
ENSSSCG00000044186	4.78568	0.00668466	Up
ENSSSCG00000049680	4.73069	0.006833	Up
ENSSSCG00000044785	4.36573	0.0068651	Up
ENSSSCG00000049566	4.72453	0.00691157	Up
ENSSSCG00000048172	2.28186	0.0069601	Up
ENSSSCG00000046185	2.03494	0.00703362	Up
ENSSSCG00000048670	4.56425	0.00716941	Up
ENSSSCG00000048122	1.56141	0.00726357	Up
ENSSSCG00000047195	4.35762	0.00733693	Up
ENSSSCG00000045677	1.95263	0.0073439	Up
ENSSSCG00000041735	4.72524	0.00741528	Up
ENSSSCG00000050512	3.80319	0.00743952	Up
ENSSSCG00000047441	1.95774	0.00743952	Up
ENSSSCG00000050964	1.32889	0.00800354	Up
ENSSSCG00000047625	1.70888	0.00822611	Up
ENSSSCG00000050399	4.63978	0.00840766	Up
ENSSSCG00000041432	1.8535	0.00842129	Up
ENSSSCG00000043243	2.89823	0.0087338	Up
ENSSSCG00000042647	2.56736	0.0087338	Up
ENSSSCG00000044232	1.45133	0.00886452	Up
ENSSSCG00000042315	4.26808	0.00888386	Up
ENSSSCG00000047527	3.74724	0.00898897	Up
ENSSSCG00000045645	2.21784	0.00898897	Up
ENSSSCG00000042741	2.69809	0.00917862	Up
ENSSSCG00000042045	3.70048	0.00922351	Up
ENSSSCG00000043219	3.6928	0.00922912	Up
ENSSSCG00000046547	2.2581	0.00922912	Up
ENSSSCG00000050405	1.9495	0.00922912	Up
ENSSSCG00000050739	1.27832	0.00922912	Up
ENSSSCG00000042913	2.49768	0.00944455	Up
ENSSSCG00000050009	1.63862	0.0105299	Up
ENSSSCG00000048983	2.85667	0.0105538	Up
ENSSSCG00000047395	1.26069	0.0105538	Up
ENSSSCG00000046958	4.56304	0.0105946	Up
ENSSSCG00000038699	4.56795	0.0106369	Up
ENSSSCG00000044585	2.47063	0.0106427	Up
ENSSSCG00000042392	4.56871	0.0108081	Up
ENSSSCG00000041918	1.32155	0.011021	Up
ENSSSCG00000045590	1.25115	0.0110656	Up
ENSSSCG00000047762	3.17328	0.0111611	Up
ENSSSCG00000046916	2.42095	0.0111708	Up
ENSSSCG00000042772	1.87091	0.011259	Up
ENSSSCG00000051512	3.1084	0.0115732	Up
ENSSSCG00000041317	1.03475	0.0116286	Up
ENSSSCG00000041240	4.63089	0.0119581	Up
ENSSSCG00000049580	4.14672	0.012421	Up
ENSSSCG00000050951	2.2256	0.0124388	Up
ENSSSCG00000044252	2.81415	0.0125483	Up
ENSSSCG00000041230	1.30212	0.0132876	Up
ENSSSCG00000041417	2.75356	0.0136129	Up
ENSSSCG00000044133	2.3768	0.0136129	Up
ENSSSCG00000049534	1.29315	0.0137377	Up
ENSSSCG00000041952	4.10034	0.013743	Up
ENSSSCG00000041810	1.61734	0.0143157	Up
ENSSSCG00000048903	4.5591	0.0144097	Up
ENSSSCG00000041123	1.31321	0.0144231	Up
ENSSSCG00000042829	4.48533	0.0148462	Up
ENSSSCG00000048106	1.28575	0.0151311	Up
ENSSSCG00000046064	1.69824	0.0152082	Up
ENSSSCG00000046058	1.52282	0.0157322	Up
ENSSSCG00000044686	3.02023	0.0161707	Up
ENSSSCG00000042051	2.10906	0.0164129	Up
ENSSSCG00000041812	3.5028	0.016504	Up
ENSSSCG00000040564	4.17717	0.0174539	Up
ENSSSCG00000044801	4.38539	0.0175602	Up
ENSSSCG00000045425	4.38539	0.0175602	Up
ENSSSCG00000044396	3.46066	0.0175602	Up
ENSSSCG00000047182	2.49964	0.0177604	Up
ENSSSCG00000041488	4.37595	0.0179115	Up
ENSSSCG00000046385	2.31916	0.0182447	Up
ENSSSCG00000051174	4.46014	0.0183578	Up
ENSSSCG00000041354	1.88452	0.0186953	Up
ENSSSCG00000047628	4.38292	0.0190017	Up
ENSSSCG00000049162	1.86988	0.0190017	Up
ENSSSCG00000042575	4.36802	0.0195623	Up
ENSSSCG00000046714	3.46396	0.0198121	Up
ENSSSCG00000041013	2.29662	0.0202018	Up
ENSSSCG00000045881	1.17712	0.0204461	Up
ENSSSCG00000040267	3.42903	0.02047	Up
ENSSSCG00000041933	1.63001	0.0205524	Up
ENSSSCG00000035661	4.39845	0.021523	Up
ENSSSCG00000044278	3.98696	0.0223706	Up
ENSSSCG00000050162	2.65351	0.0224474	Up
ENSSSCG00000042589	2.3643	0.0225678	Up
ENSSSCG00000044132	3.40834	0.0226499	Up
ENSSSCG00000047040	2.13491	0.0226499	Up
ENSSSCG00000039704	1.85166	0.0231646	Up
ENSSSCG00000046772	3.36977	0.0236589	Up
ENSSSCG00000042225	4.27587	0.0238728	Up
ENSSSCG00000051515	4.28703	0.0257738	Up
ENSSSCG00000045822	1.44344	0.0258742	Up
ENSSSCG00000044416	2.38593	0.0260549	Up
ENSSSCG00000043026	3.83599	0.0262647	Up
ENSSSCG00000043688	3.83031	0.0272257	Up
ENSSSCG00000051556	2.38926	0.0273906	Up
ENSSSCG00000046225	3.91084	0.0275539	Up
ENSSSCG00000048653	1.27541	0.028291	Up
ENSSSCG00000050163	2.02461	0.0282961	Up
ENSSSCG00000044643	2.33766	0.0293584	Up
ENSSSCG00000050022	4.18084	0.0303666	Up
ENSSSCG00000051120	2.82953	0.031098	Up
ENSSSCG00000043396	4.17896	0.0318378	Up
ENSSSCG00000044454	1.00503	0.0322194	Up
ENSSSCG00000046625	3.25948	0.0325438	Up
ENSSSCG00000049966	2.16751	0.0326	Up
ENSSSCG00000049731	4.16892	0.0326645	Up
ENSSSCG00000047145	3.76634	0.0330339	Up
ENSSSCG00000051437	3.75035	0.0331236	Up
ENSSSCG00000043120	1.84478	0.0335316	Up
ENSSSCG00000048101	4.18395	0.0336571	Up
ENSSSCG00000051353	2.77182	0.0336781	Up
ENSSSCG00000045440	1.57731	0.0336781	Up
ENSSSCG00000046713	1.65928	0.0337971	Up
ENSSSCG00000041303	2.15645	0.0349505	Up
ENSSSCG00000044093	1.71309	0.0352036	Up
ENSSSCG00000045554	3.19414	0.035364	Up
ENSSSCG00000042977	1.19622	0.0358697	Up
ENSSSCG00000045586	1.07202	0.0359456	Up
ENSSSCG00000016343	1.37103	0.0361925	Up
ENSSSCG00000048127	1.02505	0.0364736	Up
ENSSSCG00000042181	3.74879	0.036553	Up
ENSSSCG00000048888	3.19395	0.0365573	Up
ENSSSCG00000046734	2.73195	0.0365573	Up
ENSSSCG00000041807	1.99761	0.0367072	Up
ENSSSCG00000042472	3.18901	0.0370212	Up
ENSSSCG00000043109	2.81432	0.037456	Up
ENSSSCG00000042070	3.22438	0.0374838	Up
ENSSSCG00000049727	3.6903	0.0382067	Up
ENSSSCG00000042958	1.36373	0.0383987	Up
ENSSSCG00000044784	2.28542	0.038545	Up
ENSSSCG00000042700	1.32945	0.0390667	Up
ENSSSCG00000031708	3.68009	0.0394781	Up
ENSSSCG00000050315	3.18278	0.039519	Up
ENSSSCG00000047540	3.15239	0.0399167	Up
ENSSSCG00000048593	3.15239	0.0399167	Up
ENSSSCG00000047984	2.44376	0.0425508	Up
ENSSSCG00000049953	2.42599	0.0425508	Up
ENSSSCG00000042042	1.8108	0.0446034	Up
ENSSSCG00000049766	3.60189	0.0446087	Up
ENSSSCG00000051160	3.60596	0.0450937	Up
ENSSSCG00000043780	3.59039	0.047158	Up
ENSSSCG00000047481	2.68515	0.047283	Up
ENSSSCG00000049455	1.06384	0.047283	Up
ENSSSCG00000051732	2.44756	0.0473189	Up
ENSSSCG00000051619	1.93439	0.0477288	Up
ENSSSCG00000045771	2.69085	0.04795	Up
ENSSSCG00000044072	3.74677	0.0486131	Up
ENSSSCG00000049151	3.60832	0.0486244	Up
ENSSSCG00000050609	3.66162	0.0488266	Up
ENSSSCG00000043348	1.02513	0.0489123	Up
ENSSSCG00000050538	1.44816	0.048932	Up
ENSSSCG00000051196	1.07575	0.0498703	Up
ENSSSCG00000050944	-3.27361	5.23272e-212	Down
ENSSSCG00000046932	-3.65594	9.88364e-154	Down
ENSSSCG00000040829	-2.38039	1.72319e-142	Down
ENSSSCG00000046111	-3.91217	5.66022e-115	Down
ENSSSCG00000051757	-5.66198	4.39083e-107	Down
ENSSSCG00000051372	-2.70269	2.01593e-97	Down
ENSSSCG00000047929	-4.42284	1.13224e-87	Down
ENSSSCG00000043300	-3.15264	1.49575e-80	Down
ENSSSCG00000047253	-2.79935	9.7622e-80	Down
ENSSSCG00000035331	-2.06837	8.40902e-74	Down
ENSSSCG00000042663	-2.59394	1.63044e-64	Down
ENSSSCG00000046031	-3.15095	1.2438e-63	Down
ENSSSCG00000044246	-2.76432	7.1253e-61	Down
ENSSSCG00000041127	-2.4134	3.55197e-60	Down
ENSSSCG00000051466	-1.79791	1.0238e-57	Down
ENSSSCG00000044197	-2.81968	1.04407e-55	Down
ENSSSCG00000050692	-1.52319	1.17778e-55	Down
ENSSSCG00000049404	-3.48412	4.16872e-55	Down
ENSSSCG00000045831	-2.28221	2.30468e-53	Down
ENSSSCG00000049517	-3.0611	1.20323e-52	Down
ENSSSCG00000047947	-2.59649	2.03747e-41	Down
ENSSSCG00000050502	-1.75327	2.82402e-41	Down
ENSSSCG00000049222	-3.23685	4.23963e-39	Down
ENSSSCG00000042862	-1.58331	8.16013e-39	Down
ENSSSCG00000049244	-2.78458	1.86456e-37	Down
ENSSSCG00000048160	-2.91329	6.23782e-36	Down
ENSSSCG00000050204	-1.63267	3.7468e-35	Down
ENSSSCG00000043928	-1.85784	1.93263e-34	Down
ENSSSCG00000048207	-2.73669	5.43394e-32	Down
ENSSSCG00000049314	-2.60434	1.0642e-29	Down
ENSSSCG00000050100	-2.29739	1.46376e-29	Down
ENSSSCG00000051278	-4.12026	8.28278e-29	Down
ENSSSCG00000043672	-1.92609	9.7049e-29	Down
ENSSSCG00000051231	-3.35928	2.17969e-28	Down
ENSSSCG00000050296	-1.73815	2.74974e-27	Down
ENSSSCG00000045074	-1.1292	6.0465e-27	Down
ENSSSCG00000033930	-2.66703	1.05056e-26	Down
ENSSSCG00000048831	-1.87486	1.53446e-26	Down
ENSSSCG00000048130	-2.35323	5.67933e-26	Down
ENSSSCG00000044034	-2.47907	9.38749e-25	Down
ENSSSCG00000051565	-1.34506	1.03136e-24	Down
ENSSSCG00000047515	-2.37371	1.4594e-24	Down
ENSSSCG00000047250	-1.21516	2.48197e-23	Down
ENSSSCG00000041487	-1.45644	3.68802e-23	Down
ENSSSCG00000048120	-1.50042	5.37057e-23	Down
ENSSSCG00000051245	-1.15346	1.59459e-22	Down
ENSSSCG00000051058	-3.54462	2.68267e-22	Down
ENSSSCG00000051016	-8.56124	2.96079e-22	Down
ENSSSCG00000044854	-4.2086	2.93368e-21	Down
ENSSSCG00000046025	-2.90554	4.4058e-21	Down
ENSSSCG00000050343	-3.02	4.69093e-21	Down
ENSSSCG00000050566	-1.41109	1.15789e-19	Down
ENSSSCG00000049397	-2.50767	1.17965e-19	Down
ENSSSCG00000045021	-2.66458	6.9711e-19	Down
ENSSSCG00000041032	-2.15226	2.13536e-18	Down
ENSSSCG00000049107	-1.79645	2.51695e-18	Down
ENSSSCG00000042402	-1.43667	2.68967e-18	Down
ENSSSCG00000048466	-3.30649	3.63457e-18	Down
ENSSSCG00000047016	-1.25219	8.02912e-18	Down
ENSSSCG00000042798	-1.22713	8.05354e-18	Down
ENSSSCG00000051426	-1.7672	1.47562e-17	Down
ENSSSCG00000042721	-2.83245	7.06947e-17	Down
ENSSSCG00000047466	-1.28618	1.21499e-16	Down
ENSSSCG00000051034	-3.58932	1.7897e-16	Down
ENSSSCG00000049128	-2.12428	3.09602e-16	Down
ENSSSCG00000049423	-1.74391	3.87017e-16	Down
ENSSSCG00000047187	-2.0712	5.53227e-16	Down
ENSSSCG00000045666	-2.24676	1.1105e-15	Down
ENSSSCG00000036538	-2.41281	2.20587e-15	Down
ENSSSCG00000050193	-1.91812	2.39324e-15	Down
ENSSSCG00000045580	-1.98494	5.9701e-15	Down
ENSSSCG00000050950	-2.92098	6.15327e-15	Down
ENSSSCG00000042861	-2.33664	1.13536e-14	Down
ENSSSCG00000048861	-1.73637	1.67427e-14	Down
ENSSSCG00000046546	-1.80556	2.29658e-14	Down
ENSSSCG00000050085	-2.77226	3.81029e-14	Down
ENSSSCG00000051423	-1.09874	1.20315e-13	Down
ENSSSCG00000047571	-1.61757	1.51481e-13	Down
ENSSSCG00000047948	-2.21614	1.94303e-13	Down
ENSSSCG00000048711	-1.94836	2.65715e-13	Down
ENSSSCG00000044489	-2.00663	5.16489e-13	Down
ENSSSCG00000043024	-2.94211	6.75444e-13	Down
ENSSSCG00000043089	-1.1903	7.36539e-13	Down
ENSSSCG00000051482	-1.29232	9.8958e-13	Down
ENSSSCG00000048702	-1.61126	1.17679e-12	Down
ENSSSCG00000044503	-2.05799	1.30581e-12	Down
ENSSSCG00000046688	-2.34158	1.31318e-12	Down
ENSSSCG00000050865	-3.46965	1.54752e-12	Down
ENSSSCG00000049908	-1.56409	1.97718e-12	Down
ENSSSCG00000042710	-1.26888	2.59942e-12	Down
ENSSSCG00000047438	-1.70191	2.98644e-12	Down
ENSSSCG00000049044	-1.56594	9.70257e-12	Down
ENSSSCG00000047129	-1.37623	1.4392e-11	Down
ENSSSCG00000046533	-3.74424	3.48498e-11	Down
ENSSSCG00000042878	-1.99494	4.18705e-11	Down
ENSSSCG00000046359	-1.63648	4.23333e-11	Down
ENSSSCG00000045083	-2.38607	6.43288e-11	Down
ENSSSCG00000041403	-3.29498	7.16675e-11	Down
ENSSSCG00000043662	-2.37354	1.21908e-10	Down
ENSSSCG00000043516	-1.75997	2.02897e-10	Down
ENSSSCG00000044588	-1.06754	3.10062e-10	Down
ENSSSCG00000044986	-1.68818	4.44693e-10	Down
ENSSSCG00000045031	-2.96399	5.70211e-10	Down
ENSSSCG00000041532	-2.93068	6.06219e-10	Down
ENSSSCG00000045445	-1.40857	1.04814e-09	Down
ENSSSCG00000046901	-3.89427	1.53079e-09	Down
ENSSSCG00000042478	-1.39783	1.55961e-09	Down
ENSSSCG00000041780	-2.58738	3.2155e-09	Down
ENSSSCG00000044708	-1.64208	3.56862e-09	Down
ENSSSCG00000046629	-1.65317	7.77412e-09	Down
ENSSSCG00000042407	-3.27832	8.46711e-09	Down
ENSSSCG00000042889	-1.04285	1.07808e-08	Down
ENSSSCG00000048792	-1.0279	1.2152e-08	Down
ENSSSCG00000043173	-1.02999	2.10299e-08	Down
ENSSSCG00000046334	-1.85915	4.52771e-08	Down
ENSSSCG00000051129	-2.61144	5.52497e-08	Down
ENSSSCG00000044326	-1.49739	6.22576e-08	Down
ENSSSCG00000049048	-1.78815	7.18168e-08	Down
ENSSSCG00000046495	-1.42521	8.14098e-08	Down
ENSSSCG00000042375	-2.27267	8.14098e-08	Down
ENSSSCG00000033890	-1.88148	1.00825e-07	Down
ENSSSCG00000044611	-1.97465	1.12491e-07	Down
ENSSSCG00000042530	-1.17665	1.58402e-07	Down
ENSSSCG00000043270	-1.48996	1.87041e-07	Down
ENSSSCG00000050221	-2.7291	2.10504e-07	Down
ENSSSCG00000047802	-3.05068	2.67303e-07	Down
ENSSSCG00000051328	-1.46074	2.96408e-07	Down
ENSSSCG00000041145	-1.77041	3.43658e-07	Down
ENSSSCG00000050858	-1.11842	4.55089e-07	Down
ENSSSCG00000047817	-2.26828	4.79815e-07	Down
ENSSSCG00000048892	-4.221	4.79815e-07	Down
ENSSSCG00000048678	-1.0547	6.9769e-07	Down
ENSSSCG00000050382	-1.4511	7.4549e-07	Down
ENSSSCG00000046406	-3.57258	7.86554e-07	Down
ENSSSCG00000041154	-1.05208	9.39065e-07	Down
ENSSSCG00000051336	-1.83082	1.06824e-06	Down
ENSSSCG00000047085	-1.8538	1.16751e-06	Down
ENSSSCG00000045125	-1.32577	1.24971e-06	Down
ENSSSCG00000043324	-1.7167	1.41325e-06	Down
ENSSSCG00000043745	-1.07542	1.74856e-06	Down
ENSSSCG00000048284	-4.38543	2.57896e-06	Down
ENSSSCG00000050785	-6.41219	3.07503e-06	Down
ENSSSCG00000042955	-2.00269	3.27568e-06	Down
ENSSSCG00000042568	-1.61343	3.30791e-06	Down
ENSSSCG00000045752	-1.90713	3.40781e-06	Down
ENSSSCG00000048245	-1.67629	3.59647e-06	Down
ENSSSCG00000041024	-2.08139	3.8517e-06	Down
ENSSSCG00000044802	-2.07304	3.95807e-06	Down
ENSSSCG00000044555	-1.21755	4.50358e-06	Down
ENSSSCG00000041457	-2.18052	4.57632e-06	Down
ENSSSCG00000042305	-1.24986	4.73174e-06	Down
ENSSSCG00000048017	-1.07307	5.20096e-06	Down
ENSSSCG00000048264	-1.09188	5.20096e-06	Down
ENSSSCG00000048381	-3.23685	5.39788e-06	Down
ENSSSCG00000043734	-2.66056	7.02925e-06	Down
ENSSSCG00000049694	-1.80628	7.73467e-06	Down
ENSSSCG00000050529	-3.49091	8.72597e-06	Down
ENSSSCG00000051691	-2.05684	8.96737e-06	Down
ENSSSCG00000050517	-1.3381	9.15596e-06	Down
ENSSSCG00000045292	-1.37813	9.6868e-06	Down
ENSSSCG00000041039	-1.95807	9.82317e-06	Down
ENSSSCG00000049297	-1.67301	9.88335e-06	Down
ENSSSCG00000048118	-1.21445	1.11417e-05	Down
ENSSSCG00000049468	-1.50721	1.28993e-05	Down
ENSSSCG00000042098	-1.42814	1.59282e-05	Down
ENSSSCG00000047179	-2.65674	1.76925e-05	Down
ENSSSCG00000041351	-1.6133	1.7772e-05	Down
ENSSSCG00000043867	-1.23366	1.78172e-05	Down
ENSSSCG00000051663	-1.47237	1.99978e-05	Down
ENSSSCG00000047506	-2.19433	2.23739e-05	Down
ENSSSCG00000049804	-1.79683	3.06795e-05	Down
ENSSSCG00000050325	-1.02669	3.17196e-05	Down
ENSSSCG00000049690	-1.17935	3.4434e-05	Down
ENSSSCG00000042400	-1.4399	3.67189e-05	Down
ENSSSCG00000047280	-1.39887	3.91605e-05	Down
ENSSSCG00000051508	-1.61722	4.08403e-05	Down
ENSSSCG00000045325	-2.33311	4.85745e-05	Down
ENSSSCG00000047637	-1.37147	4.91454e-05	Down
ENSSSCG00000042123	-1.71551	6.34911e-05	Down
ENSSSCG00000041873	-1.74602	8.34499e-05	Down
ENSSSCG00000044565	-2.19713	9.69685e-05	Down
ENSSSCG00000043529	-2.51816	0.000104041	Down
ENSSSCG00000050437	-1.98473	0.000113193	Down
ENSSSCG00000045148	-1.70437	0.000117422	Down
ENSSSCG00000042828	-3.50467	0.000153737	Down
ENSSSCG00000046485	-2.13919	0.000159244	Down
ENSSSCG00000041684	-2.73586	0.000199498	Down
ENSSSCG00000047349	-2.16782	0.000218298	Down
ENSSSCG00000050605	-5.76984	0.000218646	Down
ENSSSCG00000042243	-2.39451	0.000289435	Down
ENSSSCG00000047726	-5.71333	0.000345184	Down
ENSSSCG00000047358	-1.26131	0.000352244	Down
ENSSSCG00000050708	-1.69108	0.00035928	Down
ENSSSCG00000043613	-3.63056	0.000367808	Down
ENSSSCG00000049469	-2.80802	0.000369883	Down
ENSSSCG00000047398	-1.75819	0.000373706	Down
ENSSSCG00000045610	-5.64213	0.000380004	Down
ENSSSCG00000050043	-2.37813	0.000453045	Down
ENSSSCG00000048363	-3.59428	0.000455455	Down
ENSSSCG00000045259	-2.74542	0.000468423	Down
ENSSSCG00000042732	-2.48492	0.000474509	Down
ENSSSCG00000051453	-2.92913	0.000535937	Down
ENSSSCG00000047113	-1.54492	0.000548626	Down
ENSSSCG00000048058	-1.25285	0.000553497	Down
ENSSSCG00000042541	-1.6345	0.000656382	Down
ENSSSCG00000045343	-1.66154	0.000687158	Down
ENSSSCG00000051219	-1.32886	0.000690759	Down
ENSSSCG00000038516	-1.82511	0.000690759	Down
ENSSSCG00000049636	-1.01019	0.000700222	Down
ENSSSCG00000041661	-1.9594	0.000830187	Down
ENSSSCG00000041765	-1.28651	0.000902481	Down
ENSSSCG00000047376	-1.417	0.000938967	Down
ENSSSCG00000051768	-5.41555	0.000979101	Down
ENSSSCG00000043200	-2.4602	0.00104643	Down
ENSSSCG00000046072	-1.30661	0.00134269	Down
ENSSSCG00000045670	-1.55381	0.00151194	Down
ENSSSCG00000045564	-2.30965	0.0015521	Down
ENSSSCG00000043423	-1.4236	0.00161919	Down
ENSSSCG00000042471	-1.75604	0.00167734	Down
ENSSSCG00000048200	-1.30421	0.00192086	Down
ENSSSCG00000046761	-1.78158	0.00212486	Down
ENSSSCG00000048429	-1.67484	0.00222395	Down
ENSSSCG00000043948	-4.84936	0.00235701	Down
ENSSSCG00000049865	-1.58181	0.00244412	Down
ENSSSCG00000044811	-5.22263	0.00253714	Down
ENSSSCG00000046213	-1.0224	0.00255106	Down
ENSSSCG00000050824	-1.14201	0.00273399	Down
ENSSSCG00000046685	-1.19194	0.00304639	Down
ENSSSCG00000048555	-5.23591	0.00313655	Down
ENSSSCG00000045719	-1.12472	0.00330489	Down
ENSSSCG00000051380	-1.16368	0.00342477	Down
ENSSSCG00000045193	-2.9768	0.00348315	Down
ENSSSCG00000045255	-1.12345	0.00356103	Down
ENSSSCG00000051294	-1.75312	0.00377195	Down
ENSSSCG00000051655	-1.72757	0.00380089	Down
ENSSSCG00000033701	-1.7248	0.00414686	Down
ENSSSCG00000046853	-1.34944	0.00471768	Down
ENSSSCG00000045706	-4.01647	0.00475915	Down
ENSSSCG00000048860	-1.40488	0.00479177	Down
ENSSSCG00000051527	-5.01108	0.00533395	Down
ENSSSCG00000047532	-2.2529	0.00540474	Down
ENSSSCG00000041985	-1.5245	0.00548291	Down
ENSSSCG00000041138	-4.95944	0.00564757	Down
ENSSSCG00000046839	-1.41478	0.00590768	Down
ENSSSCG00000036962	-2.29918	0.00596744	Down
ENSSSCG00000051590	-1.25134	0.00664285	Down
ENSSSCG00000044465	-1.18008	0.00703362	Down
ENSSSCG00000046010	-1.1632	0.00802976	Down
ENSSSCG00000046273	-1.05544	0.0080438	Down
ENSSSCG00000046431	-2.14727	0.0081877	Down
ENSSSCG00000038208	-1.64858	0.00835126	Down
ENSSSCG00000051505	-1.97122	0.00864713	Down
ENSSSCG00000016655	-1.11254	0.00879979	Down
ENSSSCG00000048676	-2.11255	0.0088125	Down
ENSSSCG00000046226	-2.13243	0.00898897	Down
ENSSSCG00000047593	-1.8044	0.00935661	Down
ENSSSCG00000047140	-4.49397	0.00939273	Down
ENSSSCG00000046203	-1.57496	0.00944967	Down
ENSSSCG00000043637	-2.18024	0.0101213	Down
ENSSSCG00000047962	-4.36075	0.0106427	Down
ENSSSCG00000043608	-1.06286	0.0109452	Down
ENSSSCG00000047401	-1.35408	0.0111708	Down
ENSSSCG00000042558	-1.6537	0.0111975	Down
ENSSSCG00000043972	-1.65166	0.0113158	Down
ENSSSCG00000044484	-2.33116	0.0114366	Down
ENSSSCG00000043520	-1.23669	0.0119687	Down
ENSSSCG00000049849	-1.55125	0.0119778	Down
ENSSSCG00000045545	-1.16764	0.0120301	Down
ENSSSCG00000042022	-3.24877	0.0123146	Down
ENSSSCG00000042269	-1.99579	0.0128827	Down
ENSSSCG00000041947	-1.12459	0.013886	Down
ENSSSCG00000043438	-1.39373	0.014327	Down
ENSSSCG00000049257	-2.48923	0.014327	Down
ENSSSCG00000046087	-2.37069	0.0149009	Down
ENSSSCG00000046355	-1.27021	0.0160961	Down
ENSSSCG00000049603	-1.43728	0.0161136	Down
ENSSSCG00000050752	-1.26384	0.0167462	Down
ENSSSCG00000048564	-2.20232	0.0180281	Down
ENSSSCG00000043816	-2.19022	0.0185945	Down
ENSSSCG00000050284	-2.8669	0.0190441	Down
ENSSSCG00000048648	-1.39662	0.0195623	Down
ENSSSCG00000042371	-1.43387	0.0195623	Down
ENSSSCG00000041638	-1.29975	0.0202018	Down
ENSSSCG00000050490	-1.42346	0.0203908	Down
ENSSSCG00000044251	-2.78629	0.0204698	Down
ENSSSCG00000050571	-4.16036	0.020667	Down
ENSSSCG00000044878	-2.32628	0.0215553	Down
ENSSSCG00000050426	-1.38575	0.0223706	Down
ENSSSCG00000050485	-3.53525	0.0225678	Down
ENSSSCG00000046426	-1.07383	0.0227954	Down
ENSSSCG00000043642	-4.06944	0.0231646	Down
ENSSSCG00000049648	-4.06943	0.0232	Down
ENSSSCG00000047219	-2.4227	0.0243616	Down
ENSSSCG00000050038	-1.48017	0.0247165	Down
ENSSSCG00000042352	-4.05023	0.0249623	Down
ENSSSCG00000050520	-1.52685	0.0250556	Down
ENSSSCG00000043968	-1.27493	0.0273167	Down
ENSSSCG00000042651	-3.50382	0.0276018	Down
ENSSSCG00000042143	-1.01522	0.0276683	Down
ENSSSCG00000045810	-1.29206	0.027853	Down
ENSSSCG00000045495	-1.70496	0.0280256	Down
ENSSSCG00000050215	-3.99164	0.0280256	Down
ENSSSCG00000036846	-1.07119	0.0282961	Down
ENSSSCG00000049135	-4.00627	0.029095	Down
ENSSSCG00000036117	-2.824	0.0299861	Down
ENSSSCG00000043775	-1.59371	0.0299895	Down
ENSSSCG00000047171	-1.2152	0.031098	Down
ENSSSCG00000044378	-2.45569	0.0314852	Down
ENSSSCG00000045439	-1.78836	0.0316605	Down
ENSSSCG00000050768	-2.67264	0.0318212	Down
ENSSSCG00000041274	-3.88023	0.034663	Down
ENSSSCG00000050091	-3.87427	0.0358101	Down
ENSSSCG00000041594	-3.85587	0.0360948	Down
ENSSSCG00000048967	-2.36797	0.0365187	Down
ENSSSCG00000046331	-1.19819	0.0367721	Down
ENSSSCG00000043248	-2.45673	0.0371084	Down
ENSSSCG00000044669	-2.63381	0.0372764	Down
ENSSSCG00000036561	-1.68848	0.042149	Down
ENSSSCG00000047830	-1.90374	0.0426136	Down
ENSSSCG00000047463	-3.30768	0.042659	Down
ENSSSCG00000045667	-1.26739	0.0433392	Down
ENSSSCG00000043784	-1.45492	0.0435129	Down
ENSSSCG00000043260	-3.82362	0.0441256	Down
ENSSSCG00000051078	-3.28673	0.0444155	Down
ENSSSCG00000042293	-2.27105	0.0445391	Down
ENSSSCG00000049370	-1.54828	0.047283	Down
ENSSSCG00000047289	-2.81391	0.0479982	Down
ENSSSCG00000048569	-2.39448	0.0488631	Down
ENSSSCG00000048744	-2.17838	0.048932	Down

## Sheet: 21dpi
lncRNA ID	Log2(Fold Change)	P-adj	Trend
ENSSSCG00000044736	2.07177	6.40087e-67	Up
ENSSSCG00000049669	1.91734	1.26199e-38	Up
ENSSSCG00000048420	1.58018	1.85648e-38	Up
ENSSSCG00000042589	4.46929	7.42226e-37	Up
ENSSSCG00000036761	1.39994	3.96891e-35	Up
ENSSSCG00000046947	1.89204	3.34692e-32	Up
ENSSSCG00000047793	2.19161	6.19473e-32	Up
ENSSSCG00000051406	2.87461	6.68579e-31	Up
ENSSSCG00000037520	3.79171	6.1268e-29	Up
ENSSSCG00000036096	1.6912	1.51112e-27	Up
ENSSSCG00000044972	4.43556	8.49485e-27	Up
ENSSSCG00000045593	3.65373	5.71465e-26	Up
ENSSSCG00000047779	2.57146	4.55559e-24	Up
ENSSSCG00000041267	2.03922	1.9792e-20	Up
ENSSSCG00000021146	1.29475	3.36292e-20	Up
ENSSSCG00000039990	2.64399	3.46342e-20	Up
ENSSSCG00000047133	3.25204	2.62134e-19	Up
ENSSSCG00000044913	1.12824	2.31989e-18	Up
ENSSSCG00000048264	1.68508	3.89473e-17	Up
ENSSSCG00000049076	4.65705	4.32835e-15	Up
ENSSSCG00000050266	1.66354	4.49436e-14	Up
ENSSSCG00000043070	1.99574	1.13049e-13	Up
ENSSSCG00000045566	2.41721	1.14923e-13	Up
ENSSSCG00000049042	4.70063	1.50367e-13	Up
ENSSSCG00000046255	1.28115	4.22736e-12	Up
ENSSSCG00000046151	1.62663	4.28185e-12	Up
ENSSSCG00000041241	1.49654	4.55089e-12	Up
ENSSSCG00000050130	1.2502	4.5557e-12	Up
ENSSSCG00000042077	2.67168	5.79266e-12	Up
ENSSSCG00000044075	2.74495	9.72647e-12	Up
ENSSSCG00000045382	2.04924	1.97097e-11	Up
ENSSSCG00000049491	3.23185	4.4333e-11	Up
ENSSSCG00000050076	1.31523	9.00357e-11	Up
ENSSSCG00000042444	1.81726	9.87463e-11	Up
ENSSSCG00000037137	4.85394	1.01926e-10	Up
ENSSSCG00000046668	3.11036	1.59171e-10	Up
ENSSSCG00000050629	4.19413	2.57686e-10	Up
ENSSSCG00000050000	1.20382	1.11277e-09	Up
ENSSSCG00000049196	2.04015	1.32115e-09	Up
ENSSSCG00000041073	2.71748	2.92543e-09	Up
ENSSSCG00000045922	1.07718	6.10425e-09	Up
ENSSSCG00000037074	3.58893	7.92615e-09	Up
ENSSSCG00000038539	1.5016	1.12978e-08	Up
ENSSSCG00000049958	1.17113	1.69991e-08	Up
ENSSSCG00000028322	1.02579	1.89912e-08	Up
ENSSSCG00000028695	2.78945	2.08811e-08	Up
ENSSSCG00000041434	2.1075	3.33875e-08	Up
ENSSSCG00000042196	7.3569	3.46331e-08	Up
ENSSSCG00000049516	7.34763	3.52957e-08	Up
ENSSSCG00000044487	4.71059	3.59719e-08	Up
ENSSSCG00000049485	3.33397	3.91328e-08	Up
ENSSSCG00000048168	2.73412	3.96889e-08	Up
ENSSSCG00000047236	1.19182	5.11194e-08	Up
ENSSSCG00000048015	1.50398	6.72353e-08	Up
ENSSSCG00000045590	5.16975	1.00731e-07	Up
ENSSSCG00000050163	3.1465	1.84894e-07	Up
ENSSSCG00000048218	2.42243	3.19975e-07	Up
ENSSSCG00000048791	1.36369	4.88326e-07	Up
ENSSSCG00000042021	3.56774	7.4073e-07	Up
ENSSSCG00000051339	3.65439	1.54516e-06	Up
ENSSSCG00000050796	1.34688	1.54516e-06	Up
ENSSSCG00000046125	2.16092	2.55987e-06	Up
ENSSSCG00000051633	1.4354	7.13084e-06	Up
ENSSSCG00000047526	6.35753	7.20496e-06	Up
ENSSSCG00000048904	2.04574	7.24608e-06	Up
ENSSSCG00000046270	2.7353	7.25638e-06	Up
ENSSSCG00000051329	1.45213	7.68131e-06	Up
ENSSSCG00000044918	6.32264	8.02993e-06	Up
ENSSSCG00000038975	1.83447	8.02993e-06	Up
ENSSSCG00000042799	6.1727	1.76986e-05	Up
ENSSSCG00000041918	3.97463	1.77828e-05	Up
ENSSSCG00000048827	5.23925	1.81932e-05	Up
ENSSSCG00000016343	3.64421	2.49883e-05	Up
ENSSSCG00000046060	1.11986	2.82106e-05	Up
ENSSSCG00000043966	3.89698	3.56462e-05	Up
ENSSSCG00000037652	1.59077	3.6752e-05	Up
ENSSSCG00000049217	1.50064	4.02513e-05	Up
ENSSSCG00000041354	2.63283	4.09867e-05	Up
ENSSSCG00000047424	1.09661	4.09867e-05	Up
ENSSSCG00000047993	4.28039	4.39112e-05	Up
ENSSSCG00000048065	2.90156	6.65107e-05	Up
ENSSSCG00000041281	5.601	7.79023e-05	Up
ENSSSCG00000042842	2.70833	7.79023e-05	Up
ENSSSCG00000047195	3.73866	8.14949e-05	Up
ENSSSCG00000047182	5.77025	0.000109066	Up
ENSSSCG00000050049	1.00799	0.000117909	Up
ENSSSCG00000048803	2.07343	0.000133154	Up
ENSSSCG00000041810	2.80227	0.000154883	Up
ENSSSCG00000050680	1.96729	0.000163115	Up
ENSSSCG00000042178	5.62818	0.000200716	Up
ENSSSCG00000049097	5.69932	0.000201756	Up
ENSSSCG00000043307	2.59017	0.000241304	Up
ENSSSCG00000045194	1.77723	0.000245111	Up
ENSSSCG00000050167	1.80181	0.000270923	Up
ENSSSCG00000049996	5.5833	0.000298388	Up
ENSSSCG00000051622	3.93032	0.000298388	Up
ENSSSCG00000047446	2.17088	0.000305446	Up
ENSSSCG00000045354	1.94937	0.000306727	Up
ENSSSCG00000042320	3.26993	0.000332976	Up
ENSSSCG00000049358	1.85614	0.00034676	Up
ENSSSCG00000050110	3.21416	0.00045785	Up
ENSSSCG00000050879	5.4463	0.000459845	Up
ENSSSCG00000045743	1.74858	0.000474707	Up
ENSSSCG00000041058	1.58992	0.000507096	Up
ENSSSCG00000047869	3.44645	0.000532997	Up
ENSSSCG00000033874	2.36063	0.000584442	Up
ENSSSCG00000049143	1.14557	0.000616948	Up
ENSSSCG00000049441	1.50291	0.000622104	Up
ENSSSCG00000041215	5.33412	0.000677116	Up
ENSSSCG00000047527	5.02276	0.000751496	Up
ENSSSCG00000044618	2.19485	0.000811127	Up
ENSSSCG00000045353	1.71797	0.000819355	Up
ENSSSCG00000046397	1.32088	0.000847021	Up
ENSSSCG00000043002	5.28857	0.000854688	Up
ENSSSCG00000046655	2.02568	0.000905842	Up
ENSSSCG00000051661	1.51142	0.000967172	Up
ENSSSCG00000049420	1.38536	0.00100511	Up
ENSSSCG00000047525	3.69456	0.00103418	Up
ENSSSCG00000041044	4.30606	0.00108159	Up
ENSSSCG00000043959	1.64616	0.00114441	Up
ENSSSCG00000042919	5.20738	0.00124565	Up
ENSSSCG00000046916	2.17625	0.00125383	Up
ENSSSCG00000048004	3.69477	0.00144926	Up
ENSSSCG00000050434	5.12367	0.00152426	Up
ENSSSCG00000042786	5.1144	0.00160978	Up
ENSSSCG00000045233	3.00767	0.00164668	Up
ENSSSCG00000044188	1.65382	0.00165453	Up
ENSSSCG00000044223	2.37234	0.00170796	Up
ENSSSCG00000049354	5.09449	0.00172784	Up
ENSSSCG00000045127	5.10069	0.00174926	Up
ENSSSCG00000047395	1.45428	0.00182629	Up
ENSSSCG00000050230	2.34615	0.00202455	Up
ENSSSCG00000051555	5.04281	0.00206224	Up
ENSSSCG00000048111	1.62285	0.00207832	Up
ENSSSCG00000042962	1.08817	0.00221291	Up
ENSSSCG00000045269	4.1244	0.00240651	Up
ENSSSCG00000045738	4.98921	0.00246138	Up
ENSSSCG00000045570	2.17825	0.00250344	Up
ENSSSCG00000047946	1.01124	0.0026101	Up
ENSSSCG00000043112	3.16397	0.00261403	Up
ENSSSCG00000051004	1.19985	0.00262253	Up
ENSSSCG00000048452	3.1219	0.00283113	Up
ENSSSCG00000048282	4.93719	0.00291776	Up
ENSSSCG00000043371	4.61301	0.00298235	Up
ENSSSCG00000045898	2.85508	0.00299403	Up
ENSSSCG00000049185	1.78759	0.00299403	Up
ENSSSCG00000048517	1.31329	0.00302067	Up
ENSSSCG00000042332	1.26933	0.00340521	Up
ENSSSCG00000042095	2.38407	0.0035362	Up
ENSSSCG00000044011	2.50413	0.00367159	Up
ENSSSCG00000045433	2.10627	0.00396706	Up
ENSSSCG00000041103	3.37642	0.00412192	Up
ENSSSCG00000051107	4.88217	0.00460749	Up
ENSSSCG00000048322	3.87738	0.00522776	Up
ENSSSCG00000046941	2.60236	0.00526841	Up
ENSSSCG00000045971	3.00614	0.00535547	Up
ENSSSCG00000048127	1.42612	0.00535547	Up
ENSSSCG00000049055	4.75973	0.00559794	Up
ENSSSCG00000041905	2.18936	0.0058941	Up
ENSSSCG00000046158	4.39639	0.00609222	Up
ENSSSCG00000042555	2.41396	0.00609222	Up
ENSSSCG00000041916	1.22405	0.00609222	Up
ENSSSCG00000038414	1.05332	0.00624537	Up
ENSSSCG00000042559	4.73567	0.00635029	Up
ENSSSCG00000050805	4.36685	0.00656965	Up
ENSSSCG00000050256	2.54109	0.00667805	Up
ENSSSCG00000049851	2.24204	0.00695897	Up
ENSSSCG00000031633	1.61429	0.00734561	Up
ENSSSCG00000042438	1.41271	0.00750378	Up
ENSSSCG00000051530	2.38178	0.00758755	Up
ENSSSCG00000046273	1.13477	0.00760016	Up
ENSSSCG00000047545	2.89974	0.00816133	Up
ENSSSCG00000044478	3.78558	0.00823772	Up
ENSSSCG00000046918	2.90455	0.00843755	Up
ENSSSCG00000042452	4.62113	0.00872486	Up
ENSSSCG00000039118	4.6647	0.0090551	Up
ENSSSCG00000046425	1.48996	0.00920082	Up
ENSSSCG00000049639	2.49839	0.00932228	Up
ENSSSCG00000048584	1.72258	0.00939731	Up
ENSSSCG00000044584	2.84094	0.00943003	Up
ENSSSCG00000042468	2.28944	0.00943821	Up
ENSSSCG00000043700	1.52598	0.00966464	Up
ENSSSCG00000049580	3.76663	0.00975162	Up
ENSSSCG00000044132	3.19564	0.00991674	Up
ENSSSCG00000046550	4.57679	0.0101446	Up
ENSSSCG00000045789	3.66059	0.010156	Up
ENSSSCG00000045860	1.4195	0.0106101	Up
ENSSSCG00000045258	4.57674	0.0107662	Up
ENSSSCG00000047952	3.15	0.0113519	Up
ENSSSCG00000042041	3.11661	0.0113519	Up
ENSSSCG00000044093	2.44996	0.0115064	Up
ENSSSCG00000048122	1.24058	0.0115222	Up
ENSSSCG00000050821	2.42103	0.0120479	Up
ENSSSCG00000042045	2.59005	0.0122609	Up
ENSSSCG00000050389	1.29362	0.0130748	Up
ENSSSCG00000042486	3.62718	0.0134981	Up
ENSSSCG00000044892	2.01319	0.0136183	Up
ENSSSCG00000046185	2.81718	0.0139863	Up
ENSSSCG00000041968	1.18081	0.0144144	Up
ENSSSCG00000043740	1.15579	0.0146397	Up
ENSSSCG00000043391	2.03431	0.0148169	Up
ENSSSCG00000044657	1.44295	0.0148491	Up
ENSSSCG00000047638	2.49666	0.0150148	Up
ENSSSCG00000039704	2.28291	0.0150792	Up
ENSSSCG00000049747	1.48556	0.0156127	Up
ENSSSCG00000044643	2.53707	0.0167325	Up
ENSSSCG00000046996	1.26689	0.0170057	Up
ENSSSCG00000051027	2.25703	0.0174761	Up
ENSSSCG00000048475	2.11478	0.0175836	Up
ENSSSCG00000049721	2.49833	0.0176076	Up
ENSSSCG00000049766	4.3932	0.0177752	Up
ENSSSCG00000042190	1.3224	0.0179651	Up
ENSSSCG00000050459	1.626	0.0179701	Up
ENSSSCG00000044344	4.00075	0.0181594	Up
ENSSSCG00000044794	4.36698	0.0183623	Up
ENSSSCG00000041648	4.32304	0.0211124	Up
ENSSSCG00000041439	3.95406	0.0211752	Up
ENSSSCG00000043697	1.24694	0.0218139	Up
ENSSSCG00000047157	1.28301	0.022701	Up
ENSSSCG00000046057	2.37821	0.02416	Up
ENSSSCG00000051451	3.8888	0.0249166	Up
ENSSSCG00000049141	4.29156	0.0254472	Up
ENSSSCG00000044455	1.2776	0.026143	Up
ENSSSCG00000045206	2.21331	0.0262213	Up
ENSSSCG00000051607	1.15928	0.026413	Up
ENSSSCG00000046547	1.82077	0.0271059	Up
ENSSSCG00000042796	1.79147	0.027588	Up
ENSSSCG00000045681	1.60644	0.0276137	Up
ENSSSCG00000046480	4.26395	0.028102	Up
ENSSSCG00000048419	4.24661	0.028459	Up
ENSSSCG00000036101	3.82706	0.0285554	Up
ENSSSCG00000046772	3.82742	0.0288284	Up
ENSSSCG00000049790	1.99712	0.0288284	Up
ENSSSCG00000049322	1.55736	0.0290371	Up
ENSSSCG00000050099	1.37288	0.0291134	Up
ENSSSCG00000043846	1.41675	0.0300786	Up
ENSSSCG00000043678	2.83097	0.031133	Up
ENSSSCG00000047882	1.45255	0.0313336	Up
ENSSSCG00000044714	1.85252	0.031492	Up
ENSSSCG00000043353	1.03046	0.031492	Up
ENSSSCG00000050054	1.10254	0.0320134	Up
ENSSSCG00000047578	2.53035	0.0321198	Up
ENSSSCG00000044116	1.6666	0.0334042	Up
ENSSSCG00000043684	2.14091	0.0337252	Up
ENSSSCG00000043199	3.22902	0.0345091	Up
ENSSSCG00000044258	1.91127	0.0345091	Up
ENSSSCG00000046134	4.12081	0.0349767	Up
ENSSSCG00000049326	1.38474	0.0349767	Up
ENSSSCG00000050731	1.03359	0.0363003	Up
ENSSSCG00000045670	1.22504	0.0363105	Up
ENSSSCG00000050315	1.91422	0.0368307	Up
ENSSSCG00000043771	1.48074	0.0369418	Up
ENSSSCG00000042160	1.07263	0.0376932	Up
ENSSSCG00000049037	2.57599	0.0379266	Up
ENSSSCG00000051556	1.71925	0.0394336	Up
ENSSSCG00000049483	3.69434	0.0410599	Up
ENSSSCG00000041636	1.42387	0.0414711	Up
ENSSSCG00000045358	2.09233	0.0415949	Up
ENSSSCG00000050195	1.32606	0.0415949	Up
ENSSSCG00000041879	1.54837	0.0416336	Up
ENSSSCG00000041078	1.79994	0.0418046	Up
ENSSSCG00000050679	1.58465	0.0420247	Up
ENSSSCG00000050184	3.65588	0.0423044	Up
ENSSSCG00000041116	2.08372	0.0423044	Up
ENSSSCG00000044133	1.58177	0.0423044	Up
ENSSSCG00000041348	1.29538	0.0423044	Up
ENSSSCG00000050380	1.08807	0.0423443	Up
ENSSSCG00000041370	1.68589	0.0428108	Up
ENSSSCG00000048833	1.18255	0.043976	Up
ENSSSCG00000048083	3.15327	0.0445357	Up
ENSSSCG00000050284	2.43511	0.0446746	Up
ENSSSCG00000042061	1.23188	0.0450363	Up
ENSSSCG00000035571	1.05967	0.0454322	Up
ENSSSCG00000042476	1.85061	0.0471713	Up
ENSSSCG00000048198	3.0963	0.0477461	Up
ENSSSCG00000043047	2.3831	0.0493148	Up
ENSSSCG00000043395	3.09505	0.0493899	Up
ENSSSCG00000049432	2.17832	0.0494934	Up
ENSSSCG00000045362	1.11054	0.0494934	Up
ENSSSCG00000050944	-6.56539	2.23297e-293	Down
ENSSSCG00000047250	-4.1753	4.90446e-226	Down
ENSSSCG00000035331	-2.99128	2.69265e-159	Down
ENSSSCG00000046932	-6.29172	1.01424e-155	Down
ENSSSCG00000047253	-7.846	2.24049e-126	Down
ENSSSCG00000051016	-7.10338	3.29743e-117	Down
ENSSSCG00000047650	-4.29107	4.09991e-113	Down
ENSSSCG00000048831	-4.48564	6.27925e-111	Down
ENSSSCG00000050648	-2.73604	3.52985e-107	Down
ENSSSCG00000046111	-6.03182	1.52421e-96	Down
ENSSSCG00000047929	-4.45101	7.56494e-87	Down
ENSSSCG00000043173	-3.46965	6.17494e-80	Down
ENSSSCG00000051482	-3.23683	5.27175e-79	Down
ENSSSCG00000051466	-2.20707	1.53035e-77	Down
ENSSSCG00000044197	-2.59008	2.78612e-76	Down
ENSSSCG00000046031	-6.1058	2.78612e-76	Down
ENSSSCG00000050742	-2.03533	8.5e-75	Down
ENSSSCG00000043300	-6.47042	2.73916e-70	Down
ENSSSCG00000050204	-2.18987	5.31911e-64	Down
ENSSSCG00000047947	-4.41778	1.64856e-63	Down
ENSSSCG00000045445	-3.83987	1.90777e-62	Down
ENSSSCG00000048130	-4.03867	2.51049e-61	Down
ENSSSCG00000046495	-4.32512	1.76941e-58	Down
ENSSSCG00000038429	-1.7827	4.10364e-53	Down
ENSSSCG00000049404	-6.22833	1.26962e-52	Down
ENSSSCG00000050343	-3.66493	4.85037e-51	Down
ENSSSCG00000035342	-2.59991	1.75556e-46	Down
ENSSSCG00000036538	-3.21605	5.05939e-44	Down
ENSSSCG00000040829	-1.20496	1.01947e-43	Down
ENSSSCG00000033890	-3.81529	5.89392e-42	Down
ENSSSCG00000051426	-2.27468	1.28178e-38	Down
ENSSSCG00000045074	-1.31772	1.40645e-38	Down
ENSSSCG00000044503	-4.34607	6.1402e-37	Down
ENSSSCG00000042663	-2.3759	1.07261e-36	Down
ENSSSCG00000041487	-1.45904	2.2262e-34	Down
ENSSSCG00000039179	-1.49076	3.79462e-34	Down
ENSSSCG00000041127	-1.42333	6.58901e-33	Down
ENSSSCG00000047129	-1.83467	9.16212e-33	Down
ENSSSCG00000049641	-1.43614	5.78902e-32	Down
ENSSSCG00000042043	-1.82046	1.69486e-31	Down
ENSSSCG00000050193	-2.4927	2.62475e-31	Down
ENSSSCG00000045292	-3.09048	9.60687e-31	Down
ENSSSCG00000051079	-1.61861	9.05149e-30	Down
ENSSSCG00000046688	-4.09787	2.4485e-29	Down
ENSSSCG00000047086	-4.75022	3.25978e-29	Down
ENSSSCG00000051372	-1.21561	5.8843e-29	Down
ENSSSCG00000049222	-3.15596	2.04385e-28	Down
ENSSSCG00000043563	-1.11388	3.96648e-25	Down
ENSSSCG00000049480	-4.23941	1.95584e-24	Down
ENSSSCG00000033930	-7.79314	3.36582e-24	Down
ENSSSCG00000042955	-3.57649	5.22154e-24	Down
ENSSSCG00000048744	-7.71316	1.47577e-23	Down
ENSSSCG00000042098	-2.42289	2.31348e-23	Down
ENSSSCG00000051757	-2.1183	5.47288e-23	Down
ENSSSCG00000051068	-1.74002	9.1427e-23	Down
ENSSSCG00000043672	-1.37922	3.14047e-22	Down
ENSSSCG00000049596	-1.28803	3.59539e-22	Down
ENSSSCG00000050595	-2.34582	1.02764e-21	Down
ENSSSCG00000045831	-1.20026	4.46402e-21	Down
ENSSSCG00000046817	-1.44338	6.62528e-21	Down
ENSSSCG00000042721	-1.87514	7.83929e-21	Down
ENSSSCG00000043024	-2.74571	1.32378e-19	Down
ENSSSCG00000048806	-1.4705	1.45789e-18	Down
ENSSSCG00000045125	-1.96837	3.42122e-18	Down
ENSSSCG00000043928	-1.10013	1.99396e-17	Down
ENSSSCG00000044708	-2.75271	3.17449e-17	Down
ENSSSCG00000042921	-1.51701	3.19812e-17	Down
ENSSSCG00000051691	-3.42346	8.12832e-17	Down
ENSSSCG00000047337	-2.04449	1.19676e-16	Down
ENSSSCG00000051663	-2.1213	3.05142e-16	Down
ENSSSCG00000044141	-2.56887	3.19811e-16	Down
ENSSSCG00000050950	-2.97295	5.12677e-16	Down
ENSSSCG00000049908	-1.51415	2.30129e-15	Down
ENSSSCG00000049407	-1.30737	3.47413e-15	Down
ENSSSCG00000036379	-2.30271	4.16565e-15	Down
ENSSSCG00000041032	-2.01107	5.14817e-15	Down
ENSSSCG00000044246	-1.53436	8.55719e-15	Down
ENSSSCG00000049125	-1.26527	3.96131e-14	Down
ENSSSCG00000044986	-2.34381	6.5758e-14	Down
ENSSSCG00000044588	-1.15775	1.11279e-13	Down
ENSSSCG00000041138	-9.38764	1.44237e-13	Down
ENSSSCG00000044922	-1.19834	3.12873e-13	Down
ENSSSCG00000044854	-1.74281	3.79598e-13	Down
ENSSSCG00000048160	-1.42152	4.79617e-13	Down
ENSSSCG00000050550	-2.24719	7.45845e-13	Down
ENSSSCG00000043089	-1.07506	7.95092e-13	Down
ENSSSCG00000047571	-2.30193	1.69733e-12	Down
ENSSSCG00000044546	-1.39128	2.28257e-12	Down
ENSSSCG00000050493	-1.56506	3.88677e-12	Down
ENSSSCG00000033701	-4.10917	3.88677e-12	Down
ENSSSCG00000042393	-1.03047	4.55089e-12	Down
ENSSSCG00000049609	-1.09103	8.14364e-12	Down
ENSSSCG00000045255	-8.77149	9.16903e-12	Down
ENSSSCG00000045152	-1.47003	1.13966e-11	Down
ENSSSCG00000049195	-1.60287	1.44097e-11	Down
ENSSSCG00000050529	-8.65574	2.23399e-11	Down
ENSSSCG00000051380	-2.02088	2.26577e-11	Down
ENSSSCG00000049128	-1.17337	2.61393e-11	Down
ENSSSCG00000045325	-3.84616	8.05662e-11	Down
ENSSSCG00000048711	-1.27871	8.38889e-11	Down
ENSSSCG00000042312	-1.65854	5.03077e-10	Down
ENSSSCG00000042692	-1.9252	8.88646e-10	Down
ENSSSCG00000041187	-1.44493	1.2331e-09	Down
ENSSSCG00000046527	-5.17969	2.67601e-09	Down
ENSSSCG00000044761	-1.55817	3.45592e-09	Down
ENSSSCG00000048249	-3.422	4.0737e-09	Down
ENSSSCG00000041938	-7.85605	4.10027e-09	Down
ENSSSCG00000047398	-2.17838	1.17955e-08	Down
ENSSSCG00000049244	-1.20921	1.25151e-08	Down
ENSSSCG00000049720	-1.82211	1.72697e-08	Down
ENSSSCG00000046371	-1.58158	1.88329e-08	Down
ENSSSCG00000041403	-4.28254	2.51532e-08	Down
ENSSSCG00000050221	-6.41825	3.17054e-08	Down
ENSSSCG00000048861	-1.21334	3.21567e-08	Down
ENSSSCG00000048296	-4.0353	3.27693e-08	Down
ENSSSCG00000041906	-1.0313	3.89619e-08	Down
ENSSSCG00000044326	-1.16678	5.88173e-08	Down
ENSSSCG00000051328	-2.35447	6.19767e-08	Down
ENSSSCG00000046054	-1.38888	6.32444e-08	Down
ENSSSCG00000043665	-7.38967	6.40397e-08	Down
ENSSSCG00000048046	-2.28862	7.28968e-08	Down
ENSSSCG00000044373	-1.70935	1.31022e-07	Down
ENSSSCG00000048427	-7.21992	1.78352e-07	Down
ENSSSCG00000046841	-3.5841	2.51283e-07	Down
ENSSSCG00000032017	-1.37982	3.38242e-07	Down
ENSSSCG00000043948	-7.22301	3.4056e-07	Down
ENSSSCG00000044281	-1.19527	3.44724e-07	Down
ENSSSCG00000041238	-1.36182	3.6477e-07	Down
ENSSSCG00000051508	-1.41758	4.07032e-07	Down
ENSSSCG00000041766	-1.1804	4.77895e-07	Down
ENSSSCG00000045666	-1.78424	6.52871e-07	Down
ENSSSCG00000045094	-1.48005	8.12233e-07	Down
ENSSSCG00000042478	-1.14776	1.11017e-06	Down
ENSSSCG00000043663	-5.79499	2.05364e-06	Down
ENSSSCG00000046386	-1.87438	2.79751e-06	Down
ENSSSCG00000051453	-4.89231	3.00101e-06	Down
ENSSSCG00000047802	-4.38776	3.34927e-06	Down
ENSSSCG00000046624	-1.01109	3.43157e-06	Down
ENSSSCG00000049451	-1.37343	3.57676e-06	Down
ENSSSCG00000048436	-1.84965	3.65097e-06	Down
ENSSSCG00000045286	-1.34717	3.96352e-06	Down
ENSSSCG00000043537	-5.55916	5.78714e-06	Down
ENSSSCG00000051192	-3.78872	6.07559e-06	Down
ENSSSCG00000044524	-2.8008	6.90571e-06	Down
ENSSSCG00000046442	-1.75095	7.6389e-06	Down
ENSSSCG00000048284	-3.24578	8.02993e-06	Down
ENSSSCG00000039791	-2.68663	1.24618e-05	Down
ENSSSCG00000043734	-2.79619	1.3253e-05	Down
ENSSSCG00000050178	-1.57997	1.46186e-05	Down
ENSSSCG00000037771	-3.69754	1.51297e-05	Down
ENSSSCG00000041420	-4.66312	1.83584e-05	Down
ENSSSCG00000051574	-5.38831	1.83672e-05	Down
ENSSSCG00000044572	-1.83904	1.90253e-05	Down
ENSSSCG00000049107	-1.12959	2.06655e-05	Down
ENSSSCG00000048200	-1.3951	2.07806e-05	Down
ENSSSCG00000047219	-3.08083	2.45013e-05	Down
ENSSSCG00000051590	-1.54388	2.82106e-05	Down
ENSSSCG00000046901	-1.97339	3.27571e-05	Down
ENSSSCG00000051238	-2.66455	3.38172e-05	Down
ENSSSCG00000047179	-2.27491	3.45822e-05	Down
ENSSSCG00000042678	-1.27332	3.54879e-05	Down
ENSSSCG00000042615	-1.57135	3.73308e-05	Down
ENSSSCG00000046359	-1.15641	4.02513e-05	Down
ENSSSCG00000049388	-6.21754	4.088e-05	Down
ENSSSCG00000044205	-1.10387	4.12716e-05	Down
ENSSSCG00000048466	-1.30814	4.91126e-05	Down
ENSSSCG00000049804	-1.97748	5.12034e-05	Down
ENSSSCG00000047948	-1.05571	6.46412e-05	Down
ENSSSCG00000048143	-1.83469	6.97884e-05	Down
ENSSSCG00000051231	-1.21478	7.08529e-05	Down
ENSSSCG00000046622	-1.06157	7.18075e-05	Down
ENSSSCG00000045093	-1.15656	7.7077e-05	Down
ENSSSCG00000044928	-5.06987	8.31509e-05	Down
ENSSSCG00000042782	-6.06009	9.21656e-05	Down
ENSSSCG00000050225	-1.94561	0.000108336	Down
ENSSSCG00000049881	-6.0054	0.000109066	Down
ENSSSCG00000046135	-2.61141	0.000111157	Down
ENSSSCG00000047752	-6.0891	0.000111824	Down
ENSSSCG00000049469	-5.67114	0.000129216	Down
ENSSSCG00000043520	-1.68944	0.0001501	Down
ENSSSCG00000051278	-1.14139	0.000155978	Down
ENSSSCG00000051219	-1.25091	0.000169481	Down
ENSSSCG00000048892	-2.77864	0.000169481	Down
ENSSSCG00000044362	-6.02525	0.000206645	Down
ENSSSCG00000042123	-1.22047	0.000270132	Down
ENSSSCG00000042554	-5.44893	0.000332976	Down
ENSSSCG00000042243	-1.9846	0.000401902	Down
ENSSSCG00000042905	-2.41231	0.000419138	Down
ENSSSCG00000042300	-1.77735	0.000569016	Down
ENSSSCG00000051300	-5.63262	0.000601002	Down
ENSSSCG00000047280	-1.0638	0.000624741	Down
ENSSSCG00000049635	-1.65312	0.000630117	Down
ENSSSCG00000047923	-2.4326	0.000630117	Down
ENSSSCG00000050865	-2.08399	0.000866462	Down
ENSSSCG00000036846	-1.28342	0.000925849	Down
ENSSSCG00000044382	-2.00599	0.00105643	Down
ENSSSCG00000048363	-3.06713	0.00107502	Down
ENSSSCG00000042375	-1.65633	0.00110913	Down
ENSSSCG00000050785	-2.30839	0.00116872	Down
ENSSSCG00000035159	-1.1671	0.00125359	Down
ENSSSCG00000049995	-1.47566	0.00156122	Down
ENSSSCG00000042076	-1.20474	0.00178546	Down
ENSSSCG00000043613	-2.68203	0.0018712	Down
ENSSSCG00000047163	-1.58445	0.00200687	Down
ENSSSCG00000042418	-1.03231	0.00203101	Down
ENSSSCG00000045970	-2.14809	0.00208297	Down
ENSSSCG00000045211	-5.39809	0.00220018	Down
ENSSSCG00000045173	-1.50829	0.00231389	Down
ENSSSCG00000046330	-5.28732	0.00242351	Down
ENSSSCG00000046334	-1.08719	0.00249859	Down
ENSSSCG00000045545	-1.85923	0.00250836	Down
ENSSSCG00000044555	-1.01671	0.00266944	Down
ENSSSCG00000048886	-1.08122	0.00269264	Down
ENSSSCG00000048747	-1.4381	0.00288561	Down
ENSSSCG00000044296	-5.26889	0.00294574	Down
ENSSSCG00000050991	-3.24412	0.00298235	Down
ENSSSCG00000045164	-3.43438	0.00299403	Down
ENSSSCG00000047974	-4.82936	0.00299403	Down
ENSSSCG00000045439	-2.67697	0.00309275	Down
ENSSSCG00000046629	-1.01108	0.00325942	Down
ENSSSCG00000041098	-1.37792	0.00366077	Down
ENSSSCG00000043270	-4.76509	0.0036896	Down
ENSSSCG00000050437	-1.51725	0.0048063	Down
ENSSSCG00000043784	-1.95925	0.0048982	Down
ENSSSCG00000047484	-1.24653	0.00512956	Down
ENSSSCG00000049849	-1.58337	0.00522776	Down
ENSSSCG00000049701	-3.16806	0.0064409	Down
ENSSSCG00000047541	-1.69813	0.00677459	Down
ENSSSCG00000048429	-1.40369	0.00677492	Down
ENSSSCG00000042888	-1.65811	0.00767604	Down
ENSSSCG00000049646	-3.56638	0.00783253	Down
ENSSSCG00000047113	-1.46326	0.00913588	Down
ENSSSCG00000049873	-1.93751	0.00913588	Down
ENSSSCG00000041826	-4.50082	0.00913588	Down
ENSSSCG00000045050	-1.33737	0.00932228	Down
ENSSSCG00000046004	-3.41223	0.00972792	Down
ENSSSCG00000042978	-1.01464	0.00983438	Down
ENSSSCG00000046601	-2.414	0.0103234	Down
ENSSSCG00000042116	-1.08794	0.0104556	Down
ENSSSCG00000042787	-1.22339	0.0104556	Down
ENSSSCG00000049257	-2.93198	0.0107362	Down
ENSSSCG00000015324	-1.68471	0.0115222	Down
ENSSSCG00000045779	-4.48105	0.0115455	Down
ENSSSCG00000041869	-1.09825	0.0118722	Down
ENSSSCG00000041537	-2.66225	0.0125012	Down
ENSSSCG00000043670	-1.03539	0.0137436	Down
ENSSSCG00000041770	-4.38952	0.0148169	Down
ENSSSCG00000049212	-2.07873	0.0153171	Down
ENSSSCG00000044057	-3.26579	0.0153536	Down
ENSSSCG00000049648	-4.36664	0.0177752	Down
ENSSSCG00000050043	-1.54497	0.0198281	Down
ENSSSCG00000041997	-3.00956	0.0203533	Down
ENSSSCG00000043118	-1.54946	0.0203913	Down
ENSSSCG00000042878	-1.34245	0.0207174	Down
ENSSSCG00000043043	-2.19951	0.0218139	Down
ENSSSCG00000049740	-3.15963	0.0220977	Down
ENSSSCG00000050571	-3.20213	0.0255336	Down
ENSSSCG00000041351	-1.06215	0.026143	Down
ENSSSCG00000042700	-1.51873	0.0271014	Down
ENSSSCG00000050038	-1.33018	0.0280862	Down
ENSSSCG00000046757	-1.00875	0.0288284	Down
ENSSSCG00000045392	-1.0471	0.0297283	Down
ENSSSCG00000042082	-3.53016	0.0305947	Down
ENSSSCG00000047963	-1.42865	0.0308255	Down
ENSSSCG00000041024	-1.05546	0.0308765	Down
ENSSSCG00000045063	-1.7371	0.0318985	Down
ENSSSCG00000043254	-2.06679	0.0328581	Down
ENSSSCG00000045031	-1.24143	0.0331983	Down
ENSSSCG00000044940	-2.59801	0.0332348	Down
ENSSSCG00000043529	-1.51173	0.034228	Down
ENSSSCG00000036117	-1.95677	0.0344175	Down
ENSSSCG00000048461	-3.02	0.0349767	Down
ENSSSCG00000050234	-2.75942	0.035815	Down
ENSSSCG00000050520	-1.48004	0.0373887	Down
ENSSSCG00000045564	-1.22911	0.0376293	Down
ENSSSCG00000049002	-2.4371	0.0394336	Down
ENSSSCG00000050135	-1.1215	0.0433711	Down
ENSSSCG00000045573	-2.05546	0.0496162	Down
ENSSSCG00000046256	-2.41478	0.0498236	Down
