# Supplementary material for: Integrative transcriptomic profiling of mRNA, miRNA, circRNA, and lncRNA in alveolar macrophages isolated from PRRSV-infected porcine
Source: Front Immunol. 2023 Aug 24;14:1258778. doi: 10.3389/fimmu.2023.1258778 (PMC10491896; doi:10.3389/fimmu.2023.1258778)
Supplement: Supplementary Table 5 — Table of target mRNA of DE-miRNA. [file Table_5.xlsx]

## Sheet: 3dpi
DE-miRNA ID	Target gene
ssc-miR-10b	LHFPL5
ssc-miR-10b	TRPM7
ssc-miR-10b	ENSSSCG00000005440
ssc-miR-10b	TRPA1
ssc-miR-10b	GLMN
ssc-miR-10b	GLMN
ssc-miR-10b	C2orf73
ssc-miR-10b	LRPPRC
ssc-miR-10b	GOLGA3
ssc-miR-10b	NCOR2
ssc-miR-10b	NEK11
ssc-miR-10b	LARS2
ssc-miR-10b	BAP1
ssc-miR-10b	CFAP91
ssc-miR-10b	POLD4
ssc-miR-10b	PATL1
ssc-miR-10b	KLHL26
ssc-miR-10b	ENSSSCG00000015645
ssc-miR-10b	HES6
ssc-miR-10b	SLC6A19
ssc-miR-10b	HAP1
ssc-miR-10b	KPNB1
ssc-miR-10b	BCAS3
ssc-miR-10b	LARS2
ssc-miR-10b	LARS2
ssc-miR-10b	FASLG
ssc-miR-10b	PATL1
ssc-miR-10b	GLMN
ssc-miR-10b	RASAL2
ssc-miR-10b	PLXDC2
ssc-miR-10b	SLC9A9
ssc-miR-10b	NUP133
ssc-miR-10b	PLXDC2
ssc-miR-10b	RTN4R
ssc-miR-10b	ENSSSCG00000033787
ssc-miR-10b	HES2
ssc-miR-10b	PATL1
ssc-miR-10b	FAM111A
ssc-miR-10b	NAP1L1
ssc-miR-10b	HSD17B2
ssc-miR-10b	RB1CC1
ssc-miR-10b	ARRDC1
ssc-miR-10b	NKX3-1
ssc-miR-10b	RABGAP1L
ssc-miR-10b	NUP133
ssc-miR-10b	ARRDC1
ssc-miR-10b	PLXDC2
ssc-miR-10b	EFEMP1
ssc-miR-10b	ARRDC1
ssc-miR-10b	NUP133
ssc-miR-10b	ENSSSCG00000015645
ssc-miR-10b	ENSSSCG00000015645
ssc-miR-10b	ENSSSCG00000037259
ssc-miR-10b	PTCD3
ssc-miR-10b	XRN1
ssc-miR-10b	ENSSSCG00000030874
ssc-miR-10b	GLMN
ssc-miR-10b	NAP1L1
ssc-miR-10b	LARS2
ssc-miR-10b	ENSSSCG00000037259
ssc-miR-10b	NUP133
ssc-miR-10b	LARS2
ssc-miR-10b	EFEMP1
ssc-miR-10b	ENSSSCG00000030874
ssc-miR-10b	PTCD3
ssc-miR-10b	ENSSSCG00000037259
ssc-miR-10b	SLC6A19
ssc-miR-10b	HES6
ssc-miR-10b	ENSSSCG00000048546
ssc-miR-10b	C2orf73
ssc-miR-10b	LARS2
ssc-miR-10b	KLF15
ssc-miR-10b	ENSSSCG00000030874
ssc-miR-10b	ARMH3
ssc-miR-10b	ENSSSCG00000030874
ssc-miR-10b	ENSSSCG00000050486
ssc-miR-10b	ENSSSCG00000037259
ssc-miR-10b	ENSSSCG00000046076
ssc-miR-10b	OGFRL1
ssc-miR-10b	PTCD3
ssc-miR-10b	ADSL
ssc-miR-10b	LRPPRC
ssc-miR-10b	DHDDS
ssc-miR-10b	NAP1L1
ssc-miR-10b	DHDDS
ssc-miR-10b	ENSSSCG00000034367
ssc-miR-10b	NUP133
ssc-miR-10b	DNASE1L2
ssc-miR-10b	LRPPRC
ssc-miR-10b	NUP133
ssc-miR-122-5p	CYTH4
ssc-miR-122-5p	SYN3
ssc-miR-122-5p	ZSCAN9
ssc-miR-122-5p	TAP1
ssc-miR-122-5p	CPEB1
ssc-miR-122-5p	CPEB1
ssc-miR-122-5p	CPLX3
ssc-miR-122-5p	HEXA
ssc-miR-122-5p	SUSD6
ssc-miR-122-5p	RIPOR1
ssc-miR-122-5p	CYP2F1
ssc-miR-122-5p	ADGRB2
ssc-miR-122-5p	PSMA8
ssc-miR-122-5p	MOB3C
ssc-miR-122-5p	TMEM87A
ssc-miR-122-5p	ALDH1A3
ssc-miR-122-5p	SELENOS
ssc-miR-122-5p	SHOC1
ssc-miR-122-5p	PTRH1
ssc-miR-122-5p	ST6GALNAC4
ssc-miR-122-5p	ENSSSCG00000005908
ssc-miR-122-5p	CA2
ssc-miR-122-5p	ATP1B1
ssc-miR-122-5p	NDUFS2
ssc-miR-122-5p	ENSSSCG00000006395
ssc-miR-122-5p	ZNF133
ssc-miR-122-5p	DLGAP4
ssc-miR-122-5p	SUMF2
ssc-miR-122-5p	STX1A
ssc-miR-122-5p	TBC1D10B
ssc-miR-122-5p	STAMBP
ssc-miR-122-5p	SLC35F6
ssc-miR-122-5p	HERC3
ssc-miR-122-5p	CAB39L
ssc-miR-122-5p	AUH
ssc-miR-122-5p	TATDN2
ssc-miR-122-5p	SRPRB
ssc-miR-122-5p	FAM43A
ssc-miR-122-5p	TMPRSS15
ssc-miR-122-5p	EHD1
ssc-miR-122-5p	PTPN5
ssc-miR-122-5p	MIDN
ssc-miR-122-5p	SIRT6
ssc-miR-122-5p	EVI5L
ssc-miR-122-5p	NACC1
ssc-miR-122-5p	ARRDC2
ssc-miR-122-5p	TMEM9B
ssc-miR-122-5p	POGLUT3
ssc-miR-122-5p	RPUSD4
ssc-miR-122-5p	DUSP26
ssc-miR-122-5p	TBR1
ssc-miR-122-5p	HOXA5
ssc-miR-122-5p	NMUR2
ssc-miR-122-5p	ZPBP2
ssc-miR-122-5p	NPEPPS
ssc-miR-122-5p	KDM2A
ssc-miR-122-5p	ADGRB2
ssc-miR-122-5p	EHD4
ssc-miR-122-5p	MAP3K10
ssc-miR-122-5p	GPR174
ssc-miR-122-5p	MYH9
ssc-miR-122-5p	ALDH1A2
ssc-miR-122-5p	SMCHD1
ssc-miR-122-5p	GABRA3
ssc-miR-122-5p	ZPBP2
ssc-miR-122-5p	WWP2
ssc-miR-122-5p	EVI5L
ssc-miR-122-5p	BANK1
ssc-miR-122-5p	GRIN3B
ssc-miR-122-5p	ALDH1A2
ssc-miR-122-5p	ALDH1A3
ssc-miR-122-5p	PLEKHB2
ssc-miR-122-5p	FKBP9
ssc-miR-122-5p	ALDH1A3
ssc-miR-122-5p	SYT17
ssc-miR-122-5p	SEMA4D
ssc-miR-122-5p	CDSN
ssc-miR-122-5p	SLA
ssc-miR-122-5p	ENSSSCG00000005908
ssc-miR-122-5p	PDGFRB
ssc-miR-122-5p	ZDHHC9
ssc-miR-122-5p	ARX
ssc-miR-122-5p	CHST10
ssc-miR-122-5p	ZNF239
ssc-miR-122-5p	MAP4
ssc-miR-122-5p	ENSSSCG00000006395
ssc-miR-122-5p	HEATR5B
ssc-miR-122-5p	ASB5
ssc-miR-122-5p	MGAT4A
ssc-miR-122-5p	SLC39A8
ssc-miR-122-5p	CA2
ssc-miR-122-5p	HERC3
ssc-miR-122-5p	KDM2A
ssc-miR-122-5p	ENSSSCG00000035574
ssc-miR-122-5p	MAP4
ssc-miR-122-5p	CAB39L
ssc-miR-122-5p	C4orf3
ssc-miR-122-5p	EHD1
ssc-miR-122-5p	PTPRB
ssc-miR-122-5p	SYT13
ssc-miR-122-5p	MORN5
ssc-miR-122-5p	CACNA2D2
ssc-miR-122-5p	ADGRB2
ssc-miR-122-5p	FAM214A
ssc-miR-122-5p	NUTF2
ssc-miR-122-5p	WWP2
ssc-miR-122-5p	MIDN
ssc-miR-122-5p	ADGRB2
ssc-miR-122-5p	EDN2
ssc-miR-122-5p	C6orf89
ssc-miR-122-5p	ALPK3
ssc-miR-122-5p	VPS37C
ssc-miR-122-5p	SYT17
ssc-miR-122-5p	SYN3
ssc-miR-122-5p	FAM214A
ssc-miR-122-5p	CPEB1
ssc-miR-122-5p	LZTS3
ssc-miR-122-5p	PHF5A
ssc-miR-122-5p	ST6GALNAC4
ssc-miR-122-5p	AUH
ssc-miR-122-5p	NRAP
ssc-miR-122-5p	SMG1
ssc-miR-122-5p	ZNF133
ssc-miR-122-5p	ENSSSCG00000039071
ssc-miR-122-5p	SEMA4D
ssc-miR-122-5p	GABRA3
ssc-miR-122-5p	ADGRB2
ssc-miR-122-5p	PTPRB
ssc-miR-122-5p	AGPAT3
ssc-miR-122-5p	SLC25A34
ssc-miR-122-5p	COL3A1
ssc-miR-122-5p	PTPN5
ssc-miR-122-5p	RIPOR1
ssc-miR-122-5p	NOL4L
ssc-miR-122-5p	TMPRSS15
ssc-miR-122-5p	DLGAP4
ssc-miR-122-5p	MLIP
ssc-miR-122-5p	PSCA
ssc-miR-122-5p	TINF2
ssc-miR-122-5p	DLGAP4
ssc-miR-122-5p	STAMBP
ssc-miR-122-5p	OSTN
ssc-miR-122-5p	ZNF496
ssc-miR-122-5p	ENSSSCG00000040377
ssc-miR-122-5p	ENSSSCG00000040377
ssc-miR-122-5p	MAP4
ssc-miR-122-5p	LRRC26
ssc-miR-122-5p	ZNF239
ssc-miR-122-5p	NUDT16
ssc-miR-122-5p	DBI
ssc-miR-122-5p	HEXA
ssc-miR-122-5p	ACER2
ssc-miR-122-5p	MEX3B
ssc-miR-122-5p	CKAP5
ssc-miR-122-5p	MAP4
ssc-miR-122-5p	CA12
ssc-miR-122-5p	ARRDC2
ssc-miR-122-5p	MYADML2
ssc-miR-122-5p	MAP4
ssc-miR-122-5p	AUH
ssc-miR-122-5p	TIRAP
ssc-miR-122-5p	SLA
ssc-miR-122-5p	PDYN
ssc-miR-122-5p	ASB5
ssc-miR-122-5p	NDUFS2
ssc-miR-122-5p	NPEPPS
ssc-miR-122-5p	ENSSSCG00000044591
ssc-miR-122-5p	OSTN
ssc-miR-122-5p	AUH
ssc-miR-122-5p	ENSSSCG00000043236
ssc-miR-122-5p	SRPRB
ssc-miR-122-5p	CA12
ssc-miR-122-5p	ALDH1A2
ssc-miR-122-5p	ENSSSCG00000049515
ssc-miR-122-5p	NPEPPS
ssc-miR-122-5p	STX1A
ssc-miR-122-5p	EVI5L
ssc-miR-122-5p	DLGAP4
ssc-miR-122-5p	CA12
ssc-miR-122-5p	CA2
ssc-miR-122-5p	USE1
ssc-miR-122-5p	POGLUT3
ssc-miR-122-5p	EHD1
ssc-miR-122-5p	TMEM87B
ssc-miR-122-5p	ALDH1A3
ssc-miR-122-5p	RIPOR1
ssc-miR-122-5p	CACNA1D
ssc-miR-122-5p	ENSSSCG00000048063
ssc-miR-122-5p	DDX46
ssc-miR-122-5p	BANK1
ssc-miR-122-5p	RIPOR1
ssc-miR-122-5p	CACNA1D
ssc-miR-122-5p	EHD1
ssc-miR-122-5p	TMEM87A
ssc-miR-122-5p	TMEM87B
ssc-miR-122-5p	ENSSSCG00000050070
ssc-miR-122-5p	HNRNPU
ssc-miR-122-5p	TAP1
ssc-miR-122-5p	NARS2
ssc-miR-122-5p	ENSSSCG00000051327
ssc-miR-122-5p	ADAP1
ssc-miR-122-5p	PTPN5
ssc-miR-122-5p	COL3A1
ssc-miR-122-5p	IMMP2L
ssc-miR-122-5p	AIDA
ssc-miR-122-5p	CACNA1D
ssc-miR-122-5p	CACNA1D
ssc-miR-122-5p	TTBK1
ssc-miR-122-5p	PDGFRB
ssc-miR-122-5p	DLGAP4
ssc-miR-122-5p	ALDH1A3
ssc-miR-122-5p	CACNA1D
ssc-miR-122-5p	CACNA1D
ssc-miR-122-5p	DDX46
ssc-miR-122-5p	STX1A
ssc-miR-122-5p	BANK1
ssc-miR-122-5p	LRRC7
ssc-miR-122-5p	NPEPPS
ssc-miR-122-5p	SUMF2
ssc-miR-122-5p	MYH9
ssc-miR-122-5p	DDX46
ssc-miR-122-5p	CA2
ssc-miR-122-5p	SIRT6
ssc-miR-122-5p	ZNF691
ssc-miR-122-5p	ENSSSCG00000057215
ssc-miR-122-5p	POGLUT3
ssc-miR-122-5p	PALM2AKAP2
ssc-miR-122-5p	EIF2B3
ssc-miR-122-5p	STAMBP
ssc-miR-122-5p	NLGN3
ssc-miR-122-5p	NDUFS2
ssc-miR-122-5p	ENSSSCG00000054113
ssc-miR-122-5p	DBI
ssc-miR-122-5p	AGR2
ssc-miR-122-5p	ENSSSCG00000058255
ssc-miR-122-5p	LPAR6
ssc-miR-122-5p	CACNA2D2
ssc-miR-122-5p	ADGRB2
ssc-miR-122-5p	NDUFS2
ssc-miR-1277	WIPI1
ssc-miR-1277	PDXDC1
ssc-miR-1277	PDXDC1
ssc-miR-1277	SAFB
ssc-miR-1277	PDXDC1
ssc-miR-1277	PDXDC1
ssc-miR-1277	AP1S2
ssc-miR-1277	PDXDC1
ssc-miR-1277	WIPI1
ssc-miR-1277	PDXDC1
ssc-miR-1296-5p	MYH11
ssc-miR-1296-5p	ENSSSCG00000035856
ssc-miR-1296-5p	FAIM2
ssc-miR-1296-5p	ACVR1B
ssc-miR-1296-5p	KRT84
ssc-miR-1296-5p	ENSSSCG00000000377
ssc-miR-1296-5p	PKP2
ssc-miR-1296-5p	IQSEC3
ssc-miR-1296-5p	WNT5B
ssc-miR-1296-5p	EHMT2
ssc-miR-1296-5p	EHMT2
ssc-miR-1296-5p	SLC39A7
ssc-miR-1296-5p	NFKBIE
ssc-miR-1296-5p	CTSH
ssc-miR-1296-5p	HEXA
ssc-miR-1296-5p	ENSSSCG00000002259
ssc-miR-1296-5p	PLEKHH1
ssc-miR-1296-5p	PGF
ssc-miR-1296-5p	OTUB2
ssc-miR-1296-5p	GALNS
ssc-miR-1296-5p	ADGRG3
ssc-miR-1296-5p	CATSPERG
ssc-miR-1296-5p	SARS2
ssc-miR-1296-5p	RAB4B
ssc-miR-1296-5p	SYMPK
ssc-miR-1296-5p	ELSPBP1
ssc-miR-1296-5p	ENSSSCG00000034284
ssc-miR-1296-5p	CLCN6
ssc-miR-1296-5p	CFAP107
ssc-miR-1296-5p	ARHGEF19
ssc-miR-1296-5p	ZNF521
ssc-miR-1296-5p	PARS2
ssc-miR-1296-5p	KCNQ4
ssc-miR-1296-5p	ZNF684
ssc-miR-1296-5p	DYNLT2
ssc-miR-1296-5p	ZBTB24
ssc-miR-1296-5p	INO80
ssc-miR-1296-5p	BAHD1
ssc-miR-1296-5p	CACHD1
ssc-miR-1296-5p	DMAC1
ssc-miR-1296-5p	USF1
ssc-miR-1296-5p	SLC22A15
ssc-miR-1296-5p	SLC6A17
ssc-miR-1296-5p	KIF16B
ssc-miR-1296-5p	DSTN
ssc-miR-1296-5p	CSTL1
ssc-miR-1296-5p	XKR7
ssc-miR-1296-5p	ENSSSCG00000007520
ssc-miR-1296-5p	SDR42E2
ssc-miR-1296-5p	MAPK8IP3
ssc-miR-1296-5p	TGFA
ssc-miR-1296-5p	XDH
ssc-miR-1296-5p	SLC35F6
ssc-miR-1296-5p	PFN4
ssc-miR-1296-5p	IAH1
ssc-miR-1296-5p	RGS12
ssc-miR-1296-5p	KL
ssc-miR-1296-5p	ELF1
ssc-miR-1296-5p	NUDT18
ssc-miR-1296-5p	ZNF605
ssc-miR-1296-5p	RHOF
ssc-miR-1296-5p	TBX3
ssc-miR-1296-5p	CABP7
ssc-miR-1296-5p	PI4KA
ssc-miR-1296-5p	EGR2
ssc-miR-1296-5p	ZSWIM8
ssc-miR-1296-5p	HTR7
ssc-miR-1296-5p	LHPP
ssc-miR-1296-5p	ENSSSCG00000010770
ssc-miR-1296-5p	ZNF510
ssc-miR-1296-5p	RFTN1
ssc-miR-1296-5p	NCKIPSD
ssc-miR-1296-5p	TMEM40
ssc-miR-1296-5p	COPG1
ssc-miR-1296-5p	TMEM44
ssc-miR-1296-5p	CLDND1
ssc-miR-1296-5p	TCEANC
ssc-miR-1296-5p	MED12
ssc-miR-1296-5p	TBX22
ssc-miR-1296-5p	SASH3
ssc-miR-1296-5p	GATD1
ssc-miR-1296-5p	ANKRD13D
ssc-miR-1296-5p	ENSSSCG00000038304
ssc-miR-1296-5p	KLC2
ssc-miR-1296-5p	EHD1
ssc-miR-1296-5p	ESRRA
ssc-miR-1296-5p	TRPT1
ssc-miR-1296-5p	SPINDOC
ssc-miR-1296-5p	FADS2
ssc-miR-1296-5p	DBX1
ssc-miR-1296-5p	PWWP3A
ssc-miR-1296-5p	UQCR11
ssc-miR-1296-5p	BTBD2
ssc-miR-1296-5p	SGTA
ssc-miR-1296-5p	SH3GL1
ssc-miR-1296-5p	SHFL
ssc-miR-1296-5p	HOOK2
ssc-miR-1296-5p	OCEL1
ssc-miR-1296-5p	CETN3
ssc-miR-1296-5p	CD14
ssc-miR-1296-5p	HDAC3
ssc-miR-1296-5p	PLAC8L1
ssc-miR-1296-5p	ROBO4
ssc-miR-1296-5p	CDK18
ssc-miR-1296-5p	FAM185A
ssc-miR-1296-5p	PPP2R5A
ssc-miR-1296-5p	ZNF703
ssc-miR-1296-5p	PARD3B
ssc-miR-1296-5p	USP40
ssc-miR-1296-5p	AKR1D1
ssc-miR-1296-5p	GCK
ssc-miR-1296-5p	LPCAT1
ssc-miR-1296-5p	SEPTIN9
ssc-miR-1296-5p	GRB2
ssc-miR-1296-5p	SLC25A19
ssc-miR-1296-5p	OTOP3
ssc-miR-1296-5p	AXIN2
ssc-miR-1296-5p	FKBP10
ssc-miR-1296-5p	RAB34
ssc-miR-1296-5p	MINK1
ssc-miR-1296-5p	ENSSSCG00000024481
ssc-miR-1296-5p	MAP3K10
ssc-miR-1296-5p	MAOB
ssc-miR-1296-5p	PKNOX2
ssc-miR-1296-5p	CCDC149
ssc-miR-1296-5p	CC2D1B
ssc-miR-1296-5p	UST
ssc-miR-1296-5p	ELF1
ssc-miR-1296-5p	TLN2
ssc-miR-1296-5p	MRPL54
ssc-miR-1296-5p	ENSSSCG00000026446
ssc-miR-1296-5p	FAR1
ssc-miR-1296-5p	ZNF536
ssc-miR-1296-5p	ELSPBP1
ssc-miR-1296-5p	TNFRSF12A
ssc-miR-1296-5p	GOSR2
ssc-miR-1296-5p	MAZ
ssc-miR-1296-5p	TXNRD3
ssc-miR-1296-5p	STAT6
ssc-miR-1296-5p	CDH16
ssc-miR-1296-5p	FAM210A
ssc-miR-1296-5p	ENSSSCG00000028203
ssc-miR-1296-5p	FAM163B
ssc-miR-1296-5p	TMPRSS6
ssc-miR-1296-5p	FBXO10
ssc-miR-1296-5p	FAAP24
ssc-miR-1296-5p	MAFF
ssc-miR-1296-5p	LGI4
ssc-miR-1296-5p	TBX3
ssc-miR-1296-5p	PKMYT1
ssc-miR-1296-5p	KIF16B
ssc-miR-1296-5p	P2RX3
ssc-miR-1296-5p	TNFAIP1
ssc-miR-1296-5p	VPREB1
ssc-miR-1296-5p	KCNE3
ssc-miR-1296-5p	MASP1
ssc-miR-1296-5p	MAP3K8
ssc-miR-1296-5p	SEPTIN6
ssc-miR-1296-5p	MAOB
ssc-miR-1296-5p	NSDHL
ssc-miR-1296-5p	MAOB
ssc-miR-1296-5p	SEPTIN5
ssc-miR-1296-5p	ATP2B3
ssc-miR-1296-5p	SLA
ssc-miR-1296-5p	SEPTIN6
ssc-miR-1296-5p	SEPTIN6
ssc-miR-1296-5p	SLC25A43
ssc-miR-1296-5p	ZDHHC9
ssc-miR-1296-5p	ENSSSCG00000006581
ssc-miR-1296-5p	ARHGEF37
ssc-miR-1296-5p	DPF2
ssc-miR-1296-5p	SEPTIN5
ssc-miR-1296-5p	LY6D
ssc-miR-1296-5p	FADS2
ssc-miR-1296-5p	ENSSSCG00000057026
ssc-miR-1296-5p	MAPK8IP3
ssc-miR-1296-5p	CYFIP2
ssc-miR-1296-5p	MOGS
ssc-miR-1296-5p	ENSSSCG00000038151
ssc-miR-1296-5p	ORMDL3
ssc-miR-1296-5p	PI4KA
ssc-miR-1296-5p	MAP4
ssc-miR-1296-5p	DMAC2L
ssc-miR-1296-5p	SH3GLB2
ssc-miR-1296-5p	ENSSSCG00000024481
ssc-miR-1296-5p	USF1
ssc-miR-1296-5p	PECAM1
ssc-miR-1296-5p	HOOK2
ssc-miR-1296-5p	DGKZ
ssc-miR-1296-5p	DGKZ
ssc-miR-1296-5p	GORASP1
ssc-miR-1296-5p	MINK1
ssc-miR-1296-5p	PWWP3A
ssc-miR-1296-5p	SEPTIN3
ssc-miR-1296-5p	DMAC2L
ssc-miR-1296-5p	SLC9A9
ssc-miR-1296-5p	TMEM59
ssc-miR-1296-5p	CATSPERG
ssc-miR-1296-5p	ENSSSCG00000000377
ssc-miR-1296-5p	SHFL
ssc-miR-1296-5p	ARHGDIA
ssc-miR-1296-5p	STK24
ssc-miR-1296-5p	DBN1
ssc-miR-1296-5p	MMP28
ssc-miR-1296-5p	MAP4
ssc-miR-1296-5p	PTDSS2
ssc-miR-1296-5p	COMT
ssc-miR-1296-5p	EHD1
ssc-miR-1296-5p	SH3GLB2
ssc-miR-1296-5p	GORASP1
ssc-miR-1296-5p	NUP133
ssc-miR-1296-5p	SYT13
ssc-miR-1296-5p	ERI1
ssc-miR-1296-5p	FADS2
ssc-miR-1296-5p	PWWP3A
ssc-miR-1296-5p	TRIB3
ssc-miR-1296-5p	PRICKLE1
ssc-miR-1296-5p	ZNF362
ssc-miR-1296-5p	NRSN2
ssc-miR-1296-5p	IAH1
ssc-miR-1296-5p	XDH
ssc-miR-1296-5p	IFNAR2
ssc-miR-1296-5p	RORC
ssc-miR-1296-5p	GMEB2
ssc-miR-1296-5p	RORC
ssc-miR-1296-5p	NIPAL1
ssc-miR-1296-5p	SUV39H1
ssc-miR-1296-5p	IFNAR2
ssc-miR-1296-5p	ENSSSCG00000030269
ssc-miR-1296-5p	CPNE5
ssc-miR-1296-5p	PEX7
ssc-miR-1296-5p	HDAC3
ssc-miR-1296-5p	IFNAR2
ssc-miR-1296-5p	PRC1
ssc-miR-1296-5p	ZNF362
ssc-miR-1296-5p	MORN4
ssc-miR-1296-5p	TBC1D13
ssc-miR-1296-5p	IFNAR2
ssc-miR-1296-5p	FURIN
ssc-miR-1296-5p	GPD1
ssc-miR-1296-5p	AGXT2
ssc-miR-1296-5p	SLC26A1
ssc-miR-1296-5p	SEPTIN5
ssc-miR-1296-5p	ENSSSCG00000008012
ssc-miR-1296-5p	ENSSSCG00000036198
ssc-miR-1296-5p	NUTF2
ssc-miR-1296-5p	ALDH7A1
ssc-miR-1296-5p	MSX2
ssc-miR-1296-5p	M6PR
ssc-miR-1296-5p	CCNDBP1
ssc-miR-1296-5p	UBE2M
ssc-miR-1296-5p	YEATS2
ssc-miR-1296-5p	MAGI2
ssc-miR-1296-5p	SNAPC1
ssc-miR-1296-5p	MAGI2
ssc-miR-1296-5p	ABHD10
ssc-miR-1296-5p	DYRK1B
ssc-miR-1296-5p	LTBP2
ssc-miR-1296-5p	GYS1
ssc-miR-1296-5p	LZTR1
ssc-miR-1296-5p	ENSSSCG00000003282
ssc-miR-1296-5p	ELF1
ssc-miR-1296-5p	DGCR2
ssc-miR-1296-5p	CD81
ssc-miR-1296-5p	TAPBP
ssc-miR-1296-5p	ENSSSCG00000038757
ssc-miR-1296-5p	KIF16B
ssc-miR-1296-5p	ZBTB24
ssc-miR-1296-5p	LZTR1
ssc-miR-1296-5p	ENSSSCG00000034284
ssc-miR-1296-5p	ALDH7A1
ssc-miR-1296-5p	SPHKAP
ssc-miR-1296-5p	STAT1
ssc-miR-1296-5p	DPF2
ssc-miR-1296-5p	CPT1C
ssc-miR-1296-5p	LMOD1
ssc-miR-1296-5p	AXIN2
ssc-miR-1296-5p	MTF1
ssc-miR-1296-5p	KLHDC8B
ssc-miR-1296-5p	SUV39H1
ssc-miR-1296-5p	SREBF1
ssc-miR-1296-5p	TMEM234
ssc-miR-1296-5p	ENSSSCG00000020967
ssc-miR-1296-5p	PARS2
ssc-miR-1296-5p	PLLP
ssc-miR-1296-5p	KCNE3
ssc-miR-1296-5p	SNRPB
ssc-miR-1296-5p	DBN1
ssc-miR-1296-5p	ZNF784
ssc-miR-1296-5p	WNT5B
ssc-miR-1296-5p	PRC1
ssc-miR-1296-5p	LAX1
ssc-miR-1296-5p	NOL4L
ssc-miR-1296-5p	CLDND1
ssc-miR-1296-5p	ABTB1
ssc-miR-1296-5p	BET1
ssc-miR-1296-5p	DYRK1B
ssc-miR-1296-5p	MAP3K8
ssc-miR-1296-5p	GINS4
ssc-miR-1296-5p	SPINK14
ssc-miR-1296-5p	ENSSSCG00000037541
ssc-miR-1296-5p	SPTBN4
ssc-miR-1296-5p	ENSSSCG00000037399
ssc-miR-1296-5p	SGTA
ssc-miR-1296-5p	CDH16
ssc-miR-1296-5p	DCAF1
ssc-miR-1296-5p	TPST2
ssc-miR-1296-5p	GPR156
ssc-miR-1296-5p	MAP4
ssc-miR-1296-5p	KIF16B
ssc-miR-1296-5p	MINK1
ssc-miR-1296-5p	NIBAN2
ssc-miR-1296-5p	DBI
ssc-miR-1296-5p	PHAF1
ssc-miR-1296-5p	HEXA
ssc-miR-1296-5p	CPNE5
ssc-miR-1296-5p	ACY1
ssc-miR-1296-5p	DZANK1
ssc-miR-1296-5p	MINK1
ssc-miR-1296-5p	KIF16B
ssc-miR-1296-5p	NUP133
ssc-miR-1296-5p	LBR
ssc-miR-1296-5p	SEPTIN5
ssc-miR-1296-5p	MAP4
ssc-miR-1296-5p	LZTR1
ssc-miR-1296-5p	CXCR5
ssc-miR-1296-5p	NIPAL2
ssc-miR-1296-5p	CHERP
ssc-miR-1296-5p	SLCO2B1
ssc-miR-1296-5p	KLC2
ssc-miR-1296-5p	KLHDC8B
ssc-miR-1296-5p	GINS1
ssc-miR-1296-5p	MAP4
ssc-miR-1296-5p	NUP133
ssc-miR-1296-5p	PHAF1
ssc-miR-1296-5p	TMED1
ssc-miR-1296-5p	CDIP1
ssc-miR-1296-5p	PRMT7
ssc-miR-1296-5p	BEAN1
ssc-miR-1296-5p	ZNF212
ssc-miR-1296-5p	SPHKAP
ssc-miR-1296-5p	DBN1
ssc-miR-1296-5p	GADD45GIP1
ssc-miR-1296-5p	NCOA1
ssc-miR-1296-5p	SLA
ssc-miR-1296-5p	ZSWIM5
ssc-miR-1296-5p	MBIP
ssc-miR-1296-5p	BPIFB4
ssc-miR-1296-5p	CDH16
ssc-miR-1296-5p	DPEP2NB
ssc-miR-1296-5p	FADS6
ssc-miR-1296-5p	S1PR2
ssc-miR-1296-5p	CYFIP2
ssc-miR-1296-5p	REPIN1
ssc-miR-1296-5p	SLC9A3R2
ssc-miR-1296-5p	SYNPO
ssc-miR-1296-5p	ZNF133
ssc-miR-1296-5p	DYM
ssc-miR-1296-5p	ACVR1B
ssc-miR-1296-5p	FKBP10
ssc-miR-1296-5p	TMEM40
ssc-miR-1296-5p	MASP1
ssc-miR-1296-5p	PARD3B
ssc-miR-1296-5p	NAA60
ssc-miR-1296-5p	S1PR2
ssc-miR-1296-5p	MAZ
ssc-miR-1296-5p	KCNIP3
ssc-miR-1296-5p	ZDHHC18
ssc-miR-1296-5p	LPCAT1
ssc-miR-1296-5p	TAPBP
ssc-miR-1296-5p	MMP28
ssc-miR-1296-5p	SYNPO
ssc-miR-1296-5p	ENSSSCG00000000703
ssc-miR-1296-5p	ENSSSCG00000049170
ssc-miR-1296-5p	MAZ
ssc-miR-1296-5p	MTF1
ssc-miR-1296-5p	CDH16
ssc-miR-1296-5p	SLC45A2
ssc-miR-1296-5p	CDH16
ssc-miR-1296-5p	ENSSSCG00000008012
ssc-miR-1296-5p	FAM185A
ssc-miR-1296-5p	PARD3B
ssc-miR-1296-5p	CD81
ssc-miR-1296-5p	KIF16B
ssc-miR-1296-5p	LTBP2
ssc-miR-1296-5p	KLC2
ssc-miR-1296-5p	ENSSSCG00000002891
ssc-miR-1296-5p	C19orf25
ssc-miR-1296-5p	MINK1
ssc-miR-1296-5p	DSTN
ssc-miR-1296-5p	TLN2
ssc-miR-1296-5p	CCND3
ssc-miR-1296-5p	SLC45A2
ssc-miR-1296-5p	CD81
ssc-miR-1296-5p	SH3GLB2
ssc-miR-1296-5p	EHD1
ssc-miR-1296-5p	DBN1
ssc-miR-1296-5p	ENSSSCG00000022957
ssc-miR-1296-5p	RAB31
ssc-miR-1296-5p	ENSSSCG00000002963
ssc-miR-1296-5p	ENSSSCG00000001038
ssc-miR-1296-5p	ZRSR2
ssc-miR-1296-5p	CXCL12
ssc-miR-1296-5p	COPG1
ssc-miR-1296-5p	NUP133
ssc-miR-1296-5p	NCKIPSD
ssc-miR-1296-5p	KAT7
ssc-miR-1296-5p	WDR73
ssc-miR-1296-5p	ENSSSCG00000051344
ssc-miR-1296-5p	SH3GLB2
ssc-miR-1296-5p	KCNQ4
ssc-miR-1296-5p	SH3GLB2
ssc-miR-1296-5p	HAGHL
ssc-miR-1296-5p	PGF
ssc-miR-1296-5p	MSRA
ssc-miR-1296-5p	PRMT5
ssc-miR-1296-5p	SARNP
ssc-miR-1296-5p	SLC29A3
ssc-miR-1296-5p	AKR1D1
ssc-miR-1296-5p	CFAP107
ssc-miR-1296-5p	PARD3B
ssc-miR-1296-5p	RPGRIP1L
ssc-miR-1296-5p	RTN4RL1
ssc-miR-1296-5p	ENSSSCG00000018027
ssc-miR-1296-5p	CACHD1
ssc-miR-1296-5p	CLCN6
ssc-miR-1296-5p	EHD1
ssc-miR-1296-5p	KAT7
ssc-miR-1296-5p	TXNRD3
ssc-miR-1296-5p	SEPTIN6
ssc-miR-1296-5p	SEPTIN3
ssc-miR-1296-5p	ENSSSCG00000005453
ssc-miR-1296-5p	SNX21
ssc-miR-1296-5p	ENSSSCG00000016970
ssc-miR-1296-5p	SYNPO
ssc-miR-1296-5p	SGTA
ssc-miR-1296-5p	PRKCZ
ssc-miR-1296-5p	ENSSSCG00000048674
ssc-miR-1296-5p	LHPP
ssc-miR-1296-5p	ZNF513
ssc-miR-1296-5p	SLC39A7
ssc-miR-1296-5p	SEPTIN3
ssc-miR-1296-5p	STK24
ssc-miR-1296-5p	GORASP1
ssc-miR-1296-5p	TMEM43
ssc-miR-1296-5p	VIT
ssc-miR-1296-5p	MBIP
ssc-miR-1296-5p	TINCR
ssc-miR-1296-5p	RAB34
ssc-miR-1296-5p	FAIM2
ssc-miR-1296-5p	GYS1
ssc-miR-1296-5p	DYM
ssc-miR-1296-5p	RAB37
ssc-miR-1296-5p	GRB2
ssc-miR-1296-5p	TBC1D13
ssc-miR-1296-5p	SEPTIN6
ssc-miR-1296-5p	GORASP1
ssc-miR-1296-5p	CD81
ssc-miR-1296-5p	KAT7
ssc-miR-1296-5p	SGSM3
ssc-miR-1296-5p	CTSH
ssc-miR-1296-5p	ROGDI
ssc-miR-1296-5p	SEPTIN8
ssc-miR-1296-5p	MOGAT1
ssc-miR-1296-5p	MINK1
ssc-miR-1296-5p	APOA2
ssc-miR-1296-5p	FAIM2
ssc-miR-1296-5p	PEX7
ssc-miR-1296-5p	COPG1
ssc-miR-1296-5p	RGS12
ssc-miR-1296-5p	ADM2
ssc-miR-1296-5p	KCNE3
ssc-miR-1296-5p	MSRA
ssc-miR-1296-5p	TXN2
ssc-miR-1296-5p	MAPK8IP3
ssc-miR-1296-5p	DGKZ
ssc-miR-1296-5p	C12orf73
ssc-miR-1296-5p	KSR1
ssc-miR-1296-5p	ENSSSCG00000024268
ssc-miR-1296-5p	CPLANE1
ssc-miR-1296-5p	HIP1
ssc-miR-1296-5p	ENSSSCG00000059961
ssc-miR-1296-5p	LTBP2
ssc-miR-1296-5p	WNT5B
ssc-miR-1296-5p	CTSH
ssc-miR-1296-5p	KCTD20
ssc-miR-1296-5p	SEPTIN9
ssc-miR-1296-5p	FIZ1
ssc-miR-1296-5p	ENSSSCG00000016970
ssc-miR-1296-5p	ANKRD53
ssc-miR-1296-5p	ENSSSCG00000001038
ssc-miR-1296-5p	ENSSSCG00000038037
ssc-miR-1296-5p	HIP1
ssc-miR-1296-5p	LY6L
ssc-miR-1296-5p	PSMG1
ssc-miR-1296-5p	SEPTIN8
ssc-miR-1296-5p	ZNF362
ssc-miR-1296-5p	SH3GL1
ssc-miR-1296-5p	MAPK8IP3
ssc-miR-1296-5p	AXIN2
ssc-miR-1296-5p	GPCPD1
ssc-miR-1296-5p	ENSSSCG00000016970
ssc-miR-1296-5p	STK24
ssc-miR-1296-5p	CTSH
ssc-miR-1296-5p	ARID2
ssc-miR-1296-5p	CCKAR
ssc-miR-1296-5p	CPLANE1
ssc-miR-1296-5p	SREBF1
ssc-miR-1296-5p	DBI
ssc-miR-1296-5p	NUP133
ssc-miR-1296-5p	NCKIPSD
ssc-miR-1296-5p	EXOSC10
ssc-miR-1296-5p	ENSSSCG00000061096
ssc-miR-1296-5p	KCNE3
ssc-miR-1296-5p	PDE6G
ssc-miR-1296-5p	ENSSSCG00000038304
ssc-miR-1296-5p	ANKRD53
ssc-miR-1296-5p	ENSSSCG00000056350
ssc-miR-1296-5p	CTSH
ssc-miR-1296-5p	HELZ
ssc-miR-1296-5p	ENSSSCG00000035527
ssc-miR-1296-5p	SEPTIN6
ssc-miR-1296-5p	TXN2
ssc-miR-1296-5p	ENSSSCG00000034284
ssc-miR-1296-5p	SGTA
ssc-miR-1296-5p	ENSSSCG00000057198
ssc-miR-1296-5p	ZFP92
ssc-miR-1296-5p	PEX7
ssc-miR-1296-5p	MAMSTR
ssc-miR-1296-5p	NUP133
ssc-miR-1296-5p	ENSSSCG00000054006
ssc-miR-1296-5p	ENSSSCG00000060712
ssc-miR-1296-5p	ZNF513
ssc-miR-1296-5p	TBC1D13
ssc-miR-1296-5p	TRPT1
ssc-miR-1296-5p	INO80E
ssc-miR-1296-5p	MAPK8IP3
ssc-miR-1296-5p	NDUFC1
ssc-miR-133a-3p	FAIM2
ssc-miR-133a-3p	ZNF385A
ssc-miR-133a-3p	GABARAPL1
ssc-miR-133a-3p	CAND1
ssc-miR-133a-3p	RPP40
ssc-miR-133a-3p	BAG6
ssc-miR-133a-3p	ATF6B
ssc-miR-133a-3p	SLA-DOA
ssc-miR-133a-3p	SLC39A7
ssc-miR-133a-3p	RING1
ssc-miR-133a-3p	ENSSSCG00000001516
ssc-miR-133a-3p	CNPY3
ssc-miR-133a-3p	RASGRF1
ssc-miR-133a-3p	STOML1
ssc-miR-133a-3p	HEXA
ssc-miR-133a-3p	CBLN3
ssc-miR-133a-3p	NFATC4
ssc-miR-133a-3p	DLST
ssc-miR-133a-3p	XRCC3
ssc-miR-133a-3p	CEP170B
ssc-miR-133a-3p	LIPE
ssc-miR-133a-3p	PUSL1
ssc-miR-133a-3p	CLSTN1
ssc-miR-133a-3p	DISP3
ssc-miR-133a-3p	EPHA8
ssc-miR-133a-3p	SLC9A1
ssc-miR-133a-3p	TXNDC12
ssc-miR-133a-3p	SLC5A9
ssc-miR-133a-3p	THBS2
ssc-miR-133a-3p	APBA2
ssc-miR-133a-3p	PARP16
ssc-miR-133a-3p	WDHD1
ssc-miR-133a-3p	SLC25A25
ssc-miR-133a-3p	ENDOG
ssc-miR-133a-3p	SPOUT1
ssc-miR-133a-3p	ASB6
ssc-miR-133a-3p	ENSSSCG00000005962
ssc-miR-133a-3p	TNFRSF11B
ssc-miR-133a-3p	FAM189B
ssc-miR-133a-3p	PGLYRP4
ssc-miR-133a-3p	PAX1
ssc-miR-133a-3p	EMILIN3
ssc-miR-133a-3p	ENSSSCG00000007369
ssc-miR-133a-3p	GATA5
ssc-miR-133a-3p	TRAPPC14
ssc-miR-133a-3p	GPC2
ssc-miR-133a-3p	PHF2
ssc-miR-133a-3p	NPAS2
ssc-miR-133a-3p	ATOH8
ssc-miR-133a-3p	PXDN
ssc-miR-133a-3p	TMPRSS11F
ssc-miR-133a-3p	REEP4
ssc-miR-133a-3p	KMT5A
ssc-miR-133a-3p	LHX5
ssc-miR-133a-3p	PISD
ssc-miR-133a-3p	KCNIP2
ssc-miR-133a-3p	HABP2
ssc-miR-133a-3p	CLRN3
ssc-miR-133a-3p	FAM177B
ssc-miR-133a-3p	ELF3
ssc-miR-133a-3p	ST8SIA6
ssc-miR-133a-3p	FLNB
ssc-miR-133a-3p	FOXP3
ssc-miR-133a-3p	CNGA2
ssc-miR-133a-3p	RPLP2
ssc-miR-133a-3p	RCE1
ssc-miR-133a-3p	PTPN5
ssc-miR-133a-3p	SH3GL1
ssc-miR-133a-3p	ANGPTL4
ssc-miR-133a-3p	PRKCSH
ssc-miR-133a-3p	COL5A3
ssc-miR-133a-3p	TNPO2
ssc-miR-133a-3p	ARRDC2
ssc-miR-133a-3p	PLPP2
ssc-miR-133a-3p	ZNF346
ssc-miR-133a-3p	PRDM6
ssc-miR-133a-3p	SLC6A7
ssc-miR-133a-3p	ARSI
ssc-miR-133a-3p	HHAT
ssc-miR-133a-3p	ENSSSCG00000015823
ssc-miR-133a-3p	CHRND
ssc-miR-133a-3p	ZYX
ssc-miR-133a-3p	ZYX
ssc-miR-133a-3p	NRF1
ssc-miR-133a-3p	GM2A
ssc-miR-133a-3p	CRHR1
ssc-miR-133a-3p	ARHGAP27
ssc-miR-133a-3p	MEOX1
ssc-miR-133a-3p	KAT2A
ssc-miR-133a-3p	P3H4
ssc-miR-133a-3p	SPATA20
ssc-miR-133a-3p	XYLT2
ssc-miR-133a-3p	CLDN7
ssc-miR-133a-3p	FXR2
ssc-miR-133a-3p	ABCC12
ssc-miR-133a-3p	HEG1
ssc-miR-133a-3p	PRPF6
ssc-miR-133a-3p	AFG1L
ssc-miR-133a-3p	PXDN
ssc-miR-133a-3p	ENSSSCG00000021236
ssc-miR-133a-3p	ICOS
ssc-miR-133a-3p	FEZF2
ssc-miR-133a-3p	SLC8A2
ssc-miR-133a-3p	ENSSSCG00000001616
ssc-miR-133a-3p	UQCC1
ssc-miR-133a-3p	CACNA2D4
ssc-miR-133a-3p	ABCB8
ssc-miR-133a-3p	ENO2
ssc-miR-133a-3p	SLC22A7
ssc-miR-133a-3p	CACNA2D4
ssc-miR-133a-3p	TNFSF14
ssc-miR-133a-3p	SLC37A2
ssc-miR-133a-3p	GPR173
ssc-miR-133a-3p	MPPE1
ssc-miR-133a-3p	ENSSSCG00000022794
ssc-miR-133a-3p	WDHD1
ssc-miR-133a-3p	PEX5
ssc-miR-133a-3p	ENSSSCG00000024163
ssc-miR-133a-3p	P2RY11
ssc-miR-133a-3p	ENSSSCG00000060855
ssc-miR-133a-3p	SLC7A8
ssc-miR-133a-3p	RFC2
ssc-miR-133a-3p	SLC25A35
ssc-miR-133a-3p	DAPK2
ssc-miR-133a-3p	ADAM15
ssc-miR-133a-3p	MAFF
ssc-miR-133a-3p	PNRC2
ssc-miR-133a-3p	MATN1
ssc-miR-133a-3p	WBP2
ssc-miR-133a-3p	UBE2L6
ssc-miR-133a-3p	BTBD16
ssc-miR-133a-3p	EDARADD
ssc-miR-133a-3p	CUL9
ssc-miR-133a-3p	DNAI2
ssc-miR-133a-3p	B4GALT2
ssc-miR-133a-3p	ENSSSCG00000017216
ssc-miR-133a-3p	SEBOX
ssc-miR-133a-3p	PPP1R12C
ssc-miR-133a-3p	SUPT16H
ssc-miR-133a-3p	NOTCH2
ssc-miR-133a-3p	HDAC7
ssc-miR-133a-3p	CALM1
ssc-miR-133a-3p	LIG3
ssc-miR-133a-3p	SLC25A35
ssc-miR-133a-3p	FOXP3
ssc-miR-133a-3p	ENSSSCG00000027665
ssc-miR-133a-3p	BAG6
ssc-miR-133a-3p	HBQ1
ssc-miR-133a-3p	BAG6
ssc-miR-133a-3p	ENSSSCG00000002720
ssc-miR-133a-3p	NCF4
ssc-miR-133a-3p	SLA
ssc-miR-133a-3p	ENSSSCG00000001341
ssc-miR-133a-3p	RAG1
ssc-miR-133a-3p	RING1
ssc-miR-133a-3p	ATF6B
ssc-miR-133a-3p	IL6R
ssc-miR-133a-3p	CTLA4
ssc-miR-133a-3p	NCF4
ssc-miR-133a-3p	FOXP3
ssc-miR-133a-3p	PPP2R3B
ssc-miR-133a-3p	B4GALT2
ssc-miR-133a-3p	NMRAL1
ssc-miR-133a-3p	MAP2K3
ssc-miR-133a-3p	ORC3
ssc-miR-133a-3p	VSIG4
ssc-miR-133a-3p	RNF44
ssc-miR-133a-3p	NOTCH2
ssc-miR-133a-3p	CLDN2
ssc-miR-133a-3p	SLC29A1
ssc-miR-133a-3p	MPPE1
ssc-miR-133a-3p	TNFSF14
ssc-miR-133a-3p	FOXP4
ssc-miR-133a-3p	RBM8A
ssc-miR-133a-3p	MPV17
ssc-miR-133a-3p	USP19
ssc-miR-133a-3p	RFC2
ssc-miR-133a-3p	FLNB
ssc-miR-133a-3p	ENSSSCG00000053131
ssc-miR-133a-3p	ADORA2B
ssc-miR-133a-3p	APBA2
ssc-miR-133a-3p	ATG7
ssc-miR-133a-3p	MACF1
ssc-miR-133a-3p	FIS1
ssc-miR-133a-3p	EDF1
ssc-miR-133a-3p	SLC9A9
ssc-miR-133a-3p	NTN1
ssc-miR-133a-3p	DAPK2
ssc-miR-133a-3p	MAP2K3
ssc-miR-133a-3p	TRIM56
ssc-miR-133a-3p	ELOVL1
ssc-miR-133a-3p	SLC35E1
ssc-miR-133a-3p	MACF1
ssc-miR-133a-3p	ARHGAP27
ssc-miR-133a-3p	RFC2
ssc-miR-133a-3p	ENO2
ssc-miR-133a-3p	TTYH2
ssc-miR-133a-3p	RASGRF1
ssc-miR-133a-3p	FLNB
ssc-miR-133a-3p	ABHD14A
ssc-miR-133a-3p	ENO2
ssc-miR-133a-3p	THEM6
ssc-miR-133a-3p	KCNIP2
ssc-miR-133a-3p	FOXP3
ssc-miR-133a-3p	SURF6
ssc-miR-133a-3p	RNF130
ssc-miR-133a-3p	CACNG2
ssc-miR-133a-3p	SLC29A1
ssc-miR-133a-3p	ENSSSCG00000032969
ssc-miR-133a-3p	ASPHD2
ssc-miR-133a-3p	NME1
ssc-miR-133a-3p	MPV17
ssc-miR-133a-3p	PEX5
ssc-miR-133a-3p	ZNF346
ssc-miR-133a-3p	DRC3
ssc-miR-133a-3p	RFC2
ssc-miR-133a-3p	SPDEF
ssc-miR-133a-3p	GJA4
ssc-miR-133a-3p	MAP2K3
ssc-miR-133a-3p	HID1
ssc-miR-133a-3p	ENSSSCG00000001341
ssc-miR-133a-3p	NUMA1
ssc-miR-133a-3p	ADAM15
ssc-miR-133a-3p	SPTBN2
ssc-miR-133a-3p	ADAM15
ssc-miR-133a-3p	BRF1
ssc-miR-133a-3p	ZNF385A
ssc-miR-133a-3p	SP5
ssc-miR-133a-3p	SPATA20
ssc-miR-133a-3p	SLC25A35
ssc-miR-133a-3p	CYP2U1
ssc-miR-133a-3p	SLC25A25
ssc-miR-133a-3p	PRKCSH
ssc-miR-133a-3p	SYNE3
ssc-miR-133a-3p	PRPF6
ssc-miR-133a-3p	KCNIP2
ssc-miR-133a-3p	ENSSSCG00000036022
ssc-miR-133a-3p	PEX5
ssc-miR-133a-3p	NUMA1
ssc-miR-133a-3p	FGF6
ssc-miR-133a-3p	ENSSSCG00000020777
ssc-miR-133a-3p	LMBR1
ssc-miR-133a-3p	RANBP3
ssc-miR-133a-3p	ENSSSCG00000005961
ssc-miR-133a-3p	NDE1
ssc-miR-133a-3p	KCNIP2
ssc-miR-133a-3p	PLPP2
ssc-miR-133a-3p	ENSSSCG00000036022
ssc-miR-133a-3p	MPV17
ssc-miR-133a-3p	LIG3
ssc-miR-133a-3p	SPTBN2
ssc-miR-133a-3p	TECPR1
ssc-miR-133a-3p	ENSSSCG00000005961
ssc-miR-133a-3p	SULT1C3
ssc-miR-133a-3p	SOCS3
ssc-miR-133a-3p	TRIM56
ssc-miR-133a-3p	NRAP
ssc-miR-133a-3p	PNRC2
ssc-miR-133a-3p	SLC17A9
ssc-miR-133a-3p	TMEM203
ssc-miR-133a-3p	SLC12A3
ssc-miR-133a-3p	ELOVL1
ssc-miR-133a-3p	HID1
ssc-miR-133a-3p	PRPF6
ssc-miR-133a-3p	ELOVL1
ssc-miR-133a-3p	ZNF385A
ssc-miR-133a-3p	TMIE
ssc-miR-133a-3p	AFG1L
ssc-miR-133a-3p	ETS1
ssc-miR-133a-3p	ZNF346
ssc-miR-133a-3p	NUMA1
ssc-miR-133a-3p	CLSTN1
ssc-miR-133a-3p	ZNF784
ssc-miR-133a-3p	NISCH
ssc-miR-133a-3p	BRF1
ssc-miR-133a-3p	PTPN5
ssc-miR-133a-3p	CTNND1
ssc-miR-133a-3p	NOL4L
ssc-miR-133a-3p	TMEM177
ssc-miR-133a-3p	SLC22A7
ssc-miR-133a-3p	ENSSSCG00000038719
ssc-miR-133a-3p	SLC8A2
ssc-miR-133a-3p	SFXN1
ssc-miR-133a-3p	ITGB2
ssc-miR-133a-3p	LIPE
ssc-miR-133a-3p	ZNF385A
ssc-miR-133a-3p	C1QTNF1
ssc-miR-133a-3p	GINS4
ssc-miR-133a-3p	MYDGF
ssc-miR-133a-3p	CTNND1
ssc-miR-133a-3p	TTYH2
ssc-miR-133a-3p	NTN1
ssc-miR-133a-3p	PARP16
ssc-miR-133a-3p	SLC25A25
ssc-miR-133a-3p	TRIM38
ssc-miR-133a-3p	B4GALNT3
ssc-miR-133a-3p	TREM2
ssc-miR-133a-3p	KAT5
ssc-miR-133a-3p	HEXA
ssc-miR-133a-3p	GNMT
ssc-miR-133a-3p	RCE1
ssc-miR-133a-3p	ENSSSCG00000032608
ssc-miR-133a-3p	SLC25A35
ssc-miR-133a-3p	COL8A2
ssc-miR-133a-3p	ENSSSCG00000038719
ssc-miR-133a-3p	CA12
ssc-miR-133a-3p	NMRAL1
ssc-miR-133a-3p	ARRDC2
ssc-miR-133a-3p	PIGR
ssc-miR-133a-3p	ENSSSCG00000038719
ssc-miR-133a-3p	DCTD
ssc-miR-133a-3p	SENP1
ssc-miR-133a-3p	SMPD3
ssc-miR-133a-3p	THBS2
ssc-miR-133a-3p	TLL2
ssc-miR-133a-3p	PAFAH1B2
ssc-miR-133a-3p	FKBP5
ssc-miR-133a-3p	BEAN1
ssc-miR-133a-3p	TTYH2
ssc-miR-133a-3p	RAB1B
ssc-miR-133a-3p	ENSSSCG00000037735
ssc-miR-133a-3p	SLA
ssc-miR-133a-3p	MYOG
ssc-miR-133a-3p	ATG7
ssc-miR-133a-3p	OSGIN1
ssc-miR-133a-3p	CLDN2
ssc-miR-133a-3p	NCLN
ssc-miR-133a-3p	REPIN1
ssc-miR-133a-3p	BAG6
ssc-miR-133a-3p	CPLX1
ssc-miR-133a-3p	SLC25A35
ssc-miR-133a-3p	MPV17
ssc-miR-133a-3p	SLC29A2
ssc-miR-133a-3p	CNPY3
ssc-miR-133a-3p	SC5D
ssc-miR-133a-3p	ALDH6A1
ssc-miR-133a-3p	WBP2
ssc-miR-133a-3p	CRHR1
ssc-miR-133a-3p	RFC2
ssc-miR-133a-3p	STOML1
ssc-miR-133a-3p	DLG5
ssc-miR-133a-3p	CLDN2
ssc-miR-133a-3p	NISCH
ssc-miR-133a-3p	CD82
ssc-miR-133a-3p	ZDHHC18
ssc-miR-133a-3p	ENSSSCG00000021236
ssc-miR-133a-3p	CA12
ssc-miR-133a-3p	NCF4
ssc-miR-133a-3p	ZBTB22
ssc-miR-133a-3p	TTYH2
ssc-miR-133a-3p	ENSSSCG00000048231
ssc-miR-133a-3p	PDE6D
ssc-miR-133a-3p	UMPS
ssc-miR-133a-3p	AGAP3
ssc-miR-133a-3p	CEP170B
ssc-miR-133a-3p	ABCB8
ssc-miR-133a-3p	SLC25A25
ssc-miR-133a-3p	CA12
ssc-miR-133a-3p	SLC5A9
ssc-miR-133a-3p	ENSSSCG00000036022
ssc-miR-133a-3p	CACNA2D4
ssc-miR-133a-3p	PRPF6
ssc-miR-133a-3p	NCF4
ssc-miR-133a-3p	NCF4
ssc-miR-133a-3p	PXDN
ssc-miR-133a-3p	HDAC7
ssc-miR-133a-3p	HDAC7
ssc-miR-133a-3p	SLC25A35
ssc-miR-133a-3p	SMARCD2
ssc-miR-133a-3p	SMARCD2
ssc-miR-133a-3p	SMARCD2
ssc-miR-133a-3p	SLC37A2
ssc-miR-133a-3p	ENSSSCG00000022957
ssc-miR-133a-3p	ETS1
ssc-miR-133a-3p	TREM2
ssc-miR-133a-3p	HAGHL
ssc-miR-133a-3p	HDAC8
ssc-miR-133a-3p	VSIG4
ssc-miR-133a-3p	CRHR1
ssc-miR-133a-3p	DLST
ssc-miR-133a-3p	ENSSSCG00000048469
ssc-miR-133a-3p	RTN4RL1
ssc-miR-133a-3p	MPPE1
ssc-miR-133a-3p	SPDEF
ssc-miR-133a-3p	ASB6
ssc-miR-133a-3p	TNFSF14
ssc-miR-133a-3p	PLPP2
ssc-miR-133a-3p	NCF4
ssc-miR-133a-3p	SLC8A2
ssc-miR-133a-3p	THBS2
ssc-miR-133a-3p	CBLN3
ssc-miR-133a-3p	STOML1
ssc-miR-133a-3p	ICA1
ssc-miR-133a-3p	NCF4
ssc-miR-133a-3p	CAND1
ssc-miR-133a-3p	PTPN5
ssc-miR-133a-3p	THBS2
ssc-miR-133a-3p	G6PC1
ssc-miR-133a-3p	MAP2K3
ssc-miR-133a-3p	FAM189B
ssc-miR-133a-3p	HID1
ssc-miR-133a-3p	XRCC3
ssc-miR-133a-3p	SLC39A7
ssc-miR-133a-3p	GJA4
ssc-miR-133a-3p	HDAC7
ssc-miR-133a-3p	BRF1
ssc-miR-133a-3p	NCF4
ssc-miR-133a-3p	TMEM213
ssc-miR-133a-3p	RFC2
ssc-miR-133a-3p	XKRX
ssc-miR-133a-3p	KCNIP2
ssc-miR-133a-3p	EDF1
ssc-miR-133a-3p	GALNT1
ssc-miR-133a-3p	CLDN2
ssc-miR-133a-3p	MEOX1
ssc-miR-133a-3p	FAIM2
ssc-miR-133a-3p	NCF4
ssc-miR-133a-3p	KATNBL1
ssc-miR-133a-3p	WDHD1
ssc-miR-133a-3p	HABP2
ssc-miR-133a-3p	ADAM15
ssc-miR-133a-3p	LGR6
ssc-miR-133a-3p	CAND1
ssc-miR-133a-3p	FAM189B
ssc-miR-133a-3p	CD82
ssc-miR-133a-3p	SCARB1
ssc-miR-133a-3p	SESN2
ssc-miR-133a-3p	MPV17
ssc-miR-133a-3p	NTMT1
ssc-miR-133a-3p	SLC25A25
ssc-miR-133a-3p	KAZN
ssc-miR-133a-3p	CRHR1
ssc-miR-133a-3p	FAIM2
ssc-miR-133a-3p	ATP6V0E2
ssc-miR-133a-3p	COL5A3
ssc-miR-133a-3p	WBP2
ssc-miR-133a-3p	TECPR1
ssc-miR-133a-3p	HEG1
ssc-miR-133a-3p	CLSTN1
ssc-miR-133a-3p	G6PD
ssc-miR-133a-3p	ZNF346
ssc-miR-133a-3p	COL5A3
ssc-miR-133a-3p	RFC2
ssc-miR-133a-3p	RCE1
ssc-miR-133a-3p	ZNF385A
ssc-miR-133a-3p	CLRN3
ssc-miR-133a-3p	ABHD14A
ssc-miR-133a-3p	FKBP5
ssc-miR-133a-3p	HEG1
ssc-miR-133a-3p	ABCB8
ssc-miR-133a-3p	ENSSSCG00000052051
ssc-miR-133a-3p	CTNND1
ssc-miR-133a-3p	COL5A3
ssc-miR-133a-3p	EXO5
ssc-miR-133a-3p	MALL
ssc-miR-133a-3p	PALM2AKAP2
ssc-miR-133a-3p	AGAP3
ssc-miR-133a-3p	GPR173
ssc-miR-133a-3p	RFC2
ssc-miR-133a-3p	SH3GL1
ssc-miR-133a-3p	TECPR1
ssc-miR-133a-3p	G6PD
ssc-miR-133a-3p	IL6R
ssc-miR-133a-3p	MSANTD1
ssc-miR-133a-3p	SLC25A25
ssc-miR-133a-3p	COL5A3
ssc-miR-133a-3p	CD82
ssc-miR-133a-3p	SLC25A25
ssc-miR-133a-3p	DEFB121
ssc-miR-133a-3p	FKBP5
ssc-miR-133a-3p	ZNF385A
ssc-miR-133a-3p	BAG6
ssc-miR-133a-3p	HEG1
ssc-miR-133a-3p	PXDN
ssc-miR-133a-3p	CHRND
ssc-miR-133a-3p	ENO2
ssc-miR-133a-3p	ENSSSCG00000032969
ssc-miR-133a-3p	WBP2
ssc-miR-133a-3p	PGGHG
ssc-miR-133a-3p	NCF4
ssc-miR-133a-3p	ABCB8
ssc-miR-133a-3p	STOM
ssc-miR-133a-3p	CD52
ssc-miR-133a-3p	ENSSSCG00000052051
ssc-miR-1388	OLR1
ssc-miR-1388	LRRC1
ssc-miR-1388	IQGAP1
ssc-miR-1388	UROC1
ssc-miR-1388	ENSSSCG00000054220
ssc-miR-1388	ENSSSCG00000002483
ssc-miR-1388	DBNDD1
ssc-miR-1388	CEACAM19
ssc-miR-1388	LENG9
ssc-miR-1388	STPG1
ssc-miR-1388	FNDC1
ssc-miR-1388	PBX3
ssc-miR-1388	NECTIN4
ssc-miR-1388	ZSWIM3
ssc-miR-1388	BCL7B
ssc-miR-1388	CUL4A
ssc-miR-1388	TANGO2
ssc-miR-1388	C1orf131
ssc-miR-1388	TP53BP2
ssc-miR-1388	CISH
ssc-miR-1388	HCCS
ssc-miR-1388	MED12
ssc-miR-1388	IL13RA1
ssc-miR-1388	MADD
ssc-miR-1388	SLC39A13
ssc-miR-1388	PHF21A
ssc-miR-1388	DBX1
ssc-miR-1388	MED16
ssc-miR-1388	ZNF346
ssc-miR-1388	SH3RF2
ssc-miR-1388	HYOU1
ssc-miR-1388	DNAH11
ssc-miR-1388	FASTKD2
ssc-miR-1388	GPC1
ssc-miR-1388	CHPF
ssc-miR-1388	PSMF1
ssc-miR-1388	NUDT15
ssc-miR-1388	MYO18A
ssc-miR-1388	ZFP2
ssc-miR-1388	LRRC2
ssc-miR-1388	CTC1
ssc-miR-1388	PIN4
ssc-miR-1388	CEP128
ssc-miR-1388	PCSK9
ssc-miR-1388	INPP5K
ssc-miR-1388	EXOC6B
ssc-miR-1388	ENSSSCG00000027115
ssc-miR-1388	IGF2BP2
ssc-miR-1388	ARMCX2
ssc-miR-1388	NR5A1
ssc-miR-1388	ARMCX2
ssc-miR-1388	LGALS8
ssc-miR-1388	CCSER1
ssc-miR-1388	SNX19
ssc-miR-1388	DDX5
ssc-miR-1388	MYO18A
ssc-miR-1388	SGSM2
ssc-miR-1388	PKIB
ssc-miR-1388	LDAF1
ssc-miR-1388	CAB39L
ssc-miR-1388	MYO18A
ssc-miR-1388	ENSSSCG00000013395
ssc-miR-1388	ZNF346
ssc-miR-1388	HYOU1
ssc-miR-1388	RNASEH2B
ssc-miR-1388	LRRC2
ssc-miR-1388	PBX3
ssc-miR-1388	SGSM2
ssc-miR-1388	CEP128
ssc-miR-1388	PCSK9
ssc-miR-1388	MRPL37
ssc-miR-1388	DNAI4
ssc-miR-1388	FCRL4
ssc-miR-1388	TP53BP2
ssc-miR-1388	NUDT16L1
ssc-miR-1388	ENSSSCG00000027115
ssc-miR-1388	HYOU1
ssc-miR-1388	RALB
ssc-miR-1388	RNASEH2B
ssc-miR-1388	ENSSSCG00000058942
ssc-miR-1388	HYOU1
ssc-miR-1388	UROC1
ssc-miR-1388	ENSSSCG00000037487
ssc-miR-1388	ZNF346
ssc-miR-1388	ABCA13
ssc-miR-1388	DDX5
ssc-miR-1388	PHF21A
ssc-miR-1388	FGF19
ssc-miR-1388	UROC1
ssc-miR-1388	ENSSSCG00000013395
ssc-miR-1388	PBX3
ssc-miR-1388	RBM14
ssc-miR-1388	DBI
ssc-miR-1388	SLC39A13
ssc-miR-1388	GPC1
ssc-miR-1388	PHF21A
ssc-miR-1388	NIPAL2
ssc-miR-1388	MEST
ssc-miR-1388	ENSSSCG00000037487
ssc-miR-1388	LGALS8
ssc-miR-1388	DDX5
ssc-miR-1388	PBX3
ssc-miR-1388	PKIB
ssc-miR-1388	PSMF1
ssc-miR-1388	FNDC1
ssc-miR-1388	ARMCX2
ssc-miR-1388	MYO18A
ssc-miR-1388	FCRL4
ssc-miR-1388	ENSSSCG00000037259
ssc-miR-1388	ENSSSCG00000017445
ssc-miR-1388	ENSSSCG00000021041
ssc-miR-1388	OLR1
ssc-miR-1388	FCRL4
ssc-miR-1388	ZFP2
ssc-miR-1388	APBA1
ssc-miR-1388	CUL4A
ssc-miR-1388	ENSSSCG00000046452
ssc-miR-1388	UROC1
ssc-miR-1388	ENSSSCG00000021041
ssc-miR-1388	DNAH11
ssc-miR-1388	ARMCX2
ssc-miR-1388	ENSSSCG00000030874
ssc-miR-1388	ENSSSCG00000021041
ssc-miR-1388	NECTIN4
ssc-miR-1388	PHF21A
ssc-miR-1388	TMX3
ssc-miR-1388	TANGO2
ssc-miR-1388	ENSSSCG00000037259
ssc-miR-1388	ARMCX2
ssc-miR-1388	TANGO2
ssc-miR-1388	TMX3
ssc-miR-1388	UROC1
ssc-miR-1388	MYO18A
ssc-miR-1388	ENSSSCG00000030874
ssc-miR-1388	MRPL37
ssc-miR-1388	ENSSSCG00000037259
ssc-miR-1388	TANGO2
ssc-miR-1388	N4BP2L1
ssc-miR-1388	COPZ1
ssc-miR-1388	TANGO2
ssc-miR-1388	VGLL4
ssc-miR-1388	ABCB9
ssc-miR-1388	SNX19
ssc-miR-1388	ENSSSCG00000030874
ssc-miR-1388	PITPNB
ssc-miR-1388	ENSSSCG00000030874
ssc-miR-1388	ENSSSCG00000037259
ssc-miR-1388	RBM12
ssc-miR-1388	DNAH11
ssc-miR-1388	ENSSSCG00000013052
ssc-miR-1388	ZNF346
ssc-miR-1388	PSMF1
ssc-miR-1388	IL13RA1
ssc-miR-1388	ABCA13
ssc-miR-1388	BACH2
ssc-miR-1388	DBI
ssc-miR-1388	PCSK9
ssc-miR-1388	FNDC1
ssc-miR-1388	SMG1
ssc-miR-1388	TMX3
ssc-miR-1388	CUL4A
ssc-miR-142-3p	TEX52
ssc-miR-142-3p	DDX39B
ssc-miR-142-3p	ENSSSCG00000001516
ssc-miR-142-3p	PPP2R5D
ssc-miR-142-3p	PDE4B
ssc-miR-142-3p	TJP2
ssc-miR-142-3p	ZNF25
ssc-miR-142-3p	AP3M1
ssc-miR-142-3p	MCMBP
ssc-miR-142-3p	MINDY3
ssc-miR-142-3p	PLXND1
ssc-miR-142-3p	SLC25A22
ssc-miR-142-3p	ANKRD34B
ssc-miR-142-3p	RBM27
ssc-miR-142-3p	ENSSSCG00000016982
ssc-miR-142-3p	TRIM55
ssc-miR-142-3p	TRA2B
ssc-miR-142-3p	NSF
ssc-miR-142-3p	ATG16L1
ssc-miR-142-3p	SLC46A1
ssc-miR-142-3p	DDX39B
ssc-miR-142-3p	KDM6A
ssc-miR-142-3p	AP3M1
ssc-miR-142-3p	NSF
ssc-miR-142-3p	POLN
ssc-miR-142-3p	ZNF25
ssc-miR-142-3p	ENSSSCG00000040135
ssc-miR-142-3p	CLTA
ssc-miR-142-3p	ECT2
ssc-miR-142-3p	SIK1
ssc-miR-142-3p	TNNC2
ssc-miR-142-3p	ANKRD11
ssc-miR-142-3p	CLTA
ssc-miR-142-3p	PPP2R5D
ssc-miR-142-3p	PDE4B
ssc-miR-142-3p	CLCN3
ssc-miR-142-3p	ECT2
ssc-miR-142-3p	TJP2
ssc-miR-142-3p	LINGO1
ssc-miR-142-3p	SLC37A3
ssc-miR-142-3p	TJP2
ssc-miR-142-3p	CHD6
ssc-miR-142-3p	TAB2
ssc-miR-142-3p	PPP2R5D
ssc-miR-142-3p	CLTA
ssc-miR-142-3p	TJP2
ssc-miR-142-3p	CLTA
ssc-miR-142-3p	RAB3A
ssc-miR-142-3p	SLC37A3
ssc-miR-142-3p	CHMP7
ssc-miR-142-3p	SON
ssc-miR-142-3p	NSF
ssc-miR-142-3p	PLXND1
ssc-miR-142-3p	SON
ssc-miR-142-3p	ANKRD34B
ssc-miR-142-3p	CLTA
ssc-miR-142-3p	TRA2B
ssc-miR-142-3p	ZNF25
ssc-miR-142-3p	PDE4B
ssc-miR-142-3p	ENSSSCG00000044432
ssc-miR-142-3p	SLC29A3
ssc-miR-142-3p	ZNF25
ssc-miR-142-3p	KDM6A
ssc-miR-142-3p	CC2D2B
ssc-miR-142-3p	ENSSSCG00000043987
ssc-miR-142-3p	ANKRD11
ssc-miR-142-3p	ENSSSCG00000040135
ssc-miR-142-3p	PLXND1
ssc-miR-142-3p	ENSSSCG00000056544
ssc-miR-142-3p	PPP2R5D
ssc-miR-142-3p	ENSSSCG00000055154
ssc-miR-142-3p	PPP2R5D
ssc-miR-142-3p	PLXND1
ssc-miR-142-3p	CCKAR
ssc-miR-142-3p	ENSSSCG00000052349
ssc-miR-142-3p	TNNC2
ssc-miR-142-3p	PLXND1
ssc-miR-144	SKOR1
ssc-miR-144	ITM2B
ssc-miR-144	PIK3C2B
ssc-miR-144	ENSSSCG00000017181
ssc-miR-144	SGPP1
ssc-miR-144	GPR174
ssc-miR-144	DACT3
ssc-miR-144	ZMPSTE24
ssc-miR-144	LRRC2
ssc-miR-144	GNPTAB
ssc-miR-144	TRAF5
ssc-miR-144	SGPP1
ssc-miR-144	GABPB1
ssc-miR-144	TASOR
ssc-miR-144	UEVLD
ssc-miR-144	LRRC2
ssc-miR-144	TASOR
ssc-miR-144	TERB1
ssc-miR-144	SYNCRIP
ssc-miR-144	GATAD1
ssc-miR-144	GNPTAB
ssc-miR-144	ENSSSCG00000047196
ssc-miR-144	ITM2B
ssc-miR-144	PIK3C2B
ssc-miR-144	SYNCRIP
ssc-miR-144	SKOR1
ssc-miR-144	SYNCRIP
ssc-miR-145-3p	BTN1A1
ssc-miR-145-3p	PGBD1
ssc-miR-145-3p	ENSSSCG00000001398
ssc-miR-145-3p	ENSSSCG00000001396
ssc-miR-145-3p	BEND6
ssc-miR-145-3p	TMEM266
ssc-miR-145-3p	PLEKHH1
ssc-miR-145-3p	DHODH
ssc-miR-145-3p	PLLP
ssc-miR-145-3p	CAP1
ssc-miR-145-3p	ENSSSCG00000004307
ssc-miR-145-3p	AQP9
ssc-miR-145-3p	MAP1A
ssc-miR-145-3p	PSMA3
ssc-miR-145-3p	CPQ
ssc-miR-145-3p	CFAP141
ssc-miR-145-3p	THEM5
ssc-miR-145-3p	ZNF687
ssc-miR-145-3p	SLC32A1
ssc-miR-145-3p	ENSSSCG00000007678
ssc-miR-145-3p	SEPTIN14
ssc-miR-145-3p	CD8B
ssc-miR-145-3p	LCP1
ssc-miR-145-3p	RGCC
ssc-miR-145-3p	MVK
ssc-miR-145-3p	FAS
ssc-miR-145-3p	CTSV
ssc-miR-145-3p	ACVR2B
ssc-miR-145-3p	MADD
ssc-miR-145-3p	ENSSSCG00000014132
ssc-miR-145-3p	POU2AF1
ssc-miR-145-3p	DHX58
ssc-miR-145-3p	ENSSSCG00000017608
ssc-miR-145-3p	TADA2A
ssc-miR-145-3p	FBXO39
ssc-miR-145-3p	MCOLN3
ssc-miR-145-3p	SBNO2
ssc-miR-145-3p	ENSSSCG00000022044
ssc-miR-145-3p	SELENOI
ssc-miR-145-3p	HOMEZ
ssc-miR-145-3p	LDLRAD1
ssc-miR-145-3p	CACNA2D4
ssc-miR-145-3p	PPIL4
ssc-miR-145-3p	CACNA2D4
ssc-miR-145-3p	ENSSSCG00000027723
ssc-miR-145-3p	LRRTM1
ssc-miR-145-3p	LIMK1
ssc-miR-145-3p	MFSD1
ssc-miR-145-3p	TMPRSS2
ssc-miR-145-3p	MAP1A
ssc-miR-145-3p	EPHA5
ssc-miR-145-3p	DYNLL2
ssc-miR-145-3p	ENTPD3
ssc-miR-145-3p	TPGS2
ssc-miR-145-3p	CRISP3
ssc-miR-145-3p	UIMC1
ssc-miR-145-3p	HIGD2A
ssc-miR-145-3p	KLK4
ssc-miR-145-3p	LOXHD1
ssc-miR-145-3p	PTGS2
ssc-miR-145-3p	BTN1A1
ssc-miR-145-3p	DHX58
ssc-miR-145-3p	TBC1D8B
ssc-miR-145-3p	ST7
ssc-miR-145-3p	BST2
ssc-miR-145-3p	TMOD1
ssc-miR-145-3p	MVK
ssc-miR-145-3p	GMFB
ssc-miR-145-3p	ZNF581
ssc-miR-145-3p	TRIM16
ssc-miR-145-3p	GORASP1
ssc-miR-145-3p	MAP1A
ssc-miR-145-3p	LDAF1
ssc-miR-145-3p	TPGS2
ssc-miR-145-3p	TRAPPC13
ssc-miR-145-3p	SBNO2
ssc-miR-145-3p	ACER3
ssc-miR-145-3p	EPHA5
ssc-miR-145-3p	GORASP1
ssc-miR-145-3p	TTYH2
ssc-miR-145-3p	ENSSSCG00000001398
ssc-miR-145-3p	TMOD1
ssc-miR-145-3p	RPL21
ssc-miR-145-3p	LY6H
ssc-miR-145-3p	ABHD6
ssc-miR-145-3p	AAK1
ssc-miR-145-3p	TMEM182
ssc-miR-145-3p	DAG1
ssc-miR-145-3p	LY6H
ssc-miR-145-3p	PGBD5
ssc-miR-145-3p	ZNF502
ssc-miR-145-3p	HROB
ssc-miR-145-3p	C11orf71
ssc-miR-145-3p	WDR53
ssc-miR-145-3p	CCNDBP1
ssc-miR-145-3p	SBNO2
ssc-miR-145-3p	TPM1
ssc-miR-145-3p	ST7
ssc-miR-145-3p	ENSSSCG00000001396
ssc-miR-145-3p	PHF5A
ssc-miR-145-3p	SPHKAP
ssc-miR-145-3p	LIMK1
ssc-miR-145-3p	ACSS1
ssc-miR-145-3p	PKP4
ssc-miR-145-3p	PLLP
ssc-miR-145-3p	CPQ
ssc-miR-145-3p	TMED8
ssc-miR-145-3p	DCAF11
ssc-miR-145-3p	LCP1
ssc-miR-145-3p	WWC1
ssc-miR-145-3p	TPST2
ssc-miR-145-3p	TTYH2
ssc-miR-145-3p	TRIM16
ssc-miR-145-3p	ENSSSCG00000060276
ssc-miR-145-3p	PEG10
ssc-miR-145-3p	ENSSSCG00000025928
ssc-miR-145-3p	FZD3
ssc-miR-145-3p	DLL1
ssc-miR-145-3p	NICN1
ssc-miR-145-3p	UNG
ssc-miR-145-3p	TRAPPC13
ssc-miR-145-3p	ENSSSCG00000020837
ssc-miR-145-3p	ENSSSCG00000001396
ssc-miR-145-3p	ODAD2
ssc-miR-145-3p	CCN3
ssc-miR-145-3p	WARS1
ssc-miR-145-3p	TPM1
ssc-miR-145-3p	ELF1
ssc-miR-145-3p	SPHKAP
ssc-miR-145-3p	ST7
ssc-miR-145-3p	TTYH2
ssc-miR-145-3p	SULT2A1
ssc-miR-145-3p	PDYN
ssc-miR-145-3p	SLC35A3
ssc-miR-145-3p	ENSSSCG00000042557
ssc-miR-145-3p	LDLRAD1
ssc-miR-145-3p	UCHL5
ssc-miR-145-3p	ENSSSCG00000025928
ssc-miR-145-3p	GATD3
ssc-miR-145-3p	PIK3R3
ssc-miR-145-3p	PAQR8
ssc-miR-145-3p	ACOT6
ssc-miR-145-3p	TTYH2
ssc-miR-145-3p	DHODH
ssc-miR-145-3p	TMEM233
ssc-miR-145-3p	ENSSSCG00000048024
ssc-miR-145-3p	FAS
ssc-miR-145-3p	WWC1
ssc-miR-145-3p	SLC25A26
ssc-miR-145-3p	PSMA3
ssc-miR-145-3p	ENSSSCG00000049074
ssc-miR-145-3p	ACVR2B
ssc-miR-145-3p	ENSSSCG00000027723
ssc-miR-145-3p	TMEM182
ssc-miR-145-3p	CACNA2D4
ssc-miR-145-3p	ENSSSCG00000062072
ssc-miR-145-3p	DLGAP4
ssc-miR-145-3p	SERBP1
ssc-miR-145-3p	SLC35A3
ssc-miR-145-3p	MFSD1
ssc-miR-145-3p	NICN1
ssc-miR-145-3p	CARS1
ssc-miR-145-3p	POC1A
ssc-miR-145-3p	DCAF11
ssc-miR-145-3p	RAD23A
ssc-miR-145-3p	PNLIP
ssc-miR-145-3p	FAM13A
ssc-miR-145-3p	LOXHD1
ssc-miR-145-3p	TRIM16
ssc-miR-145-3p	ENSSSCG00000027723
ssc-miR-145-3p	ENSSSCG00000022401
ssc-miR-145-3p	PIK3R3
ssc-miR-145-3p	FAS
ssc-miR-145-3p	ENSSSCG00000041693
ssc-miR-145-3p	MCOLN3
ssc-miR-145-3p	DHODH
ssc-miR-145-3p	PTGS2
ssc-miR-145-3p	ENSSSCG00000049786
ssc-miR-145-3p	GORASP1
ssc-miR-145-3p	LOXHD1
ssc-miR-145-3p	MAP1A
ssc-miR-145-3p	PAQR8
ssc-miR-145-3p	DYNLL2
ssc-miR-145-3p	SLC25A26
ssc-miR-145-3p	KLHL20
ssc-miR-145-3p	GORASP1
ssc-miR-145-3p	C12orf4
ssc-miR-145-3p	FAM13A
ssc-miR-145-3p	TMEM200B
ssc-miR-145-3p	UPF2
ssc-miR-145-3p	ACSS1
ssc-miR-145-3p	ENSSSCG00000053223
ssc-miR-145-3p	MVK
ssc-miR-145-3p	CTSV
ssc-miR-145-3p	ENSSSCG00000061983
ssc-miR-145-3p	TTC1
ssc-miR-145-3p	FAM13A
ssc-miR-145-3p	FAM13A
ssc-miR-145-3p	LARS1
ssc-miR-145-3p	ENSSSCG00000053589
ssc-miR-145-3p	ENSSSCG00000056650
ssc-miR-145-3p	DCAF11
ssc-miR-145-3p	LOXHD1
ssc-miR-145-3p	HOMEZ
ssc-miR-145-3p	ENSSSCG00000035527
ssc-miR-145-3p	ENSSSCG00000027723
ssc-miR-145-3p	CTSV
ssc-miR-145-3p	CARS1
ssc-miR-145-3p	CARS1
ssc-miR-145-3p	ZFAND1
ssc-miR-145-5p	PHF21B
ssc-miR-145-5p	TTLL12
ssc-miR-145-5p	GRAP2
ssc-miR-145-5p	LMBR1L
ssc-miR-145-5p	NAB2
ssc-miR-145-5p	TEX52
ssc-miR-145-5p	ENSSSCG00000034703
ssc-miR-145-5p	RXRB
ssc-miR-145-5p	PTPN9
ssc-miR-145-5p	MMP14
ssc-miR-145-5p	EXD2
ssc-miR-145-5p	SLC8A3
ssc-miR-145-5p	GSTZ1
ssc-miR-145-5p	KLHDC4
ssc-miR-145-5p	NDRG4
ssc-miR-145-5p	CCNL2
ssc-miR-145-5p	NR0B2
ssc-miR-145-5p	CCN2
ssc-miR-145-5p	SLC14A1
ssc-miR-145-5p	CCDC68
ssc-miR-145-5p	ZNF106
ssc-miR-145-5p	RHOV
ssc-miR-145-5p	BAHD1
ssc-miR-145-5p	CORO2B
ssc-miR-145-5p	ENSSSCG00000005311
ssc-miR-145-5p	LHX6
ssc-miR-145-5p	ZBTB10
ssc-miR-145-5p	MSC
ssc-miR-145-5p	GBA
ssc-miR-145-5p	EFNA1
ssc-miR-145-5p	ALX3
ssc-miR-145-5p	CDC14A
ssc-miR-145-5p	RHPN1
ssc-miR-145-5p	SLC24A3
ssc-miR-145-5p	DNMT3B
ssc-miR-145-5p	GGT7
ssc-miR-145-5p	SLC9A8
ssc-miR-145-5p	EPO
ssc-miR-145-5p	NCF1
ssc-miR-145-5p	FBXL16
ssc-miR-145-5p	MLST8
ssc-miR-145-5p	ANAPC1
ssc-miR-145-5p	RTKN
ssc-miR-145-5p	HADHA
ssc-miR-145-5p	ANXA5
ssc-miR-145-5p	CDX2
ssc-miR-145-5p	ALG11
ssc-miR-145-5p	TGDS
ssc-miR-145-5p	UBAC2
ssc-miR-145-5p	ENSSSCG00000009672
ssc-miR-145-5p	SCARB1
ssc-miR-145-5p	ENSSSCG00000009770
ssc-miR-145-5p	PISD
ssc-miR-145-5p	SPECC1L
ssc-miR-145-5p	SNAP29
ssc-miR-145-5p	GDF10
ssc-miR-145-5p	PARG
ssc-miR-145-5p	BLOC1S2
ssc-miR-145-5p	ARHGAP12
ssc-miR-145-5p	AMIGO3
ssc-miR-145-5p	FLNB
ssc-miR-145-5p	HRH1
ssc-miR-145-5p	IGSF11
ssc-miR-145-5p	QTRT2
ssc-miR-145-5p	CCDC191
ssc-miR-145-5p	KLHL4
ssc-miR-145-5p	RNF128
ssc-miR-145-5p	GABRE
ssc-miR-145-5p	RAD9A
ssc-miR-145-5p	TMEM151A
ssc-miR-145-5p	ARHGAP1
ssc-miR-145-5p	AMBRA1
ssc-miR-145-5p	TJP3
ssc-miR-145-5p	JUNB
ssc-miR-145-5p	ENSSSCG00000013849
ssc-miR-145-5p	TBCA
ssc-miR-145-5p	PCSK1
ssc-miR-145-5p	CD14
ssc-miR-145-5p	ATG16L2
ssc-miR-145-5p	NLRX1
ssc-miR-145-5p	FLI1
ssc-miR-145-5p	RINT1
ssc-miR-145-5p	SPCS3
ssc-miR-145-5p	ENSSSCG00000015823
ssc-miR-145-5p	MARCHF4
ssc-miR-145-5p	CHRND
ssc-miR-145-5p	NUB1
ssc-miR-145-5p	PRSS58
ssc-miR-145-5p	KLF14
ssc-miR-145-5p	WDR70
ssc-miR-145-5p	EVI2A
ssc-miR-145-5p	SMTNL2
ssc-miR-145-5p	SLC16A13
ssc-miR-145-5p	EFNB3
ssc-miR-145-5p	PDLIM3
ssc-miR-145-5p	NDRG4
ssc-miR-145-5p	HTATSF1
ssc-miR-145-5p	WDR43
ssc-miR-145-5p	CCT8
ssc-miR-145-5p	TAF8
ssc-miR-145-5p	FBXL19
ssc-miR-145-5p	PHRF1
ssc-miR-145-5p	SLC49A3
ssc-miR-145-5p	MPPE1
ssc-miR-145-5p	SNX20
ssc-miR-145-5p	ENSSSCG00000024000
ssc-miR-145-5p	RCC1
ssc-miR-145-5p	P2RY11
ssc-miR-145-5p	TICAM1
ssc-miR-145-5p	RTKN
ssc-miR-145-5p	ABCG1
ssc-miR-145-5p	HEPHL1
ssc-miR-145-5p	TP73
ssc-miR-145-5p	ENHO
ssc-miR-145-5p	UBE2V1
ssc-miR-145-5p	HOXC11
ssc-miR-145-5p	EXTL1
ssc-miR-145-5p	AFF1
ssc-miR-145-5p	DLG4
ssc-miR-145-5p	THRAP3
ssc-miR-145-5p	ALKBH8
ssc-miR-145-5p	ENSSSCG00000029752
ssc-miR-145-5p	ENSSSCG00000005311
ssc-miR-145-5p	PRKD2
ssc-miR-145-5p	RNF128
ssc-miR-145-5p	PAX3
ssc-miR-145-5p	ART4
ssc-miR-145-5p	CD3D
ssc-miR-145-5p	LTA
ssc-miR-145-5p	DHX9
ssc-miR-145-5p	ILF2
ssc-miR-145-5p	NR5A1
ssc-miR-145-5p	ENSSSCG00000002720
ssc-miR-145-5p	CD3D
ssc-miR-145-5p	GSTZ1
ssc-miR-145-5p	JAM2
ssc-miR-145-5p	FRAT2
ssc-miR-145-5p	ENSSSCG00000040711
ssc-miR-145-5p	SLC8A3
ssc-miR-145-5p	NMRAL1
ssc-miR-145-5p	SLC4A5
ssc-miR-145-5p	RTKN
ssc-miR-145-5p	DNMT3B
ssc-miR-145-5p	ENSSSCG00000013849
ssc-miR-145-5p	TJP3
ssc-miR-145-5p	SLC14A1
ssc-miR-145-5p	NDRG4
ssc-miR-145-5p	CORO2B
ssc-miR-145-5p	DMAC2L
ssc-miR-145-5p	AMBRA1
ssc-miR-145-5p	TJP3
ssc-miR-145-5p	AMIGO3
ssc-miR-145-5p	MPPE1
ssc-miR-145-5p	COL6A1
ssc-miR-145-5p	DHX34
ssc-miR-145-5p	FHDC1
ssc-miR-145-5p	TICAM1
ssc-miR-145-5p	EFNA1
ssc-miR-145-5p	FLNB
ssc-miR-145-5p	DHX34
ssc-miR-145-5p	DMAC2L
ssc-miR-145-5p	FLI1
ssc-miR-145-5p	DNMT3B
[truncated: 5,320 more rows]

## Sheet: 7dpi
DE-miRNA ID	Target gene
ssc-miR-193a-5p	FAM120B
ssc-miR-221-5p	FAM120B
ssc-miR-378	FAM120B
ssc-miR-874	FAM120B
ssc-miR-339-3p	DLL1
ssc-miR-486	DLL1
ssc-miR-10386	ERMARD
ssc-miR-10386	ERMARD
ssc-miR-10386	ERMARD
ssc-miR-212	PHF10
ssc-miR-212	PHF10
ssc-miR-149	THBS2
ssc-miR-181b	THBS2
ssc-miR-181d-5p	THBS2
ssc-miR-331-3p	THBS2
ssc-miR-9810-3p	THBS2
ssc-miR-149	THBS2
ssc-miR-181b	THBS2
ssc-miR-181d-5p	THBS2
ssc-miR-331-3p	THBS2
ssc-miR-9810-3p	THBS2
ssc-miR-149	THBS2
ssc-miR-181b	THBS2
ssc-miR-181d-5p	THBS2
ssc-miR-331-3p	THBS2
ssc-miR-9810-3p	THBS2
ssc-miR-149	THBS2
ssc-miR-181b	THBS2
ssc-miR-181d-5p	THBS2
ssc-miR-331-3p	THBS2
ssc-miR-9810-3p	THBS2
ssc-miR-4332	DACT2
ssc-miR-30b-3p	AFDN
ssc-miR-30c-1-3p	AFDN
ssc-miR-30c-3p	AFDN
ssc-miR-30b-3p	AFDN
ssc-miR-30c-1-3p	AFDN
ssc-miR-30c-3p	AFDN
ssc-miR-30b-3p	AFDN
ssc-miR-30c-1-3p	AFDN
ssc-miR-30c-3p	AFDN
ssc-miR-30b-3p	AFDN
ssc-miR-30c-1-3p	AFDN
ssc-miR-30c-3p	AFDN
ssc-miR-1343	ENSSSCG00000032403
ssc-miR-183	ENSSSCG00000032403
ssc-miR-339-3p	CEP43
ssc-miR-339-3p	CEP43
ssc-miR-92b-5p	RPS6KA2
ssc-miR-340	RPS6KA2
ssc-miR-744	RPS6KA2
ssc-miR-345-5p	TBXT
ssc-miR-345-5p	TBXT
ssc-miR-3613	ENSSSCG00000051306
ssc-miR-455-3p	PACRG
ssc-miR-455-3p	PRKN
ssc-miR-455-3p	PRKN
ssc-miR-455-3p	PRKN
ssc-miR-455-3p	PRKN
ssc-miR-221-5p	AGPAT4
ssc-miR-34a	AGPAT4
ssc-miR-183	MAP3K4
ssc-miR-183	MAP3K4
ssc-miR-455-3p	PLG
ssc-miR-455-3p	PLG
ssc-miR-455-3p	PLG
ssc-miR-455-3p	PLG
ssc-miR-532-5p	SLC22A2
ssc-miR-130a	IGF2R
ssc-miR-330	IGF2R
ssc-miR-130a	IGF2R
ssc-miR-330	IGF2R
ssc-miR-1842	MRPL18
ssc-miR-1388	FNDC1
ssc-miR-31	FNDC1
ssc-miR-1388	FNDC1
ssc-miR-31	FNDC1
ssc-miR-1388	FNDC1
ssc-miR-31	FNDC1
ssc-miR-4332	EZR
ssc-miR-92b-5p	DYNLT1
ssc-miR-92b-5p	DYNLT1
ssc-miR-15b	SERAC1
ssc-miR-15b	SERAC1
ssc-miR-149	SERAC1
ssc-miR-330	SERAC1
ssc-miR-339-3p	SERAC1
ssc-miR-365-3p	SERAC1
ssc-miR-15b	SERAC1
ssc-miR-187	SNX9
ssc-miR-92b-5p	SNX9
ssc-miR-187	SNX9
ssc-miR-92b-5p	SNX9
ssc-miR-7140-3p	ZDHHC14
ssc-miR-345-5p	NOX3
ssc-miR-339-3p	SCAF8
ssc-miR-339-3p	SCAF8
ssc-miR-199b-5p	MYCT1
ssc-miR-106a	ESR1
ssc-miR-204	ESR1
ssc-miR-9	ESR1
ssc-miR-9-1	ESR1
ssc-miR-181b	ENSSSCG00000046251
ssc-miR-181d-5p	ENSSSCG00000046251
ssc-miR-26b-3p	IYD
ssc-miR-30d	PPP1R14C
ssc-miR-345-3p	PPP1R14C
ssc-miR-30c-3p	PPP1R14C
ssc-miR-142-3p	TAB2
ssc-miR-150	ENSSSCG00000043354
ssc-miR-342	ENSSSCG00000043354
ssc-miR-1343	RAB32
ssc-miR-15b	RAB32
ssc-miR-199b-5p	RAB32
ssc-miR-30a-5p	RAB32
ssc-miR-30e-5p	RAB32
ssc-miR-125a	EPM2A
ssc-miR-125b	EPM2A
ssc-miR-130a	PHACTR2
ssc-miR-130a	PHACTR2
ssc-miR-130a	PHACTR2
ssc-miR-130a	PHACTR2
ssc-miR-149	PEX3
ssc-miR-345-3p	CCDC28A
ssc-miR-221-5p	NHSL1
ssc-miR-34a	NHSL1
ssc-miR-222	IL22RA2
ssc-miR-532-3p	IL22RA2
ssc-miR-340	SLC35D3
ssc-miR-342	SLC18B1
ssc-miR-342	SLC18B1
ssc-miR-342	SLC18B1
ssc-miR-149	MOXD1
ssc-miR-149	MED23
ssc-miR-149	MED23
ssc-miR-505	EPB41L2
ssc-miR-505	EPB41L2
ssc-miR-505	EPB41L2
ssc-miR-505	EPB41L2
ssc-miR-505	EPB41L2
ssc-miR-505	EPB41L2
ssc-miR-505	EPB41L2
ssc-miR-505	EPB41L2
ssc-miR-2320-5p	TMEM200A
ssc-miR-15b	ARHGAP18
ssc-miR-450a	ARHGAP18
ssc-miR-450c-5p	ARHGAP18
ssc-miR-15b	ARHGAP18
ssc-miR-450a	ARHGAP18
ssc-miR-450c-5p	ARHGAP18
ssc-miR-15b	ARHGAP18
ssc-miR-450a	ARHGAP18
ssc-miR-450c-5p	ARHGAP18
ssc-miR-30c-1-3p	ENSSSCG00000047303
ssc-miR-9	SOGA3
ssc-miR-9-1	SOGA3
ssc-miR-30b-3p	KIAA0408
ssc-miR-455-3p	RNF146
ssc-miR-455-3p	RNF146
ssc-miR-455-3p	RNF146
ssc-miR-141	RSPO3
ssc-miR-181b	HINT3
ssc-miR-181d-5p	HINT3
ssc-miR-142-5p	NCOA7
ssc-miR-15b	NCOA7
ssc-miR-500-3p	NCOA7
ssc-miR-106a	HEY2
ssc-miR-106a	HEY2
ssc-miR-199b-5p	ENSSSCG00000060549
ssc-miR-1388	PKIB
ssc-miR-340	PKIB
ssc-miR-660	PKIB
ssc-miR-1388	PKIB
ssc-miR-340	PKIB
ssc-miR-660	PKIB
ssc-miR-18b	GJA1
ssc-miR-132	FAM184A
ssc-miR-132	FAM184A
ssc-miR-181d-5p	ENSSSCG00000055064
ssc-miR-194b-5p	GOPC
ssc-miR-30b-3p	ROS1
ssc-miR-183	GPRC6A
ssc-miR-183	GPRC6A
ssc-miR-30a-5p	PTP4A1
ssc-miR-30c-5p	PTP4A1
ssc-miR-30e-5p	PTP4A1
ssc-miR-30a-5p	PTP4A1
ssc-miR-30c-5p	PTP4A1
ssc-miR-30e-5p	PTP4A1
ssc-miR-183	LMBRD1
ssc-miR-296-3p	LMBRD1
ssc-miR-30b-3p	LMBRD1
ssc-miR-1343	COL9A1
ssc-miR-1343	COL9A1
ssc-miR-130a	CYB5R4
ssc-miR-130b-3p	CYB5R4
ssc-miR-130a	CYB5R4
ssc-miR-130b-3p	CYB5R4
ssc-miR-130a	CYB5R4
ssc-miR-130b-3p	CYB5R4
ssc-miR-20b	CEP162
ssc-miR-106a	SYNCRIP
ssc-miR-144	SYNCRIP
ssc-miR-20b	SYNCRIP
ssc-miR-106a	SYNCRIP
ssc-miR-144	SYNCRIP
ssc-miR-20b	SYNCRIP
ssc-miR-106a	SYNCRIP
ssc-miR-144	SYNCRIP
ssc-miR-20b	SYNCRIP
ssc-miR-149	CGA
ssc-miR-183	CGA
ssc-miR-15b	ZNF292
ssc-miR-532-5p	ENSSSCG00000004307
ssc-miR-1249	GABRR2
ssc-miR-221-5p	MDN1
ssc-miR-221-5p	MDN1
ssc-miR-15b	GJA10
ssc-miR-2320-5p	BACH2
ssc-miR-30b-3p	UFL1
ssc-miR-20b	FBXL4
ssc-miR-342	HACE1
ssc-miR-342	HACE1
ssc-miR-342	HACE1
ssc-miR-342	HACE1
ssc-miR-181d-5p	LIN28B
ssc-miR-181d-5p	LIN28B
ssc-miR-182	POPDC3
ssc-miR-125b	PRDM1
ssc-miR-1842	MTRES1
ssc-miR-9	NR2E1
ssc-miR-9-1	NR2E1
ssc-miR-221-5p	AFG1L
ssc-miR-378	AFG1L
ssc-miR-378b-3p	AFG1L
ssc-miR-330	SMPD2
ssc-miR-331-3p	SMPD2
ssc-miR-1842	RPF2
ssc-miR-1842	RPF2
ssc-miR-30c-1-3p	TRAF3IP2
ssc-miR-30c-1-3p	TRAF3IP2
ssc-miR-532-5p	CCN6
ssc-miR-532-5p	CCN6
ssc-miR-660	FRK
ssc-miR-363	DSE
ssc-miR-340	PGM3
ssc-miR-340	PGM3
ssc-miR-30c-3p	DOP1A
ssc-miR-582-5p	TPBG
ssc-miR-26b-3p	ENSSSCG00000046535
ssc-miR-30c-3p	SLC17A5
ssc-miR-1343	SLC17A5
ssc-miR-330	SLC17A5
ssc-miR-7137-3p	ST8SIA5
ssc-miR-874	ST8SIA5
ssc-miR-2320-5p	HDHD2
ssc-miR-130a	IER3IP1
ssc-miR-101	SMAD2
ssc-miR-15b	SMAD2
ssc-miR-455-3p	SMAD2
ssc-miR-101	SMAD2
ssc-miR-15b	SMAD2
ssc-miR-455-3p	SMAD2
ssc-miR-101	SMAD2
ssc-miR-15b	SMAD2
ssc-miR-455-3p	SMAD2
ssc-miR-106a	ZBTB7C
ssc-miR-20b	ZBTB7C
ssc-miR-2320-5p	ZBTB7C
ssc-miR-30b-3p	ZBTB7C
ssc-miR-345-5p	ZBTB7C
ssc-miR-7134-5p	ZBTB7C
ssc-miR-1842	DYM
ssc-miR-1842	DYM
ssc-miR-1842	DYM
ssc-miR-296-3p	C18orf32
ssc-miR-340	C18orf32
ssc-miR-199b-5p	ENSSSCG00000045942
ssc-miR-24-1-5p	ENSSSCG00000045942
ssc-miR-26b-3p	ENSSSCG00000061513
ssc-miR-2320-5p	ENSSSCG00000004520
ssc-miR-150	MRO
ssc-miR-150	MRO
ssc-miR-486	ME2
ssc-miR-486	ME2
ssc-miR-187	ELAC1
ssc-miR-429	ELAC1
ssc-miR-345-5p	POLI
ssc-miR-345-5p	POLI
ssc-miR-345-5p	POLI
ssc-miR-141	STARD6
ssc-miR-505	ENSSSCG00000038606
ssc-miR-204	RAB27B
ssc-miR-330	RAB27B
ssc-miR-330	TCF4
ssc-miR-204	ST8SIA3
ssc-miR-30b-3p	ST8SIA3
ssc-miR-218	ONECUT2
ssc-miR-218b	ONECUT2
ssc-miR-125a	FECH
ssc-miR-874	FECH
ssc-miR-532-5p	MTFMT
ssc-miR-221-5p	PLEKHO2
ssc-miR-330	PLEKHO2
ssc-miR-450b-3p	PLEKHO2
ssc-miR-532-3p	PLEKHO2
ssc-miR-221-5p	PLEKHO2
ssc-miR-330	PLEKHO2
ssc-miR-450b-3p	PLEKHO2
ssc-miR-532-3p	PLEKHO2
ssc-miR-221-5p	PLEKHO2
ssc-miR-330	PLEKHO2
ssc-miR-450b-3p	PLEKHO2
ssc-miR-532-3p	PLEKHO2
ssc-miR-221-5p	PLEKHO2
ssc-miR-330	PLEKHO2
ssc-miR-450b-3p	PLEKHO2
ssc-miR-532-3p	PLEKHO2
ssc-miR-221-5p	PLEKHO2
ssc-miR-330	PLEKHO2
ssc-miR-450b-3p	PLEKHO2
ssc-miR-532-3p	PLEKHO2
ssc-miR-331-3p	PIF1
ssc-miR-30b-3p	RBPMS2
ssc-miR-4332	RBPMS2
ssc-miR-331-3p	OAZ2
ssc-miR-365-3p	OAZ2
ssc-miR-660	TRIP4
ssc-miR-660	TRIP4
ssc-miR-330	CSNK1G1
ssc-miR-183	SNX1
ssc-miR-221-5p	SNX1
ssc-miR-31	SNX1
ssc-miR-330	SNX1
ssc-miR-183	SNX1
ssc-miR-221-5p	SNX1
ssc-miR-31	SNX1
ssc-miR-330	SNX1
ssc-miR-183	SNX1
ssc-miR-221-5p	SNX1
ssc-miR-31	SNX1
ssc-miR-330	SNX1
ssc-miR-183	SNX1
ssc-miR-221-5p	SNX1
ssc-miR-31	SNX1
ssc-miR-330	SNX1
ssc-miR-183	SNX1
ssc-miR-181d-5p	ENSSSCG00000047502
ssc-miR-15b	DAPK2
ssc-miR-339-3p	DAPK2
ssc-miR-500-3p	DAPK2
ssc-miR-1842	CA12
ssc-miR-221-5p	CA12
ssc-miR-2320-5p	CA12
ssc-miR-455-5p	CA12
ssc-miR-1842	CA12
ssc-miR-221-5p	CA12
ssc-miR-2320-5p	CA12
ssc-miR-455-5p	CA12
ssc-miR-1842	CA12
ssc-miR-221-5p	CA12
ssc-miR-2320-5p	CA12
ssc-miR-455-5p	CA12
ssc-miR-1343	TPM1
ssc-miR-135	TPM1
ssc-miR-330	TPM1
ssc-miR-1343	TLN2
ssc-miR-1343	TLN2
ssc-miR-1343	TLN2
ssc-miR-1343	TLN2
ssc-miR-149	ENSSSCG00000046767
ssc-miR-296-3p	FOXB1
ssc-miR-2411	MYO1E
ssc-miR-296-3p	MYO1E
ssc-miR-30c-1-3p	MYO1E
ssc-miR-2411	MYO1E
ssc-miR-296-3p	MYO1E
ssc-miR-30c-1-3p	MYO1E
ssc-miR-2411	MYO1E
ssc-miR-296-3p	MYO1E
ssc-miR-30c-1-3p	MYO1E
ssc-miR-532-3p	CCNB2
ssc-miR-532-3p	CCNB2
ssc-miR-532-3p	CCNB2
ssc-miR-146a-5p	SLTM
ssc-miR-146b	SLTM
ssc-miR-330	ALDH1A2
ssc-miR-330	ALDH1A2
ssc-miR-330	ALDH1A2
ssc-miR-141	MYZAP
ssc-miR-200b	MYZAP
ssc-miR-429	MYZAP
ssc-miR-141	MYZAP
ssc-miR-200b	MYZAP
ssc-miR-429	MYZAP
ssc-miR-141	MYZAP
ssc-miR-200b	MYZAP
ssc-miR-429	MYZAP
ssc-miR-141	MYZAP
ssc-miR-200b	MYZAP
ssc-miR-429	MYZAP
ssc-miR-141	DNAAF4
ssc-miR-200b	DNAAF4
ssc-miR-15b	MYO5C
ssc-miR-221-5p	GNB5
ssc-miR-221-5p	GNB5
ssc-miR-532-5p	SCG3
ssc-miR-532-3p	DMXL2
ssc-miR-532-3p	DMXL2
ssc-miR-532-3p	DMXL2
ssc-miR-532-3p	DMXL2
ssc-miR-532-3p	DMXL2
ssc-miR-532-3p	DMXL2
ssc-miR-532-3p	DMXL2
ssc-miR-335	CYP19A1
ssc-miR-331-3p	USP8
ssc-miR-331-3p	USP8
ssc-miR-331-3p	USP8
ssc-miR-345-5p	USP8
ssc-miR-345-5p	USP8
ssc-miR-345-5p	USP8
ssc-miR-144	GABPB1
ssc-miR-181c	COPS2
ssc-miR-181c	COPS2
ssc-miR-26b-3p	ENSSSCG00000044345
ssc-miR-183	C15orf48
ssc-miR-744	SHF
ssc-miR-744	SHF
ssc-miR-150	DUOX1
ssc-miR-150	DUOX1
ssc-miR-221-5p	DUOX2
ssc-miR-9	DUOX2
ssc-miR-9-1	DUOX2
ssc-miR-221-5p	DUOX2
ssc-miR-9	DUOX2
ssc-miR-9-1	DUOX2
ssc-miR-181b	SORD
ssc-miR-181d-5p	SORD
ssc-miR-30c-3p	ENSSSCG00000004687
ssc-miR-222	EIF3J
ssc-miR-222	EIF3J
ssc-miR-222	EIF3J
ssc-miR-222	EIF3J
ssc-miR-222	EIF3J
ssc-miR-199b-5p	GOLM2
ssc-miR-199b-5p	GOLM2
ssc-miR-221-3p	SERINC4
ssc-miR-1249	ELL3
ssc-miR-1343	CATSPER2
ssc-miR-1842	ADAL
ssc-miR-500-3p	ADAL
ssc-miR-378	TGM5
ssc-miR-378b-3p	TGM5
ssc-miR-378	TGM5
ssc-miR-378b-3p	TGM5
ssc-miR-7857-3p	EPB42
ssc-miR-7857-3p	EPB42
ssc-miR-7857-3p	EPB42
ssc-miR-7857-3p	EPB42
ssc-miR-1249	TMEM62
ssc-miR-1249	TMEM62
ssc-miR-1249	TMEM62
ssc-miR-1842	TTBK2
ssc-miR-1842	TTBK2
ssc-miR-1842	TTBK2
ssc-miR-1842	TTBK2
ssc-miR-330	CDAN1
ssc-miR-532-3p	CDAN1
ssc-miR-2320-5p	ENSSSCG00000022039
ssc-miR-365-3p	SNAP23
ssc-miR-365-3p	SNAP23
ssc-miR-204	ZNF106
ssc-miR-9841-3p	ZNF106
ssc-miR-204	ZNF106
ssc-miR-9841-3p	ZNF106
ssc-miR-204	ZNF106
ssc-miR-7857-3p	CAPN3
ssc-miR-7857-3p	CAPN3
ssc-miR-7857-3p	CAPN3
ssc-miR-7857-3p	CAPN3
ssc-miR-7857-3p	CAPN3
ssc-miR-7857-3p	CAPN3
ssc-miR-7857-3p	CAPN3
ssc-miR-2320-5p	GANC
ssc-miR-330	GANC
ssc-miR-7137-3p	GANC
ssc-miR-542-3p	TMEM87A
ssc-miR-542-3p	TMEM87A
ssc-miR-542-3p	TMEM87A
ssc-miR-542-3p	TMEM87A
ssc-miR-340	TMEM87A
ssc-miR-542-3p	TMEM87A
ssc-miR-30c-1-3p	PLA2G4F
ssc-miR-1343	PLA2G4E
ssc-miR-1842	PLA2G4E
ssc-miR-127	JMJD7
ssc-miR-182	JMJD7
ssc-miR-345-3p	TYRO3
ssc-miR-296-3p	RTF1
ssc-miR-296-3p	RTF1
ssc-miR-330	NDUFAF1
ssc-miR-135	NUSAP1
ssc-miR-142-5p	NUSAP1
ssc-miR-135	NUSAP1
ssc-miR-142-5p	NUSAP1
ssc-miR-149	OIP5
ssc-miR-500-5p	OIP5
ssc-miR-181b	CHP1
ssc-miR-500-3p	CHP1
ssc-miR-92b-5p	CHP1
ssc-miR-181b	CHP1
ssc-miR-500-3p	CHP1
ssc-miR-92b-5p	CHP1
ssc-miR-106a	INO80
ssc-miR-20b	INO80
ssc-miR-532-3p	CHAC1
ssc-miR-106a	DLL4
ssc-miR-27b-5p	SPINT1
ssc-miR-30b-3p	SPINT1
ssc-miR-27b-5p	SPINT1
ssc-miR-30b-3p	SPINT1
ssc-miR-149	C15orf62
ssc-miR-204	C15orf62
ssc-miR-330	C15orf62
ssc-miR-218	ENSSSCG00000042522
ssc-miR-218b	ENSSSCG00000042522
ssc-miR-218	ENSSSCG00000042522
ssc-miR-218b	ENSSSCG00000042522
ssc-miR-125a	BAHD1
ssc-miR-149	BAHD1
ssc-miR-331-3p	BAHD1
ssc-miR-1842	KNSTRN
ssc-miR-330	KNSTRN
ssc-miR-7-5p	KNSTRN
ssc-miR-330	KNSTRN
ssc-miR-532-3p	DISP2
ssc-miR-149	ENSSSCG00000059961
ssc-miR-2320-5p	PAK6
ssc-miR-2320-5p	PAK6
ssc-miR-30c-1-3p	GPR176
ssc-miR-30c-1-3p	GPR176
ssc-miR-30b-3p	RASGRP1
ssc-miR-15b	DPH6
ssc-miR-340	ACTC1
ssc-miR-340	ACTC1
ssc-miR-340	ACTC1
ssc-miR-340	ACTC1
ssc-miR-340	ACTC1
ssc-miR-27b-5p	GJD2
ssc-miR-532-3p	GJD2
ssc-miR-221-5p	SCG5
ssc-miR-7137-3p	ENSSSCG00000004811
ssc-miR-365-3p	ENSSSCG00000056777
ssc-miR-30c-1-3p	ENSSSCG00000056799
ssc-miR-30c-3p	ENSSSCG00000056799
ssc-miR-193a-5p	ALDH1A3
ssc-miR-450b-3p	ALDH1A3
ssc-miR-34a	LRRK1
ssc-miR-378	CHSY1
ssc-miR-378b-3p	CHSY1
ssc-miR-30c-1-3p	GABRB3
ssc-miR-30c-3p	GABRB3
ssc-miR-455-5p	GABRB3
ssc-miR-30c-1-3p	UBE3A
ssc-miR-30c-1-3p	UBE3A
ssc-miR-200b	NDN
ssc-miR-30c-1-3p	OTUD7A
ssc-miR-30c-3p	OTUD7A
ssc-miR-181a	MTMR10
ssc-miR-181b	MTMR10
ssc-miR-181d-5p	MTMR10
ssc-miR-30b-3p	MTMR10
ssc-miR-330	MTMR10
ssc-miR-34a	MTMR10
ssc-miR-181a	MTMR10
ssc-miR-181b	MTMR10
ssc-miR-181d-5p	MTMR10
ssc-miR-30b-3p	MTMR10
ssc-miR-330	MTMR10
ssc-miR-34a	MTMR10
ssc-miR-181c	APBA2
ssc-miR-4332	APBA2
ssc-miR-181c	APBA2
ssc-miR-4332	APBA2
ssc-miR-1343	TARS3
ssc-miR-1842	TARS3
ssc-miR-708-3p	TARS3
ssc-miR-7134-5p	MBP
ssc-miR-7134-5p	MBP
ssc-miR-7134-5p	MBP
ssc-miR-149	MBP
ssc-miR-532-3p	ENSSSCG00000053589
ssc-miR-30c-3p	CNDP1
ssc-miR-30c-3p	CNDP1
ssc-miR-30c-3p	CNDP1
ssc-miR-149	DIPK1C
ssc-miR-2411	DIPK1C
ssc-miR-146a-5p	CYB5A
ssc-miR-34a	CYB5A
ssc-miR-34a	CBLN2
ssc-miR-34a	CBLN2
ssc-miR-1388	TMX3
ssc-miR-1388	TMX3
ssc-miR-1388	TMX3
ssc-miR-374a-3p	SERPINB8
ssc-miR-374b-3p	SERPINB8
ssc-miR-30b-3p	SERPINB12
ssc-miR-181c	SERPINB5
ssc-miR-181d-5p	SERPINB5
ssc-miR-199a-3p	SERPINB5
ssc-miR-31	VPS4B
ssc-miR-31	VPS4B
ssc-miR-30c-1-3p	PHLPP1
ssc-miR-30c-3p	PHLPP1
ssc-miR-532-3p	ZCCHC2
ssc-miR-2320-5p	RELCH
ssc-miR-2320-5p	RELCH
ssc-miR-2320-5p	RELCH
ssc-miR-2320-5p	RELCH
ssc-miR-30a-5p	CDH20
ssc-miR-30c-5p	CDH20
ssc-miR-30d	CDH20
ssc-miR-30e-5p	CDH20
ssc-miR-330	CDH20
ssc-miR-660	SEC11C
ssc-miR-150	ENSSSCG00000004911
ssc-miR-199a-3p	ZNF532
ssc-miR-199a-3p	ZNF532
ssc-miR-199a-3p	ZNF532
ssc-miR-222	MALT1
ssc-miR-222	MALT1
ssc-miR-362	UBAP1L
ssc-miR-30a-5p	PARP16
ssc-miR-30c-5p	PARP16
ssc-miR-30d	PARP16
ssc-miR-30e-5p	PARP16
ssc-miR-30a-5p	PARP16
ssc-miR-30c-5p	PARP16
ssc-miR-30d	PARP16
ssc-miR-30e-5p	PARP16
ssc-miR-221-5p	MEGF11
ssc-miR-296-3p	MEGF11
ssc-miR-30b-3p	MEGF11
ssc-miR-31	MEGF11
ssc-miR-221-5p	MEGF11
ssc-miR-296-3p	MEGF11
ssc-miR-30b-3p	MEGF11
ssc-miR-31	MEGF11
ssc-miR-2320-5p	TIPIN
ssc-miR-2320-5p	MAP2K5
ssc-miR-331-3p	MAP2K5
ssc-miR-2320-5p	MAP2K5
ssc-miR-2320-5p	MAP2K5
ssc-miR-2320-5p	MAP2K5
ssc-miR-2320-5p	MAP2K5
ssc-miR-106a	SKOR1
ssc-miR-92b-5p	SKOR1
ssc-miR-106a	SKOR1
ssc-miR-92b-5p	SKOR1
ssc-miR-2320-5p	CLN6
ssc-miR-30c-1-3p	CLN6
ssc-miR-30c-3p	CLN6
ssc-miR-345-5p	CLN6
ssc-miR-7137-3p	CLN6
ssc-miR-2320-5p	CLN6
ssc-miR-2320-5p	CLN6
ssc-miR-2320-5p	CLN6
ssc-miR-2320-5p	CLN6
ssc-miR-2320-5p	CLN6
ssc-miR-2320-5p	CLN6
ssc-miR-2320-5p	CLN6
ssc-miR-330	ITGA11
ssc-miR-365-3p	ITGA11
ssc-miR-1343	CORO2B
ssc-miR-149	CORO2B
ssc-miR-331-3p	CORO2B
ssc-miR-1343	CORO2B
ssc-miR-149	CORO2B
ssc-miR-331-3p	CORO2B
ssc-miR-1343	CORO2B
ssc-miR-149	CORO2B
ssc-miR-331-3p	CORO2B
ssc-miR-1343	CORO2B
ssc-miR-149	CORO2B
ssc-miR-331-3p	CORO2B
ssc-miR-221-5p	TLE3
ssc-miR-30b-3p	TLE3
ssc-miR-335	TLE3
ssc-miR-874	TLE3
ssc-miR-221-5p	TLE3
ssc-miR-1842	UACA
ssc-miR-30c-3p	UACA
ssc-miR-1842	UACA
ssc-miR-30c-3p	UACA
ssc-miR-30c-3p	UACA
ssc-miR-30c-3p	UACA
ssc-miR-30c-3p	UACA
ssc-miR-30c-3p	UACA
ssc-miR-330	LARP6
ssc-miR-7137-3p	LARP6
ssc-miR-2320-5p	LRRC49
ssc-miR-2320-5p	LRRC49
ssc-miR-15b	THSD4
ssc-miR-27b-5p	THSD4
ssc-miR-15b	THSD4
ssc-miR-27b-5p	THSD4
ssc-miR-187	SENP8
ssc-miR-181b	FBXO33
ssc-miR-181d-5p	FBXO33
ssc-miR-200b	TOGARAM1
ssc-miR-221-5p	TOGARAM1
ssc-miR-200b	TOGARAM1
ssc-miR-221-5p	TOGARAM1
ssc-miR-200b	TOGARAM1
ssc-miR-221-5p	TOGARAM1
ssc-miR-221-5p	LRR1
ssc-miR-30a-5p	NEMF
ssc-miR-30c-5p	NEMF
ssc-miR-30d	NEMF
ssc-miR-30e-5p	NEMF
ssc-miR-30e-5p	ARF6
ssc-miR-183	L2HGDH
ssc-miR-7137-3p	L2HGDH
ssc-miR-31	MAP4K5
ssc-miR-31	MAP4K5
ssc-miR-194b-5p	TRIM9
ssc-miR-146a-5p	PSMC6
ssc-miR-146b	PSMC6
ssc-miR-146a-5p	PSMC6
ssc-miR-146b	PSMC6
ssc-miR-146a-5p	PSMC6
ssc-miR-146b	PSMC6
ssc-miR-146a-5p	PSMC6
ssc-miR-146b	PSMC6
ssc-miR-222	FERMT2
ssc-miR-222	FERMT2
ssc-miR-222	FERMT2
ssc-miR-222	FERMT2
ssc-miR-222	FERMT2
ssc-miR-222	FERMT2
ssc-miR-222	FERMT2
ssc-miR-450b-3p	CDKN3
ssc-miR-450c-3p	CDKN3
ssc-miR-542-3p	CDKN3
ssc-miR-20b	CNIH1
ssc-miR-1842	CNIH1
ssc-miR-1842	CNIH1
ssc-miR-378	GMFB
ssc-miR-378b-3p	GMFB
ssc-miR-146a-5p	GMFB
ssc-miR-222	SAMD4A
ssc-miR-196b-5p	SAMD4A
ssc-miR-30c-1-3p	SAMD4A
ssc-miR-30c-3p	SAMD4A
ssc-miR-330	SAMD4A
ssc-miR-196b-5p	SAMD4A
ssc-miR-30c-1-3p	SAMD4A
ssc-miR-30c-3p	SAMD4A
ssc-miR-330	SAMD4A
ssc-miR-505	FBXO34
ssc-miR-505	FBXO34
ssc-miR-505	FBXO34
ssc-miR-505	FBXO34
ssc-miR-505	FBXO34
ssc-miR-30c-3p	ATG14
ssc-miR-7137-3p	ATG14
ssc-miR-7-5p	OTX2
ssc-miR-7-5p	OTX2
ssc-miR-141	ARMH4
ssc-miR-24-1-5p	ARMH4
ssc-miR-141	ARMH4
ssc-miR-24-1-5p	ARMH4
ssc-miR-141	ARMH4
ssc-miR-24-1-5p	ARMH4
ssc-miR-181d-5p	PSMA3
ssc-miR-221-5p	PSMA3
ssc-miR-181d-5p	PSMA3
ssc-miR-221-5p	PSMA3
ssc-miR-200b	ARID4A
ssc-miR-200b	ARID4A
ssc-miR-15b	KIAA0586
ssc-miR-15b	KIAA0586
ssc-miR-15b	KIAA0586
ssc-miR-27b-5p	PCNX4
ssc-miR-27b-5p	PCNX4
ssc-miR-212	DHRS7
ssc-miR-660	DHRS7
ssc-miR-2320-5p	AEN
ssc-miR-330	AEN
ssc-miR-331-3p	AEN
ssc-miR-7-5p	DET1
ssc-miR-455-3p	NTRK3
ssc-miR-874	ENSSSCG00000063327
ssc-miR-149	ESR2
ssc-miR-345-3p	ESR2
ssc-miR-144	SGPP1
ssc-miR-181a	SGPP1
ssc-miR-144	SGPP1
ssc-miR-181a	SGPP1
ssc-miR-200b	PPP2R5E
ssc-miR-330	GPHB5
ssc-miR-15b	IFT74
ssc-miR-200b	DMRTA1
ssc-miR-10386	CDKN2B
ssc-miR-30c-1-3p	ENSSSCG00000047263
ssc-miR-30c-3p	ENSSSCG00000047263
ssc-miR-181a	IFN-ALPHA-8
ssc-miR-181b	IFN-ALPHA-8
ssc-miR-181d-5p	IFN-ALPHA-8
ssc-miR-30b-3p	IFN-ALPHA-8
ssc-miR-874	FOCAD
ssc-miR-181b	ENSSSCG00000049786
ssc-miR-296-3p	PLIN2
ssc-miR-30c-1-3p	HAUS6
ssc-miR-30c-3p	HAUS6
ssc-miR-335	HAUS6
ssc-miR-15b	RRAGA
ssc-miR-125a	SAXO1
ssc-miR-125b	SAXO1
ssc-miR-15b	SH3GL2
ssc-miR-15b	SH3GL2
ssc-miR-15b	SH3GL2
ssc-miR-340	MPDZ
ssc-miR-340	MPDZ
ssc-miR-340	MPDZ
ssc-miR-340	MPDZ
ssc-miR-222	DMAC1
ssc-miR-106a	RANBP6
ssc-miR-181d-5p	RANBP6
ssc-miR-330	PDCD1LG2
ssc-miR-330	PDCD1LG2
ssc-miR-429	JAK2
ssc-miR-125b	CDC37L1
ssc-miR-15b	CDC37L1
ssc-miR-18b	CDC37L1
ssc-miR-221-5p	CDC37L1
ssc-miR-222	PUM3
ssc-miR-345-5p	PUM3
ssc-miR-330	DMRT1
ssc-miR-24-1-5p	PGM5
ssc-miR-182	PIP5K1B
ssc-miR-182	PIP5K1B
ssc-miR-142-3p	TJP2
ssc-miR-331-3p	TJP2
ssc-miR-142-3p	TJP2
ssc-miR-331-3p	TJP2
ssc-miR-142-3p	TJP2
ssc-miR-331-3p	TJP2
ssc-miR-142-3p	TJP2
ssc-miR-331-3p	TJP2
ssc-miR-30c-1-3p	FAM189A2
ssc-miR-181b	APBA1
ssc-miR-181d-5p	APBA1
ssc-miR-18b	CEMIP2
ssc-miR-335	CEMIP2
ssc-miR-455-5p	CEMIP2
ssc-miR-500-5p	CEMIP2
ssc-miR-183	ZFAND5
ssc-miR-2320-5p	C9orf40
ssc-miR-30b-3p	NMRK1
ssc-miR-30b-3p	NMRK1
ssc-miR-125a	GCNT1
ssc-miR-204	GCNT1
ssc-miR-486	ENSSSCG00000039009
ssc-miR-500-5p	TLE1
ssc-miR-874	TLE1
ssc-miR-500-5p	TLE1
ssc-miR-874	TLE1
ssc-miR-149	ENSSSCG00000022044
ssc-miR-2320-5p	VCP
ssc-miR-1343	VCP
ssc-miR-212	FAM214B
ssc-miR-7137-3p	FAM214B
ssc-miR-2320-5p	UNC13B
ssc-miR-2320-5p	UNC13B
ssc-miR-2320-5p	UNC13B
ssc-miR-2320-5p	UNC13B
ssc-miR-1249	ENSSSCG00000005311
ssc-miR-149	ENSSSCG00000005311
ssc-miR-1249	ENSSSCG00000005311
ssc-miR-149	ENSSSCG00000005311
ssc-miR-330	ENSSSCG00000005311
ssc-miR-34a	TPM2
ssc-miR-34a	TPM2
ssc-miR-34a	TPM2
ssc-miR-34a	TPM2
ssc-miR-296-3p	TLN1
ssc-miR-330	TLN1
ssc-miR-15b	GBA2
ssc-miR-30c-1-3p	GBA2
ssc-miR-30c-3p	GBA2
ssc-miR-455-3p	GBA2
ssc-miR-142-3p	CLTA
ssc-miR-142-3p	CLTA
ssc-miR-142-3p	CLTA
ssc-miR-142-3p	CLTA
ssc-miR-142-3p	CLTA
ssc-miR-296-3p	GNE
ssc-miR-676-3p	GNE
ssc-miR-296-3p	GNE
ssc-miR-676-3p	GNE
ssc-miR-296-3p	GNE
ssc-miR-676-3p	GNE
ssc-miR-339-3p	ZBTB5
ssc-miR-532-3p	POLR1E
ssc-miR-1343	FBXO10
ssc-miR-181a	FBXO10
ssc-miR-181b	FBXO10
ssc-miR-181d-5p	FBXO10
ssc-miR-330	ENSSSCG00000058091
ssc-miR-874	ENSSSCG00000032554
ssc-miR-330	ALDH1B1
ssc-miR-363	ALDH1B1
ssc-miR-222	IGFBPL1
ssc-miR-149	ENSSSCG00000040711
ssc-miR-199b-5p	ENSSSCG00000040711
ssc-miR-149	TMOD1
ssc-miR-149	TMOD1
ssc-miR-221-5p	TRMO
ssc-miR-196b-5p	NANS
ssc-miR-2411	NANS
ssc-miR-374a-3p	NANS
ssc-miR-374b-3p	NANS
ssc-miR-374a-3p	NANS
ssc-miR-374b-3p	NANS
ssc-miR-146a-5p	GALNT12
ssc-miR-146b	GALNT12
ssc-miR-199b-5p	GALNT12
ssc-miR-141	COL15A1
ssc-miR-141	COL15A1
ssc-miR-141	COL15A1
ssc-miR-141	COL15A1
ssc-miR-141	COL15A1
ssc-miR-141	COL15A1
ssc-miR-296-3p	STX17
ssc-miR-296-3p	STX17
ssc-miR-34a	TMEFF1
ssc-miR-15b	RNF20
ssc-miR-30b-3p	ENSSSCG00000005440
ssc-miR-7-5p	ENSSSCG00000005440
ssc-miR-92b-5p	ENSSSCG00000005440
ssc-miR-2411	ENSSSCG00000048786
ssc-miR-15b	EPB41L4B
ssc-miR-7137-3p	PALM2AKAP2
ssc-miR-7137-3p	PALM2AKAP2
ssc-miR-7137-3p	PALM2AKAP2
ssc-miR-1343	PALM2AKAP2
ssc-miR-26b-3p	PALM2AKAP2
ssc-miR-331-3p	PALM2AKAP2
ssc-miR-7137-3p	PALM2AKAP2
ssc-miR-708-3p	TXNDC8
ssc-miR-204	SVEP1
ssc-miR-330	MUSK
ssc-miR-330	MUSK
ssc-miR-181a	ENSSSCG00000045611
ssc-miR-150	ZNF483
ssc-miR-15b	ZNF483
ssc-miR-30e-5p	GNG10
ssc-miR-19a	SHOC1
ssc-miR-744	HSDL2
ssc-miR-744	HSDL2
ssc-miR-450b-3p	KIAA1958
ssc-miR-450c-3p	KIAA1958
ssc-miR-193a-5p	SLC46A2
ssc-miR-30c-1-3p	FKBP15
ssc-miR-30c-1-3p	FKBP15
ssc-miR-18b	SLC31A2
ssc-miR-34a	SLC31A2
ssc-miR-18b	SLC31A2
ssc-miR-34a	SLC31A2
ssc-miR-660	PRPF4
ssc-miR-660	PRPF4
ssc-miR-125a	WDR31
ssc-miR-125b	WDR31
ssc-miR-125a	WDR31
ssc-miR-125b	WDR31
ssc-miR-1343	KIF12
ssc-miR-212	KIF12
ssc-miR-330	COL27A1
ssc-miR-130b-3p	ENSSSCG00000005488
ssc-miR-30c-3p	ENSSSCG00000005488
ssc-miR-365-3p	WHRN
ssc-miR-2320-5p	ENSSSCG00000048487
ssc-miR-2411	ENSSSCG00000048487
ssc-miR-146a-5p	TLR4
ssc-miR-1842	TRAF1
ssc-miR-296-3p	TRAF1
ssc-miR-331-3p	TRAF1
ssc-miR-500-3p	ENSSSCG00000034749
ssc-miR-92a	ENSSSCG00000034749
ssc-miR-500-3p	ENSSSCG00000034749
ssc-miR-92a	ENSSSCG00000034749
ssc-miR-500-3p	ENSSSCG00000034749
ssc-miR-92a	ENSSSCG00000034749
ssc-miR-130b-3p	RAB14
ssc-miR-15b	TTLL11
ssc-miR-331-3p	TTLL11
ssc-miR-331-3p	MORN5
ssc-miR-26b-3p	LHX6
ssc-miR-296-3p	LHX6
ssc-miR-26b-3p	LHX6
ssc-miR-296-3p	LHX6
ssc-miR-199b-5p	PTGS1
ssc-miR-187	DENND1A
ssc-miR-296-3p	DENND1A
ssc-miR-187	DENND1A
ssc-miR-296-3p	DENND1A
ssc-miR-187	DENND1A
ssc-miR-296-3p	DENND1A
ssc-miR-187	DENND1A
ssc-miR-296-3p	DENND1A
ssc-miR-187	DENND1A
ssc-miR-296-3p	DENND1A
ssc-miR-30c-1-3p	NR5A1
ssc-miR-30c-1-3p	NR5A1
ssc-miR-330	NR6A1
ssc-miR-345-3p	OLFML2A
ssc-miR-31	RPL35
ssc-miR-31	RPL35
ssc-miR-106a	PPP6C
ssc-miR-20b	PPP6C
ssc-miR-221-3p	PPP6C
ssc-miR-106a	PPP6C
ssc-miR-20b	PPP6C
ssc-miR-221-3p	PPP6C
ssc-miR-331-3p	MAPKAP1
ssc-miR-331-3p	MAPKAP1
ssc-miR-331-3p	MAPKAP1
ssc-miR-1388	PBX3
ssc-miR-1388	PBX3
ssc-miR-1388	PBX3
ssc-miR-1388	PBX3
ssc-miR-2411	RALGPS1
ssc-miR-30c-1-3p	RALGPS1
ssc-miR-150	RALGPS1
ssc-miR-296-3p	RALGPS1
ssc-miR-378	RALGPS1
ssc-miR-221-3p	ANGPTL2
ssc-miR-31	ANGPTL2
ssc-miR-149	ZNF79
ssc-miR-221-5p	ZNF79
ssc-miR-2320-5p	NIBAN2
ssc-miR-744	NIBAN2
ssc-miR-744	STXBP1
ssc-miR-92b-5p	STXBP1
ssc-miR-330	CDK9
ssc-miR-330	ENG
ssc-miR-18b	DPM2
ssc-miR-874	DPM2
ssc-miR-149	SLC25A25
ssc-miR-149	SLC25A25
ssc-miR-149	SLC25A25
ssc-miR-149	SLC25A25
ssc-miR-149	SLC25A25
ssc-miR-149	SLC25A25
ssc-miR-330	LCN2
ssc-miR-330	LCN2
ssc-miR-1343	CIZ1
ssc-miR-193a-5p	CIZ1
ssc-miR-221-5p	CIZ1
ssc-miR-296-3p	CIZ1
ssc-miR-149	ENSSSCG00000005643
ssc-miR-92b-5p	ENSSSCG00000005643
ssc-miR-149	ENSSSCG00000005643
ssc-miR-92b-5p	ENSSSCG00000005643
ssc-miR-149	ENSSSCG00000005643
ssc-miR-92b-5p	ENSSSCG00000005643
ssc-miR-149	ENSSSCG00000005643
ssc-miR-92b-5p	ENSSSCG00000005643
ssc-miR-149	ENSSSCG00000005643
ssc-miR-92b-5p	ENSSSCG00000005643
ssc-miR-744	COQ4
ssc-miR-2320-5p	COQ4
ssc-miR-26b-3p	SLC27A4
ssc-miR-296-3p	SLC27A4
ssc-miR-296-3p	SLC27A4
ssc-miR-296-3p	SLC27A4
ssc-miR-26b-3p	SLC27A4
ssc-miR-296-3p	SLC27A4
ssc-miR-2320-5p	URM1
ssc-miR-2320-5p	URM1
ssc-miR-339-3p	CERCAM
ssc-miR-296-3p	CERCAM
ssc-miR-339-3p	CERCAM
ssc-miR-296-3p	CERCAM
ssc-miR-339-3p	CERCAM
ssc-miR-221-3p	ODF2
ssc-miR-141	SPTAN1
ssc-miR-141	SPTAN1
ssc-miR-141	SPTAN1
ssc-miR-141	SPTAN1
ssc-miR-24-1-5p	ENSSSCG00000005656
ssc-miR-1343	TBC1D13
ssc-miR-187	TBC1D13
ssc-miR-34a	TBC1D13
ssc-miR-92b-5p	TBC1D13
ssc-miR-1343	TBC1D13
ssc-miR-187	TBC1D13
ssc-miR-34a	TBC1D13
ssc-miR-92b-5p	TBC1D13
ssc-miR-1343	TBC1D13
ssc-miR-187	TBC1D13
ssc-miR-34a	TBC1D13
ssc-miR-92b-5p	TBC1D13
ssc-miR-149	SPOUT1
ssc-miR-125a	LRRC8A
ssc-miR-125b	LRRC8A
ssc-miR-1343	LRRC8A
ssc-miR-330	LRRC8A
ssc-miR-92b-5p	LRRC8A
ssc-miR-744	PHYHD1
ssc-miR-744	PHYHD1
ssc-miR-31	NUP188
ssc-miR-874	NUP188
ssc-miR-31	NUP188
ssc-miR-874	NUP188
ssc-miR-92b-5p	SH3GLB2
ssc-miR-92b-5p	SH3GLB2
ssc-miR-92b-5p	SH3GLB2
ssc-miR-92b-5p	SH3GLB2
ssc-miR-92b-5p	SH3GLB2
ssc-miR-92b-5p	SH3GLB2
ssc-miR-92b-5p	SH3GLB2
ssc-miR-30b-3p	MIGA2
ssc-miR-330	MIGA2
ssc-miR-744	MIGA2
ssc-miR-1343	DOLPP1
ssc-miR-330	DOLPP1
ssc-miR-1343	DOLPP1
ssc-miR-330	DOLPP1
ssc-miR-1343	DOLPP1
ssc-miR-330	DOLPP1
ssc-miR-149	CRAT
ssc-miR-330	CRAT
ssc-miR-149	CRAT
ssc-miR-330	CRAT
ssc-miR-149	CRAT
ssc-miR-330	CRAT
ssc-miR-92b-5p	PTPA
ssc-miR-4332	PTPA
ssc-miR-92b-5p	PTPA
ssc-miR-4332	PTPA
ssc-miR-92b-5p	PTPA
ssc-miR-4332	PTPA
ssc-miR-92b-5p	PTPA
ssc-miR-331-3p	PRRX2
ssc-miR-500-3p	PRRX2
ssc-miR-149	TOR1A
ssc-miR-874	TOR1A
ssc-miR-2320-5p	C9orf78
ssc-miR-330	NCS1
ssc-miR-330	NCS1
ssc-miR-7137-3p	HMCN2
ssc-miR-92b-5p	HMCN2
ssc-miR-330	ASS1
ssc-miR-34a	ASS1
ssc-miR-874	FUBP3
ssc-miR-874	FUBP3
ssc-miR-532-3p	ABL1
ssc-miR-532-3p	ABL1
ssc-miR-744	FIBCD1
ssc-miR-874	LAMC3
ssc-miR-744	NUP214
ssc-miR-339-3p	NUP214
ssc-miR-744	NUP214
ssc-miR-339-3p	NUP214
ssc-miR-744	NUP214
ssc-miR-339-3p	NUP214
ssc-miR-744	NUP214
ssc-miR-330	PLPP7
ssc-miR-874	PLPP7
ssc-miR-345-5p	POMT1
ssc-miR-345-5p	POMT1
ssc-miR-345-5p	POMT1
ssc-miR-1343	POMT1
ssc-miR-744	POMT1
ssc-miR-1343	POMT1
ssc-miR-744	POMT1
ssc-miR-744	MED27
ssc-miR-744	MED27
ssc-miR-744	MED27
ssc-miR-330	SETX
ssc-miR-331-3p	BARHL1
ssc-miR-10386	GTF3C4
ssc-miR-1249	GTF3C4
ssc-miR-339-3p	GTF3C4
ssc-miR-10386	GTF3C4
ssc-miR-1249	GTF3C4
ssc-miR-339-3p	GTF3C4
ssc-miR-10386	TSC1
ssc-miR-1249	TSC1
ssc-miR-2320-5p	TSC1
ssc-miR-532-3p	TSC1
ssc-miR-92b-5p	TSC1
ssc-miR-10386	TSC1
ssc-miR-1249	TSC1
ssc-miR-2320-5p	TSC1
ssc-miR-532-3p	TSC1
ssc-miR-92b-5p	TSC1
ssc-miR-10386	TSC1
ssc-miR-1249	TSC1
ssc-miR-2320-5p	TSC1
ssc-miR-532-3p	TSC1
ssc-miR-92b-5p	TSC1
ssc-miR-331-3p	GFI1B
ssc-miR-331-3p	GFI1B
ssc-miR-331-3p	GFI1B
ssc-miR-2320-5p	RALGDS
ssc-miR-2320-5p	RALGDS
ssc-miR-2320-5p	RALGDS
ssc-miR-149	GBGT1
ssc-miR-149	GBGT1
ssc-miR-149	GBGT1
ssc-miR-1343	MED22
ssc-miR-331-3p	MED22
ssc-miR-345-5p	MED22
ssc-miR-4332	MED22
ssc-miR-505	MED22
ssc-miR-92b-5p	MED22
ssc-miR-9810-3p	MED22
ssc-miR-1343	SURF4
ssc-miR-149	SURF4
ssc-miR-1842	SURF4
ssc-miR-200b	SURF4
ssc-miR-30b-3p	SURF4
ssc-miR-7137-3p	SURF4
ssc-miR-874	SURF4
ssc-miR-1842	SURF4
ssc-miR-200b	SURF4
ssc-miR-874	SURF4
ssc-miR-1842	SURF4
ssc-miR-200b	SURF4
ssc-miR-874	SURF4
ssc-miR-874	REXO4
ssc-miR-2320-5p	CACFD1
ssc-miR-532-3p	CACFD1
ssc-miR-7137-3p	CACFD1
ssc-miR-2320-5p	CACFD1
ssc-miR-532-3p	CACFD1
ssc-miR-7137-3p	CACFD1
ssc-miR-149	SLC2A6
ssc-miR-378	SLC2A6
ssc-miR-378b-3p	SLC2A6
ssc-miR-874	SLC2A6
ssc-miR-149	MYMK
ssc-miR-34a	MYMK
ssc-miR-193a-5p	ADAMTSL2
ssc-miR-874	ADAMTSL2
ssc-miR-30c-3p	FAM163B
ssc-miR-331-3p	FAM163B
ssc-miR-486	FAM163B
ssc-miR-193a-5p	DBH
ssc-miR-2320-5p	DBH
ssc-miR-1343	SARDH
ssc-miR-1343	SARDH
ssc-miR-9810-3p	WDR5
ssc-miR-30c-1-3p	ENSSSCG00000029414
ssc-miR-30c-1-3p	ENSSSCG00000029414
ssc-miR-30c-1-3p	ENSSSCG00000029414
ssc-miR-30c-1-3p	ENSSSCG00000029414
ssc-miR-2320-5p	ENSSSCG00000031991
ssc-miR-10386	RGS21
ssc-miR-204	RGS21
ssc-miR-150	RGS18
ssc-miR-450c-3p	KCTD3
ssc-miR-532-3p	RRP15
ssc-miR-2411	RRP15
ssc-miR-183	BPNT1
ssc-miR-132	MTARC2
ssc-miR-20b	MTARC1
ssc-miR-20b	MTARC1
ssc-miR-744	ENSSSCG00000010834
ssc-miR-744	ENSSSCG00000010834
ssc-miR-221-3p	AIDA
ssc-miR-450b-3p	AIDA
ssc-miR-2320-5p	FAM177B
ssc-miR-2320-5p	WDR64
ssc-miR-30b-3p	KMO
ssc-miR-30b-3p	KMO
ssc-miR-101	NVL
ssc-miR-150	CNIH4
ssc-miR-150	CNIH4
ssc-miR-149	LBR
ssc-miR-31	LBR
ssc-miR-92b-5p	EPHX1
ssc-miR-378	TMEM63A
ssc-miR-7137-5p	TMEM63A
ssc-miR-222	LEFTY2
ssc-miR-222	LEFTY2
ssc-miR-130a	ACBD3
ssc-miR-500-3p	STUM
ssc-miR-345-3p	ENSSSCG00000046588
ssc-miR-183	PSEN2
ssc-miR-450b-3p	PSEN2
ssc-miR-450c-3p	PSEN2
ssc-miR-146a-5p	PSEN2
ssc-miR-183	PSEN2
ssc-miR-222	PSEN2
ssc-miR-2320-5p	PSEN2
ssc-miR-31	PSEN2
ssc-miR-450b-3p	PSEN2
ssc-miR-450c-3p	PSEN2
ssc-miR-505	PSEN2
ssc-miR-183	PSEN2
ssc-miR-450b-3p	PSEN2
ssc-miR-450c-3p	PSEN2
ssc-miR-183	PSEN2
ssc-miR-450b-3p	PSEN2
ssc-miR-450c-3p	PSEN2
ssc-miR-221-5p	COQ8A
ssc-miR-7137-3p	CDC42BPA
ssc-miR-7137-3p	CDC42BPA
ssc-miR-7137-3p	CDC42BPA
ssc-miR-7137-3p	CDC42BPA
ssc-miR-7137-3p	CDC42BPA
ssc-miR-7137-3p	CDC42BPA
ssc-miR-7137-3p	CDC42BPA
ssc-miR-7137-3p	CDC42BPA
ssc-miR-342	EXO1
ssc-miR-532-3p	EXO1
ssc-miR-342	EXO1
ssc-miR-532-3p	EXO1
ssc-miR-7137-3p	AKT3
ssc-miR-222	ADSS2
ssc-miR-744	ENSSSCG00000063102
ssc-miR-30b-3p	TFB2M
ssc-miR-24-1-5p	ENSSSCG00000051637
ssc-miR-127	CAPN2
ssc-miR-99a-3p	CAPN2
ssc-miR-127	CAPN2
ssc-miR-99a-3p	CAPN2
ssc-miR-127	CAPN2
ssc-miR-99a-3p	CAPN2
ssc-miR-183	TP53BP2
ssc-miR-193a-5p	TP53BP2
ssc-miR-2320-5p	TP53BP2
ssc-miR-183	TP53BP2
ssc-miR-193a-5p	TP53BP2
ssc-miR-2320-5p	TP53BP2
ssc-miR-182	FBXO28
ssc-miR-450b-5p	FBXO28
ssc-miR-181a	DENND1B
ssc-miR-30b-3p	DENND1B
ssc-miR-330	DENND1B
ssc-miR-744	DENND1B
ssc-miR-92b-5p	DENND1B
ssc-miR-18b	DENND1B
ssc-miR-101	LHX9
ssc-miR-450c-3p	NR5A2
ssc-miR-450c-3p	NR5A2
ssc-miR-150	KIF14
ssc-miR-30c-1-3p	KIF21B
ssc-miR-30c-1-3p	KIF21B
ssc-miR-345-3p	TMEM9
ssc-miR-874	TMEM9
ssc-miR-345-3p	TMEM9
ssc-miR-874	TMEM9
ssc-miR-149	ENSSSCG00000036948
ssc-miR-92b-5p	ENSSSCG00000021624
ssc-miR-92b-5p	ENSSSCG00000021624
ssc-miR-92b-5p	ENSSSCG00000021624
ssc-miR-92b-5p	ENSSSCG00000021624
ssc-miR-1343	CSRP1
ssc-miR-149	CSRP1
ssc-miR-1343	CSRP1
ssc-miR-149	CSRP1
ssc-miR-106a	IPO9
ssc-miR-125b	IPO9
ssc-miR-20b	IPO9
ssc-miR-1842	SHISA4
ssc-miR-34a	SHISA4
ssc-miR-339-3p	LMOD1
ssc-miR-744	LMOD1
ssc-miR-9	ELF3
ssc-miR-9-1	ELF3
ssc-miR-199b-5p	PTPN7
ssc-miR-20b	PTPN7
ssc-miR-26b-3p	LGR6
ssc-miR-532-5p	LGR6
ssc-miR-7137-3p	LGR6
ssc-miR-1343	SYT2
ssc-miR-874	SYT2
ssc-miR-1343	SYT2
ssc-miR-874	SYT2
ssc-miR-149	KLHL12
ssc-miR-212	CYB5R1
ssc-miR-660	CYB5R1
ssc-miR-212	CYB5R1
ssc-miR-660	CYB5R1
ssc-miR-296-3p	ZNF510
ssc-miR-744	SLC35D2
ssc-miR-744	SLC35D2
ssc-miR-744	SLC35D2
ssc-miR-331-3p	ERCC6L2
ssc-miR-26b-3p	FANCC
ssc-miR-500-5p	ENSSSCG00000010943
ssc-miR-9810-3p	ENSSSCG00000010943
ssc-miR-149	FBP2
ssc-miR-149	FBP2
ssc-miR-2320-5p	CTSL
ssc-miR-183	ENSSSCG00000055078
ssc-miR-2320-5p	ENSSSCG00000055078
ssc-miR-135	ENSSSCG00000010952
ssc-miR-15b	ENSSSCG00000010952
ssc-miR-1343	ISCA1
ssc-miR-26b-3p	ENSSSCG00000010954
ssc-miR-212	NAA35
ssc-miR-15b	NTRK2
ssc-miR-1249	HNRNPK
ssc-miR-1249	HNRNPK
ssc-miR-1249	HNRNPK
ssc-miR-7137-3p	IDNK
ssc-miR-1343	FRMD3
ssc-miR-101	FRMD3
ssc-miR-101	FRMD3
ssc-miR-1343	FRMD3
ssc-miR-1343	CCL21
ssc-miR-135	CCL21
ssc-miR-193a-5p	CCL21
ssc-miR-30b-3p	CCL21
ssc-miR-7-5p	CCL21
ssc-miR-330	ENSSSCG00000055253
ssc-miR-296-3p	ARID3C
ssc-miR-193a-5p	CNTFR
ssc-miR-744	CNTFR
ssc-miR-212	ENHO
ssc-miR-330	ENHO
ssc-miR-149	MYORG
ssc-miR-30b-3p	MYORG
ssc-miR-149	MYORG
ssc-miR-30b-3p	MYORG
ssc-miR-149	MYORG
ssc-miR-30b-3p	MYORG
ssc-miR-330	KIF24
ssc-miR-30c-1-3p	DCAF12
ssc-miR-30c-1-3p	DCAF12
ssc-miR-150	UBAP2
ssc-miR-150	AQP3
ssc-miR-330	AQP3
ssc-miR-1842	CHMP5
ssc-miR-500-5p	CHMP5
ssc-miR-330	BAG1
ssc-miR-330	BAG1
ssc-miR-15b	B4GALT1
ssc-miR-181b	B4GALT1
ssc-miR-204	B4GALT1
ssc-miR-7857-3p	SMU1
ssc-miR-7857-3p	SMU1
ssc-miR-221-5p	ENSSSCG00000011000
ssc-miR-31	DDX58
ssc-miR-582-5p	DDX58
ssc-miR-31	DDX58
ssc-miR-582-5p	DDX58
ssc-miR-345-3p	ACO1
ssc-miR-744	ACO1
ssc-miR-296-3p	ACO1
ssc-miR-345-3p	ACO1
ssc-miR-744	ACO1
ssc-miR-365-3p	C9orf72
ssc-miR-365-3p	C9orf72
ssc-miR-365-3p	C9orf72
ssc-miR-532-3p	WAC
ssc-miR-532-3p	WAC
ssc-miR-106a	BAMBI
ssc-miR-183	BAMBI
ssc-miR-20b	BAMBI
ssc-miR-425-5p	ENSSSCG00000035848
ssc-miR-425-5p	ENSSSCG00000035848
ssc-miR-92b-5p	SVIL
ssc-miR-92b-5p	SVIL
ssc-miR-92b-5p	SVIL
ssc-miR-92b-5p	SVIL
ssc-miR-92b-5p	SVIL
ssc-miR-92b-5p	SVIL
ssc-miR-331-3p	ARHGAP12
ssc-miR-362	ARHGAP12
ssc-miR-331-3p	ARHGAP12
ssc-miR-362	ARHGAP12
ssc-miR-106a	ARHGAP12
ssc-miR-183	ARHGAP12
ssc-miR-26b-3p	ENSSSCG00000051254
ssc-miR-141	ENSSSCG00000048231
ssc-miR-181b	ENSSSCG00000048231
ssc-miR-26b-3p	ENSSSCG00000048231
ssc-miR-450b-3p	ST8SIA6
ssc-miR-450c-3p	ST8SIA6
ssc-miR-130b-3p	STAM
ssc-miR-130b-3p	STAM
ssc-miR-183	PTER
ssc-miR-142-3p	MINDY3
ssc-miR-362	FAM171A1
ssc-miR-362	FAM171A1
ssc-miR-362	FAM171A1
ssc-miR-340	ACBD7
ssc-miR-30c-1-3p	SUV39H2
ssc-miR-30c-3p	SUV39H2
ssc-miR-1842	HSPA14
ssc-miR-221-5p	HSPA14
ssc-miR-1842	HSPA14
ssc-miR-221-5p	HSPA14
ssc-miR-1842	HSPA14
ssc-miR-221-5p	HSPA14
ssc-miR-30c-3p	ENSSSCG00000057274
ssc-miR-378	ENSSSCG00000057274
ssc-miR-378b-3p	ENSSSCG00000057274
ssc-miR-362	ENSSSCG00000039658
ssc-miR-500-3p	ENSSSCG00000039658
ssc-miR-26b-3p	FRMD4A
ssc-miR-330	FRMD4A
ssc-miR-486	FRMD4A
ssc-miR-26b-3p	FRMD4A
ssc-miR-330	FRMD4A
ssc-miR-486	FRMD4A
ssc-miR-7134-5p	FRMD4A
ssc-miR-30c-1-3p	ACBD5
ssc-miR-30c-3p	ACBD5
ssc-miR-30c-1-3p	ACBD5
ssc-miR-30c-3p	ACBD5
ssc-miR-30c-1-3p	ACBD5
ssc-miR-30c-3p	ACBD5
ssc-miR-30c-1-3p	ACBD5
ssc-miR-30c-3p	ACBD5
ssc-miR-30c-1-3p	ACBD5
ssc-miR-30c-3p	ACBD5
ssc-miR-135	PDSS1
ssc-miR-362	ENKUR
ssc-miR-374a-3p	ENKUR
ssc-miR-374b-3p	ENKUR
ssc-miR-183	MSRB2
ssc-miR-7-5p	ARMC3
ssc-miR-505	MLLT10
ssc-miR-505	MLLT10
ssc-miR-505	MLLT10
ssc-miR-505	MLLT10
ssc-miR-505	MLLT10
ssc-miR-141	ENSSSCG00000045711
ssc-miR-2320-5p	PLXDC2
ssc-miR-2320-5p	PLXDC2
ssc-miR-101	ITGB1
ssc-miR-101	ITGB1
ssc-miR-101	ITGB1
ssc-miR-141	NRP1
ssc-miR-2320-5p	PARD3
ssc-miR-2320-5p	CUL2
ssc-miR-2320-5p	CUL2
ssc-miR-455-3p	CCDC3
ssc-miR-135	CDC123
ssc-miR-135	CDC123
ssc-miR-135	CDC123
ssc-miR-24-1-5p	UPF2
ssc-miR-342	GATA3
ssc-miR-532-5p	ATP5F1C
ssc-miR-30e-5p	KIN
ssc-miR-345-5p	KIN
ssc-miR-125a	PFKFB3
ssc-miR-2320-5p	PFKFB3
ssc-miR-345-3p	PFKFB3
ssc-miR-146a-5p	RBM17
ssc-miR-146b	RBM17
ssc-miR-2320-5p	GDI2
ssc-miR-2320-5p	GDI2
ssc-miR-2320-5p	GDI2
ssc-miR-125a	ASB13
ssc-miR-149	ASB13
ssc-miR-182	ASB13
ssc-miR-2320-5p	ASB13
ssc-miR-27b-5p	ASB13
ssc-miR-339-3p	ASB13
ssc-miR-874	NET1
ssc-miR-874	NET1
ssc-miR-1343	AKR1E2
ssc-miR-345-3p	AKR1E2
ssc-miR-9810-3p	AKR1E2
ssc-miR-1343	AKR1E2
ssc-miR-345-3p	AKR1E2
ssc-miR-9810-3p	AKR1E2
ssc-miR-15b	ADARB2
ssc-miR-296-3p	ADARB2
ssc-miR-7137-3p	WDR37
ssc-miR-339-3p	ENSSSCG00000011162
ssc-miR-130a	DIP2C
ssc-miR-130b-3p	DIP2C
ssc-miR-101	ZMYND11
ssc-miR-196b-5p	ZMYND11
ssc-miR-101	ZMYND11
ssc-miR-196b-5p	ZMYND11
ssc-miR-101	ZMYND11
ssc-miR-196b-5p	ZMYND11
ssc-miR-101	ZMYND11
ssc-miR-196b-5p	ZMYND11
ssc-miR-127	ATP12A
ssc-miR-1842	ENSSSCG00000022957
ssc-miR-30b-3p	ENSSSCG00000022957
ssc-miR-92b-5p	ENSSSCG00000022957
ssc-miR-874	ENSSSCG00000022957
ssc-miR-101	PSPC1
ssc-miR-101	PSPC1
ssc-miR-7-5p	GJB6
ssc-miR-142-5p	LATS2
ssc-miR-193a-5p	SKA3
ssc-miR-30d	SKA3
ssc-miR-30e-5p	SKA3
ssc-miR-330	SKA3
ssc-miR-532-3p	SKA3
ssc-miR-92b-5p	SKA3
ssc-miR-1249	MRPL57
ssc-miR-182	FGF9
ssc-miR-92b-5p	FGF9
ssc-miR-155-3p	SACS
ssc-miR-1343	MIPEP
ssc-miR-874	MIPEP
ssc-miR-1343	MIPEP
ssc-miR-182	MIPEP
ssc-miR-9810-3p	MIPEP
ssc-miR-9810-3p	MIPEP
ssc-miR-141	AMER2
ssc-miR-345-5p	AMER2
ssc-miR-7134-5p	AMER2
ssc-miR-1842	ATP8A2
ssc-miR-331-3p	ATP8A2
ssc-miR-500-3p	ATP8A2
ssc-miR-7134-5p	ATP8A2
ssc-miR-1842	ATP8A2
ssc-miR-331-3p	ATP8A2
ssc-miR-500-3p	ATP8A2
ssc-miR-7134-5p	ATP8A2
ssc-miR-1842	ATP8A2
ssc-miR-331-3p	ATP8A2
ssc-miR-500-3p	ATP8A2
ssc-miR-7134-5p	ATP8A2
ssc-miR-30c-1-3p	SHISA2
ssc-miR-30c-5p	SHISA2
ssc-miR-30e-5p	SHISA2
ssc-miR-141	CDK8
ssc-miR-199a-3p	ENSSSCG00000042074
ssc-miR-26b-3p	ENSSSCG00000042074
ssc-miR-10386	USP12
ssc-miR-450b-3p	USP12
ssc-miR-450c-3p	USP12
ssc-miR-20b	RPL21
ssc-miR-874	MTIF3
ssc-miR-125a	PDX1
ssc-miR-125b	PDX1
ssc-miR-874	PDX1
ssc-miR-193a-5p	CDX2
ssc-miR-10386	FLT1
ssc-miR-125a	FLT1
ssc-miR-212	FLT1
ssc-miR-330	FLT1
ssc-miR-874	FLT1
ssc-miR-9-1	FLT1
ssc-miR-10386	FLT1
ssc-miR-330	FLT1
ssc-miR-9-1	FLT1
ssc-miR-204	POMP
ssc-miR-92b-5p	POMP
ssc-miR-532-5p	ENSSSCG00000035992
ssc-miR-1343	ENSSSCG00000035992
ssc-miR-1343	ENSSSCG00000035992
ssc-miR-30c-3p	USPL1
ssc-miR-345-3p	USPL1
ssc-miR-20b	B3GLCT
ssc-miR-874	B3GLCT
ssc-miR-20b	B3GLCT
ssc-miR-874	B3GLCT
ssc-miR-20b	B3GLCT
ssc-miR-874	B3GLCT
ssc-miR-34a	RXFP2
ssc-miR-34a	RXFP2
ssc-miR-34a	RXFP2
ssc-miR-34a	RXFP2
ssc-miR-34a	RXFP2
ssc-miR-1388	N4BP2L1
ssc-miR-532-5p	N4BP2L1
ssc-miR-450b-3p	ENSSSCG00000009341
ssc-miR-505	KL
ssc-miR-92b-5p	ENSSSCG00000046579
ssc-miR-204	SOHLH2
ssc-miR-212	SPART
ssc-miR-212	SPART
ssc-miR-212	SPART
ssc-miR-429	POSTN
ssc-miR-9841-3p	FREM2
ssc-miR-149	LHFPL6
ssc-miR-132	COG6
ssc-miR-132	SLC25A15
ssc-miR-7137-3p	SLC25A15
ssc-miR-30c-1-3p	ENSSSCG00000009374
ssc-miR-30c-3p	ENSSSCG00000009374
ssc-miR-106a	ATP7B
ssc-miR-330	ATP7B
ssc-miR-106a	ATP7B
ssc-miR-330	ATP7B
ssc-miR-132	WDFY2
ssc-miR-221-3p	ENSSSCG00000041961
ssc-miR-1388	RNASEH2B
ssc-miR-2411	RNASEH2B
ssc-miR-1388	RNASEH2B
ssc-miR-2411	RNASEH2B
ssc-miR-199b-5p	TRIM13
ssc-miR-30c-1-3p	TRIM13
ssc-miR-330	TRIM13
ssc-miR-30b-3p	PHF11
ssc-miR-181b	PHF11
ssc-miR-181d-5p	PHF11
ssc-miR-30b-3p	CAB39L
ssc-miR-331-3p	CAB39L
ssc-miR-30b-3p	CAB39L
ssc-miR-331-3p	CAB39L
ssc-miR-24-1-5p	RCBTB2
ssc-miR-24-1-5p	RCBTB2
ssc-miR-144	ITM2B
ssc-miR-144	ITM2B
ssc-miR-1388	NUDT15
ssc-miR-425-5p	NUDT15
ssc-miR-130b-3p	LRCH1
ssc-miR-30c-1-3p	LRCH1
ssc-miR-30c-3p	LRCH1
ssc-miR-125a	LCP1
ssc-miR-125b	LCP1
ssc-miR-1343	LCP1
ssc-miR-2320-5p	LCP1
ssc-miR-125a	LCP1
ssc-miR-125b	LCP1
ssc-miR-1343	LCP1
ssc-miR-2320-5p	LCP1
ssc-miR-30b-3p	COG3
ssc-miR-30b-3p	COG3
ssc-miR-30b-3p	COG3
ssc-miR-24-1-5p	KCTD4
ssc-miR-24-1-5p	KCTD4
ssc-miR-1842	LACC1
ssc-miR-296-3p	CCDC122
ssc-miR-1343	ENOX1
ssc-miR-1343	ENOX1
ssc-miR-30c-1-3p	FAM216B
ssc-miR-30c-1-3p	FAM216B
ssc-miR-212	DGKH
ssc-miR-199b-5p	VWA8
ssc-miR-2320-5p	RGCC
ssc-miR-532-5p	RGCC
ssc-miR-2411	PCDH8
ssc-miR-130b-3p	PCDH20
ssc-miR-6516	PCDH20
ssc-miR-15b	PCDH9
ssc-miR-15b	PCDH9
ssc-miR-362	ENSSSCG00000051740
ssc-miR-150	MZT1
ssc-miR-455-3p	DIS3
ssc-miR-455-3p	DIS3
ssc-miR-455-3p	DIS3
ssc-miR-1842	KLF12
ssc-miR-330	KLF12
ssc-miR-7140-3p	KLF12
ssc-miR-181b	TBC1D4
ssc-miR-181d-5p	TBC1D4
ssc-miR-181b	TBC1D4
ssc-miR-181d-5p	TBC1D4
ssc-miR-181b	TBC1D4
ssc-miR-181d-5p	TBC1D4
ssc-miR-181b	TBC1D4
ssc-miR-181d-5p	TBC1D4
ssc-miR-181b	TBC1D4
ssc-miR-181d-5p	TBC1D4
ssc-miR-181b	TBC1D4
ssc-miR-181d-5p	TBC1D4
ssc-miR-181b	TBC1D4
ssc-miR-181d-5p	TBC1D4
ssc-miR-181b	TBC1D4
ssc-miR-181d-5p	TBC1D4
ssc-miR-181b	TBC1D4
ssc-miR-181d-5p	TBC1D4
ssc-miR-181b	TBC1D4
ssc-miR-181d-5p	TBC1D4
ssc-miR-455-3p	FBXL3
ssc-miR-7137-3p	FBXL3
ssc-miR-455-3p	FBXL3
ssc-miR-7137-3p	FBXL3
ssc-miR-221-3p	SLITRK6
ssc-miR-1249	TGDS
ssc-miR-2320-5p	TGDS
ssc-miR-199b-5p	ENSSSCG00000009498
ssc-miR-330	ENSSSCG00000009498
ssc-miR-199b-5p	UGGT2
ssc-miR-331-3p	HS6ST3
ssc-miR-7137-3p	MBNL2
ssc-miR-199b-5p	ENSSSCG00000051098
ssc-miR-455-3p	IPO5
ssc-miR-378	FARP1
ssc-miR-378b-3p	FARP1
ssc-miR-378	FARP1
ssc-miR-378b-3p	FARP1
ssc-miR-221-5p	STK24
ssc-miR-31	STK24
ssc-miR-221-5p	STK24
ssc-miR-31	STK24
ssc-miR-221-5p	STK24
ssc-miR-31	STK24
ssc-miR-187	DOCK9
ssc-miR-187	DOCK9
ssc-miR-187	DOCK9
ssc-miR-187	DOCK9
ssc-miR-187	DOCK9
ssc-miR-187	DOCK9
ssc-miR-187	DOCK9
ssc-miR-187	DOCK9
ssc-miR-187	DOCK9
ssc-miR-187	DOCK9
ssc-miR-30a-5p	ENSSSCG00000031278
ssc-miR-30c-5p	ENSSSCG00000031278
ssc-miR-330	CLYBL
ssc-miR-345-3p	CLYBL
ssc-miR-330	CLYBL
ssc-miR-345-3p	CLYBL
ssc-miR-330	CLYBL
ssc-miR-345-3p	CLYBL
ssc-miR-15b	TMTC4
ssc-miR-15b	TMTC4
ssc-miR-15b	TMTC4
ssc-miR-15b	TMTC4
ssc-miR-15b	TMTC4
ssc-miR-15b	TMTC4
ssc-miR-199b-5p	NALCN
ssc-miR-200b	NALCN
ssc-miR-330	ITGBL1
ssc-miR-330	ITGBL1
ssc-miR-330	ITGBL1
ssc-miR-193a-5p	FGF14
ssc-miR-187	SLC10A2
ssc-miR-212	SLC10A2
ssc-miR-10386	EFNB2
ssc-miR-335	ARGLU1
ssc-miR-429	ARGLU1
ssc-miR-26b-3p	ENSSSCG00000041647
ssc-miR-30c-3p	IRS2
ssc-miR-505	IRS2
ssc-miR-181a	COL4A1
ssc-miR-221-5p	COL4A1
ssc-miR-181a	COL4A1
ssc-miR-221-5p	COL4A1
ssc-miR-30c-3p	COL4A2
ssc-miR-92b-5p	COL4A2
ssc-miR-30c-3p	COL4A2
ssc-miR-92b-5p	COL4A2
ssc-miR-30c-3p	COL4A2
ssc-miR-92b-5p	COL4A2
ssc-miR-92b-5p	NAXD
ssc-miR-92b-5p	NAXD
ssc-miR-92b-5p	NAXD
ssc-miR-92b-5p	NAXD
ssc-miR-330	CARS2
ssc-miR-2320-5p	ANKRD10
ssc-miR-18b	ARHGEF7
ssc-miR-342	ARHGEF7
ssc-miR-9810-3p	ARHGEF7
ssc-miR-18b	ARHGEF7
ssc-miR-342	ARHGEF7
ssc-miR-9810-3p	ARHGEF7
ssc-miR-18b	ARHGEF7
ssc-miR-342	ARHGEF7
ssc-miR-9810-3p	ARHGEF7
ssc-miR-18b	ARHGEF7
ssc-miR-342	ARHGEF7
ssc-miR-9810-3p	ARHGEF7
ssc-miR-18b	ARHGEF7
ssc-miR-342	ARHGEF7
ssc-miR-9810-3p	ARHGEF7
ssc-miR-18b	ARHGEF7
ssc-miR-342	ARHGEF7
ssc-miR-9810-3p	ARHGEF7
ssc-miR-345-5p	MCF2L
ssc-miR-744	MCF2L
ssc-miR-345-5p	MCF2L
ssc-miR-744	MCF2L
ssc-miR-345-5p	MCF2L
ssc-miR-744	MCF2L
ssc-miR-1388	CUL4A
ssc-miR-31	CUL4A
ssc-miR-1388	CUL4A
ssc-miR-31	CUL4A
ssc-miR-1388	CUL4A
ssc-miR-31	CUL4A
ssc-miR-92b-5p	LAMP1
ssc-miR-92b-5p	LAMP1
ssc-miR-92b-5p	LAMP1
ssc-miR-1343	TMEM255B
ssc-miR-92b-5p	B3GNTL1
ssc-miR-92b-5p	FN3K
ssc-miR-92b-5p	FN3K
ssc-miR-7137-3p	FN3KRP
ssc-miR-1343	NARF
ssc-miR-339-3p	NARF
ssc-miR-1343	NARF
ssc-miR-339-3p	NARF
ssc-miR-330	CYBC1
ssc-miR-330	CYBC1
ssc-miR-330	CYBC1
ssc-miR-330	CYBC1
ssc-miR-330	CYBC1
ssc-miR-330	CYBC1
ssc-miR-330	CYBC1
ssc-miR-2320-5p	OGFOD3
ssc-miR-455-3p	CSNK1D
ssc-miR-7-5p	CSNK1D
ssc-miR-744	CSNK1D
ssc-miR-532-3p	SLC16A3
ssc-miR-532-3p	SLC16A3
ssc-miR-532-3p	SLC16A3
ssc-miR-7137-3p	CCDC57
ssc-miR-30c-1-3p	GPS1
ssc-miR-30c-1-3p	GPS1
ssc-miR-330	RFNG
ssc-miR-744	RAC3
ssc-miR-744	RAC3
ssc-miR-744	RAC3
ssc-miR-1343	MYADML2
ssc-miR-149	MYADML2
ssc-miR-7134-3p	MYADML2
ssc-miR-874	MYADML2
ssc-miR-331-3p	PYCR1
ssc-miR-331-3p	PYCR1
ssc-miR-331-3p	PYCR1
ssc-miR-331-3p	PYCR1
ssc-miR-149	MAFG
ssc-miR-125a	SIRT7
ssc-miR-125b	SIRT7
ssc-miR-125a	SIRT7
ssc-miR-125b	SIRT7
ssc-miR-1343	PCYT2
ssc-miR-221-5p	PCYT2
ssc-miR-2320-5p	PCYT2
ssc-miR-1343	PCYT2
ssc-miR-221-5p	PCYT2
ssc-miR-2320-5p	PCYT2
ssc-miR-1343	PCYT2
ssc-miR-221-5p	PCYT2
ssc-miR-2320-5p	PCYT2
ssc-miR-15b	ARHGDIA
ssc-miR-34a	MCRIP1
ssc-miR-10386	GCGR
ssc-miR-149	GCGR
ssc-miR-221-5p	GCGR
ssc-miR-2320-5p	GCGR
ssc-miR-331-3p	GCGR
ssc-miR-339-3p	GCGR
ssc-miR-7134-5p	GCGR
ssc-miR-10386	GCGR
ssc-miR-149	GCGR
ssc-miR-221-5p	GCGR
ssc-miR-2320-5p	GCGR
ssc-miR-331-3p	GCGR
ssc-miR-339-3p	GCGR
ssc-miR-7134-5p	GCGR
ssc-miR-744	HGS
ssc-miR-744	HGS
ssc-miR-744	HGS
ssc-miR-744	HGS
ssc-miR-744	HGS
ssc-miR-744	HGS
ssc-miR-744	HGS
ssc-miR-744	HGS
ssc-miR-744	HGS
ssc-miR-1842	CCDC137
ssc-miR-31	CCDC137
ssc-miR-26b-3p	TSPAN10
ssc-miR-1842	SLC38A10
ssc-miR-2320-5p	SLC38A10
ssc-miR-330	SLC38A10
ssc-miR-10386	TEPSIN
ssc-miR-149	TEPSIN
ssc-miR-744	BAIAP2
ssc-miR-92b-5p	BAIAP2
ssc-miR-92b-5p	CHMP6
ssc-miR-10386	RPTOR
ssc-miR-1343	RPTOR
ssc-miR-15b	RPTOR
ssc-miR-187	RPTOR
ssc-miR-2320-5p	RPTOR
ssc-miR-92b-5p	RPTOR
ssc-miR-10386	RPTOR
ssc-miR-1343	RPTOR
ssc-miR-15b	RPTOR
ssc-miR-187	RPTOR
ssc-miR-2320-5p	RPTOR
ssc-miR-92b-5p	RPTOR
ssc-miR-10386	RPTOR
ssc-miR-1343	RPTOR
ssc-miR-15b	RPTOR
ssc-miR-187	RPTOR
ssc-miR-2320-5p	RPTOR
ssc-miR-92b-5p	RPTOR
ssc-miR-10386	RPTOR
ssc-miR-1343	RPTOR
ssc-miR-15b	RPTOR
ssc-miR-187	RPTOR
ssc-miR-2320-5p	RPTOR
ssc-miR-92b-5p	RPTOR
ssc-miR-10386	RPTOR
ssc-miR-1343	RPTOR
[truncated: 4,260 more rows]

## Sheet: 21dpi
DE-miRNA ID	Target gene
ssc-miR-100	ABHD10
ssc-miR-100	ENSSSCG00000044405
ssc-miR-10384	PRKN
ssc-miR-10384	MIGA2
ssc-miR-10384	PRRX2
ssc-miR-10384	FAM78B
ssc-miR-10384	ASXL1
ssc-miR-10384	WFDC5
ssc-miR-10384	USP12
ssc-miR-10384	ARHGEF7
ssc-miR-10384	MICU1
ssc-miR-10384	CLRN3
ssc-miR-10384	SART1
ssc-miR-10384	FADS2
ssc-miR-10384	F2
ssc-miR-10384	TMEM163
ssc-miR-10384	ERCC3
ssc-miR-10384	SPP2
ssc-miR-10384	AGAP3
ssc-miR-10384	VIT
ssc-miR-10384	AGAP3
ssc-miR-10384	FGD3
ssc-miR-10384	TSPEAR
ssc-miR-10384	TTC9C
ssc-miR-10384	AGAP3
ssc-miR-10384	FADS2
ssc-miR-10384	ENSSSCG00000037038
ssc-miR-10384	ERCC3
ssc-miR-10384	FADS2
ssc-miR-10384	ARHGEF7
ssc-miR-10384	PSMA7
ssc-miR-10384	H2BK1
ssc-miR-10384	MICU1
ssc-miR-10384	ASXL1
ssc-miR-10384	AGAP3
ssc-miR-10384	VIT
ssc-miR-10384	ARHGEF7
ssc-miR-10384	CSNK1D
ssc-miR-10384	ARHGEF7
ssc-miR-10384	ARHGEF7
ssc-miR-10384	SPNS2
ssc-miR-10384	SNRNP200
ssc-miR-10384	PRKN
ssc-miR-10384	PRKN
ssc-miR-10384	ENSSSCG00000049515
ssc-miR-10384	ATG4B
ssc-miR-10384	PRKN
ssc-miR-10384	CORO2B
ssc-miR-10384	CARS1
ssc-miR-10384	SART1
ssc-miR-10384	SFXN4
ssc-miR-10384	FGD3
ssc-miR-10384	AGAP3
ssc-miR-10384	TESMIN
ssc-miR-10384	FGD3
ssc-miR-10384	ARHGEF7
ssc-miR-10384	STING1
ssc-miR-10384	VIT
ssc-miR-10384	MRPL35
ssc-miR-10384	ENSSSCG00000044244
ssc-miR-10384	CLRN3
ssc-miR-10384	ENSSSCG00000013434
ssc-miR-10384	C17orf107
ssc-miR-10384	PDX1
ssc-miR-10384	CARS1
ssc-miR-10384	F2
ssc-miR-10384	CARS1
ssc-miR-10391	PLEKHO2
ssc-miR-10391	RRS1
ssc-miR-10391	SEMA4A
ssc-miR-10391	ENSSSCG00000007124
ssc-miR-10391	CDC25B
ssc-miR-10391	IL1A
ssc-miR-10391	EIF5B
ssc-miR-10391	B3GLCT
ssc-miR-10391	ENSSSCG00000009672
ssc-miR-10391	OAS2
ssc-miR-10391	AP3M1
ssc-miR-10391	ENSSSCG00000010370
ssc-miR-10391	CEP55
ssc-miR-10391	XPNPEP1
ssc-miR-10391	LRRC27
ssc-miR-10391	BROX
ssc-miR-10391	CIDEC
ssc-miR-10391	GRK7
ssc-miR-10391	DCAF15
ssc-miR-10391	ENSSSCG00000013768
ssc-miR-10391	SLC5A5
ssc-miR-10391	SPATA24
ssc-miR-10391	NEU2
ssc-miR-10391	RPL26L1
ssc-miR-10391	GABRA6
ssc-miR-10391	HOXB13
ssc-miR-10391	EPN3
ssc-miR-10391	FLOT2
ssc-miR-10391	SMG6
ssc-miR-10391	C6orf120
ssc-miR-10391	COL6A1
ssc-miR-10391	FBXL19
ssc-miR-10391	CA10
ssc-miR-10391	LYVE1
ssc-miR-10391	MFSD14B
ssc-miR-10391	GPR142
ssc-miR-10391	FLOT2
ssc-miR-10391	SH3TC2
ssc-miR-10391	FAM81B
ssc-miR-10391	PRPF3
ssc-miR-10391	UBE2G2
ssc-miR-10391	EPN3
ssc-miR-10391	SRFBP1
ssc-miR-10391	CIT
ssc-miR-10391	ENSSSCG00000007181
ssc-miR-10391	TNFAIP3
ssc-miR-10391	AP3M1
ssc-miR-10391	TUBG2
ssc-miR-10391	SRFBP1
ssc-miR-10391	COL6A1
ssc-miR-10391	ENSSSCG00000007692
ssc-miR-10391	PRKCQ
ssc-miR-10391	CCN5
ssc-miR-10391	PRPF3
ssc-miR-10391	DACT1
ssc-miR-10391	SLC5A5
ssc-miR-10391	OAS2
ssc-miR-10391	ENSSSCG00000037372
ssc-miR-10391	SF1
ssc-miR-10391	CIDEC
ssc-miR-10391	LMAN2L
ssc-miR-10391	CDC25B
ssc-miR-10391	CDC25B
ssc-miR-10391	ELOVL7
ssc-miR-10391	B3GLCT
ssc-miR-10391	FGF12
ssc-miR-10391	XPNPEP1
ssc-miR-10391	CDC25B
ssc-miR-10391	FGF12
ssc-miR-10391	PLEKHO2
ssc-miR-10391	SEMA4A
ssc-miR-10391	CDC25B
ssc-miR-10391	ATP5F1C
ssc-miR-10391	ELOVL7
ssc-miR-10391	CANT1
ssc-miR-10391	TAB2
ssc-miR-10391	PRKCE
ssc-miR-10391	TUBG2
ssc-miR-10391	EFEMP1
ssc-miR-10391	SF1
ssc-miR-10391	FLOT2
ssc-miR-10391	OAS2
ssc-miR-10391	XPNPEP1
ssc-miR-10391	ARHGAP12
ssc-miR-10391	GTF2H5
ssc-miR-10391	CIT
ssc-miR-10391	ENSSSCG00000010370
ssc-miR-10391	OAS2
ssc-miR-10391	FGF12
ssc-miR-10391	PLEKHO2
ssc-miR-10391	MRPL13
ssc-miR-10391	PDE6D
ssc-miR-10391	ENSSSCG00000043778
ssc-miR-10391	SACM1L
ssc-miR-10391	ENSSSCG00000010370
ssc-miR-10391	B3GLCT
ssc-miR-10391	CDC25B
ssc-miR-10391	BROX
ssc-miR-10391	B3GLCT
ssc-miR-10391	SMARCD2
ssc-miR-10391	SMARCD2
ssc-miR-10391	SMARCD2
ssc-miR-10391	GLIS2
ssc-miR-10391	FBXL19
ssc-miR-10391	EFEMP1
ssc-miR-10391	FBXL19
ssc-miR-10391	B3GLCT
ssc-miR-10391	CAPN2
ssc-miR-10391	IL1A
ssc-miR-10391	COL6A1
ssc-miR-10391	ACKR2
ssc-miR-10391	PARD3
ssc-miR-10391	CCDC32
ssc-miR-10391	OAS2
ssc-miR-10391	FBXL19
ssc-miR-10391	CAPN2
ssc-miR-10391	TUBG2
ssc-miR-10391	PLEKHO2
ssc-miR-10391	PLEKHO2
ssc-miR-10391	IL1A
ssc-miR-10391	OAS2
ssc-miR-10391	FGF12
ssc-miR-10391	CDC25B
ssc-miR-10391	MIPEP
ssc-miR-10391	HIP1
ssc-miR-10391	CAPN2
ssc-miR-10391	BROX
ssc-miR-10391	HIP1
ssc-miR-10391	ENSSSCG00000052785
ssc-miR-10391	PRPF3
ssc-miR-10391	GPR142
ssc-miR-10391	ENSSSCG00000053021
ssc-miR-10391	ENSSSCG00000052350
ssc-miR-106a	HEY2
ssc-miR-106a	INO80
ssc-miR-106a	SKOR1
ssc-miR-106a	PPP6C
ssc-miR-106a	RUSC1
ssc-miR-106a	TRAPPC14
ssc-miR-106a	DCUN1D3
ssc-miR-106a	RSRC2
ssc-miR-106a	BAMBI
ssc-miR-106a	BRK1
ssc-miR-106a	SYDE1
ssc-miR-106a	ENSSSCG00000014296
ssc-miR-106a	RAPGEFL1
ssc-miR-106a	EPN3
ssc-miR-106a	ZNFX1
ssc-miR-106a	MEX3D
ssc-miR-106a	DPP3
ssc-miR-106a	ESR1
ssc-miR-106a	DPP3
ssc-miR-106a	DRAM2
ssc-miR-106a	DOCK4
ssc-miR-106a	RAMP3
ssc-miR-106a	DOCK4
ssc-miR-106a	ZBTB7C
ssc-miR-106a	ZNFX1
ssc-miR-106a	EPN3
ssc-miR-106a	BCAS3
ssc-miR-106a	TRIM36
ssc-miR-106a	MTMR3
ssc-miR-106a	UEVLD
ssc-miR-106a	GMEB2
ssc-miR-106a	RSRC2
ssc-miR-106a	NMD3
ssc-miR-106a	ENSSSCG00000014296
ssc-miR-106a	NABP1
ssc-miR-106a	ENSSSCG00000036052
ssc-miR-106a	HAUS8
ssc-miR-106a	SYNCRIP
ssc-miR-106a	ATP7B
ssc-miR-106a	CANT1
ssc-miR-106a	ENSSSCG00000014296
ssc-miR-106a	BCAS3
ssc-miR-106a	DOCK4
ssc-miR-106a	RSRC2
ssc-miR-106a	NSMCE2
ssc-miR-106a	ARHGAP12
ssc-miR-106a	DPP3
ssc-miR-106a	PPP6C
ssc-miR-106a	CDKL4
ssc-miR-106a	XRN1
ssc-miR-106a	DPP3
ssc-miR-106a	TTC3
ssc-miR-106a	MSRA
ssc-miR-106a	NT5C2
ssc-miR-106a	SAMHD1
ssc-miR-106a	TXNRD3
ssc-miR-106a	GBE1
ssc-miR-106a	CRTC1
ssc-miR-106a	SNX21
ssc-miR-106a	HEY2
ssc-miR-106a	TMEM43
ssc-miR-106a	RAPGEFL1
ssc-miR-106a	SYNCRIP
ssc-miR-106a	SLMAP
ssc-miR-106a	RANBP6
ssc-miR-106a	ATP7B
ssc-miR-106a	SKOR1
ssc-miR-106a	SYNCRIP
ssc-miR-1249	ELL3
ssc-miR-1249	ENSSSCG00000005311
ssc-miR-1249	GTF3C4
ssc-miR-1249	S100A14
ssc-miR-1249	GPAT4
ssc-miR-1249	RUSF1
ssc-miR-1249	IAH1
ssc-miR-1249	TGDS
ssc-miR-1249	NCOR2
ssc-miR-1249	KEAP1
ssc-miR-1249	KEAP1
ssc-miR-1249	ARSI
ssc-miR-1249	EN1
ssc-miR-1249	ATG9A
ssc-miR-1249	TUBA4A
ssc-miR-1249	UNK
ssc-miR-1249	ACBD4
ssc-miR-1249	MIEN1
ssc-miR-1249	PGAP3
ssc-miR-1249	ENSSSCG00000022246
ssc-miR-1249	SSUH2
ssc-miR-1249	HNRNPK
ssc-miR-1249	GABRR2
ssc-miR-1249	ATP6V1FNB
ssc-miR-1249	ENSSSCG00000005311
ssc-miR-1249	TNFRSF13B
ssc-miR-1249	PGAP3
ssc-miR-1249	ING5
ssc-miR-1249	RNF114
ssc-miR-1249	IAH1
ssc-miR-1249	ECE2
ssc-miR-1249	HNRNPK
ssc-miR-1249	BAZ1B
ssc-miR-1249	ECE2
ssc-miR-1249	SSUH2
ssc-miR-1249	TUBA4A
ssc-miR-1249	HNRNPK
ssc-miR-1249	KEAP1
ssc-miR-1249	ATG9A
ssc-miR-1249	RUSF1
ssc-miR-1249	COMMD9
ssc-miR-1249	COMMD9
ssc-miR-1249	COMMD9
ssc-miR-1249	EIF4EBP1
ssc-miR-1249	TSC1
ssc-miR-1249	PGAP3
ssc-miR-1249	TUBA4A
ssc-miR-1249	GPAT4
ssc-miR-1249	TSC1
ssc-miR-1249	ENSSSCG00000022246
ssc-miR-1249	DRG2
ssc-miR-1249	RUSF1
ssc-miR-1249	SEPTIN9
ssc-miR-1249	GTF3C4
ssc-miR-1249	MAFK
ssc-miR-1249	TSC1
ssc-miR-125a	BAHD1
ssc-miR-125a	LRRC8A
ssc-miR-125a	GZF1
ssc-miR-125a	SNTA1
ssc-miR-125a	LFNG
ssc-miR-125a	TRIM72
ssc-miR-125a	SEMA4F
ssc-miR-125a	PDIA6
ssc-miR-125a	LCP1
ssc-miR-125a	MMP11
ssc-miR-125a	CCDC188
ssc-miR-125a	TEX264
ssc-miR-125a	EPS8L2
ssc-miR-125a	MBD3
ssc-miR-125a	PDE4C
ssc-miR-125a	HEXIM2
ssc-miR-125a	ODAD4
ssc-miR-125a	ANKRD13B
ssc-miR-125a	ENSSSCG00000021236
ssc-miR-125a	LCLAT1
ssc-miR-125a	AMPD3
ssc-miR-125a	EME2
ssc-miR-125a	QPRT
ssc-miR-125a	ENSSSCG00000026302
ssc-miR-125a	DNAI2
ssc-miR-125a	SAMD14
ssc-miR-125a	PFKFB3
ssc-miR-125a	MAPT
ssc-miR-125a	WDR31
ssc-miR-125a	MFHAS1
ssc-miR-125a	GTPBP3
ssc-miR-125a	LCLAT1
ssc-miR-125a	ELL
ssc-miR-125a	NR1H3
ssc-miR-125a	HS3ST3A1
ssc-miR-125a	WDR31
ssc-miR-125a	MAPT
ssc-miR-125a	C2orf88
ssc-miR-125a	MAPT
ssc-miR-125a	GTPBP3
ssc-miR-125a	AMPD3
ssc-miR-125a	HEXIM2
ssc-miR-125a	GMEB2
ssc-miR-125a	ZNF16
ssc-miR-125a	HEXIM2
ssc-miR-125a	HEXIM2
ssc-miR-125a	CFAP45
ssc-miR-125a	FECH
ssc-miR-125a	MAPT
ssc-miR-125a	TRIM71
ssc-miR-125a	MYT1
ssc-miR-125a	NUP210
ssc-miR-125a	EPS8L2
ssc-miR-125a	SEMA4F
ssc-miR-125a	LCP1
ssc-miR-125a	ENSSSCG00000012879
ssc-miR-125a	PDE4C
ssc-miR-125a	PTPN1
ssc-miR-125a	ZNF16
ssc-miR-125a	PDE11A
ssc-miR-125a	EPS8L2
ssc-miR-125a	SEMA4F
ssc-miR-125a	GADD45GIP1
ssc-miR-125a	EPS8L2
ssc-miR-125a	SYNPO
ssc-miR-125a	ENSSSCG00000042079
ssc-miR-125a	ENSSSCG00000021236
ssc-miR-125a	SYNPO
ssc-miR-125a	MBD3
ssc-miR-125a	C19orf25
ssc-miR-125a	AP1S1
ssc-miR-125a	WDR83OS
ssc-miR-125a	MTUS1
ssc-miR-125a	SAXO1
ssc-miR-125a	C2orf88
ssc-miR-125a	MAPT
ssc-miR-125a	PDIA6
ssc-miR-125a	MAPT
ssc-miR-125a	QPRT
ssc-miR-125a	C2orf88
ssc-miR-125a	C2orf88
ssc-miR-125a	GCNT1
ssc-miR-125a	SYNPO
ssc-miR-125a	EPM2A
ssc-miR-125a	TMEM213
ssc-miR-125a	EPS8L2
ssc-miR-125a	WDR11
ssc-miR-125a	PDIA6
ssc-miR-125a	LCLAT1
ssc-miR-125a	SYNPO
ssc-miR-125a	MMP11
ssc-miR-126-3p	ONECUT2
ssc-miR-126-5p	DDX27
ssc-miR-126-5p	DDX27
ssc-miR-1271-3p	ATP1A2
ssc-miR-1271-3p	NCOA5
ssc-miR-1271-3p	ZBP1
ssc-miR-1271-3p	PTCD3
ssc-miR-1271-3p	RCBTB2
ssc-miR-1271-3p	FRMD8
ssc-miR-1271-3p	OCEL1
ssc-miR-1271-3p	CACNG1
ssc-miR-1271-3p	ATP1A2
ssc-miR-1271-3p	CPSF4
ssc-miR-1271-3p	EXOC6B
ssc-miR-1271-3p	PTCD3
ssc-miR-1271-3p	ARL6IP5
ssc-miR-1271-3p	RNF44
ssc-miR-1271-3p	FRMD8
ssc-miR-1271-3p	ANKS3
ssc-miR-1271-3p	LIPN
ssc-miR-1271-3p	DNM2
ssc-miR-1271-3p	RCBTB2
ssc-miR-1271-3p	ANKS3
ssc-miR-1271-3p	SLC38A10
ssc-miR-1271-3p	MRPL39
ssc-miR-1271-3p	SF3A2
ssc-miR-1271-3p	NCOA5
ssc-miR-1271-3p	ANKS3
ssc-miR-1271-3p	PTCD3
ssc-miR-1271-3p	PEAR1
ssc-miR-1271-3p	ATP1A2
ssc-miR-1271-3p	FRMD8
ssc-miR-1271-3p	DBI
ssc-miR-1271-3p	ATP1A2
ssc-miR-1271-3p	PTCD3
ssc-miR-1271-3p	PTCD3
ssc-miR-1271-3p	MRPL10
ssc-miR-1271-3p	MRPL10
ssc-miR-1271-3p	BCAS3
ssc-miR-1271-3p	NCOA5
ssc-miR-1271-3p	CYP2E1
ssc-miR-1271-3p	LGR6
ssc-miR-1271-3p	PTCD3
ssc-miR-1271-3p	SPOCK2
ssc-miR-1271-3p	CPSF4
ssc-miR-1271-3p	MRPL10
ssc-miR-1271-3p	ATP1A2
ssc-miR-1271-3p	ENSSSCG00000061333
ssc-miR-1271-3p	DBI
ssc-miR-1271-3p	NCOA5
ssc-miR-1271-3p	ATP1A2
ssc-miR-1271-3p	SLC43A2
ssc-miR-1271-3p	MRPL10
ssc-miR-1271-3p	ENSSSCG00000060712
ssc-miR-127	CREB3L1
ssc-miR-127	MYO9B
ssc-miR-127	MYO9B
ssc-miR-127	ADD2
ssc-miR-127	MYO9B
ssc-miR-127	MYO9B
ssc-miR-127	JMJD7
ssc-miR-127	MYO9B
ssc-miR-127	ENSSSCG00000017957
ssc-miR-127	MYO9B
ssc-miR-127	OCLN
ssc-miR-127	PPP1R7
ssc-miR-127	OCLN
ssc-miR-127	CD82
ssc-miR-127	SMIM32
ssc-miR-127	CAPN2
ssc-miR-127	BCAS3
ssc-miR-127	CAPN2
ssc-miR-127	ENSSSCG00000051352
ssc-miR-127	MYO9B
ssc-miR-127	OCLN
ssc-miR-127	CAPN2
ssc-miR-127	MYO9B
ssc-miR-127	MYO9B
ssc-miR-127	MYO9B
ssc-miR-129a-5p	ENSSSCG00000004491
ssc-miR-129a-5p	GLE1
ssc-miR-129a-5p	SLC66A3
ssc-miR-129a-5p	RCBTB2
ssc-miR-129a-5p	CLDND1
ssc-miR-129a-5p	DKK3
ssc-miR-129a-5p	ENSSSCG00000015988
ssc-miR-129a-5p	ATP6V1F
ssc-miR-129a-5p	TNS4
ssc-miR-129a-5p	KAT7
ssc-miR-129a-5p	PARP3
ssc-miR-129a-5p	HSD17B12
ssc-miR-129a-5p	ENSSSCG00000029752
ssc-miR-129a-5p	LGALS8
ssc-miR-129a-5p	PFKFB3
ssc-miR-129a-5p	AKAP10
ssc-miR-129a-5p	VAV1
ssc-miR-129a-5p	RCBTB2
ssc-miR-129a-5p	NF2
ssc-miR-129a-5p	MYT1
ssc-miR-129a-5p	TOR1A
ssc-miR-129a-5p	ENSSSCG00000048918
ssc-miR-129a-5p	CLDND1
ssc-miR-129a-5p	DKK3
ssc-miR-129a-5p	ENTPD4
ssc-miR-129a-5p	LGALS8
ssc-miR-129a-5p	VAV1
ssc-miR-129a-5p	PRLR
ssc-miR-129a-5p	DKK3
ssc-miR-129a-5p	ENSSSCG00000048309
ssc-miR-129a-5p	VAV1
ssc-miR-129a-5p	ENSSSCG00000048918
ssc-miR-129a-5p	HSD17B12
ssc-miR-129a-5p	TPM1
ssc-miR-129a-5p	TPM3
ssc-miR-129a-5p	DKK3
ssc-miR-129a-5p	RYR2
ssc-miR-129a-5p	DUSP14
ssc-miR-129a-5p	CDADC1
ssc-miR-129a-5p	KAT7
ssc-miR-129a-5p	PRLR
ssc-miR-129a-5p	GLE1
ssc-miR-129a-5p	SLC66A3
ssc-miR-129a-5p	DUSP14
ssc-miR-129a-5p	GLE1
ssc-miR-129a-5p	CAPZA2
ssc-miR-129a-5p	GLE1
ssc-miR-129a-5p	ENSSSCG00000053209
ssc-miR-129b	ENSSSCG00000004491
ssc-miR-129b	GLE1
ssc-miR-129b	SLC66A3
ssc-miR-129b	RCBTB2
ssc-miR-129b	CLDND1
ssc-miR-129b	DKK3
ssc-miR-129b	ENSSSCG00000015988
ssc-miR-129b	ATP6V1F
ssc-miR-129b	TNS4
ssc-miR-129b	KAT7
ssc-miR-129b	PARP3
ssc-miR-129b	HSD17B12
ssc-miR-129b	ENSSSCG00000029752
ssc-miR-129b	LGALS8
ssc-miR-129b	PFKFB3
ssc-miR-129b	AKAP10
ssc-miR-129b	VAV1
ssc-miR-129b	RCBTB2
ssc-miR-129b	NF2
ssc-miR-129b	MYT1
ssc-miR-129b	TOR1A
ssc-miR-129b	ENSSSCG00000048918
ssc-miR-129b	CLDND1
ssc-miR-129b	DKK3
ssc-miR-129b	ENTPD4
ssc-miR-129b	LGALS8
ssc-miR-129b	VAV1
ssc-miR-129b	PRLR
ssc-miR-129b	DKK3
ssc-miR-129b	ENSSSCG00000048309
ssc-miR-129b	VAV1
ssc-miR-129b	ENSSSCG00000048918
ssc-miR-129b	HSD17B12
ssc-miR-129b	TPM1
ssc-miR-129b	TPM3
ssc-miR-129b	DKK3
ssc-miR-129b	RYR2
ssc-miR-129b	DUSP14
ssc-miR-129b	CDADC1
ssc-miR-129b	KAT7
ssc-miR-129b	PRLR
ssc-miR-129b	GLE1
ssc-miR-129b	SLC66A3
ssc-miR-129b	DUSP14
ssc-miR-129b	GLE1
ssc-miR-129b	CAPZA2
ssc-miR-129b	GLE1
ssc-miR-129b	ENSSSCG00000053209
ssc-miR-130a	PHACTR2
ssc-miR-130a	CRISPLD1
ssc-miR-130a	ATP1A2
ssc-miR-130a	CCDC85A
ssc-miR-130a	ROBO1
ssc-miR-130a	METTL8
ssc-miR-130a	SESTD1
ssc-miR-130a	ATP1A2
ssc-miR-130a	ACBD3
ssc-miR-130a	CYB5R4
ssc-miR-130a	JAK3
ssc-miR-130a	PHACTR2
ssc-miR-130a	CYB5R4
ssc-miR-130a	RBM8A
ssc-miR-130a	ELL
ssc-miR-130a	PHACTR2
ssc-miR-130a	ROBO1
ssc-miR-130a	RCSD1
ssc-miR-130a	CCDC85A
ssc-miR-130a	PHACTR2
ssc-miR-130a	CCDC85A
ssc-miR-130a	STAT3
ssc-miR-130a	CCDC85A
ssc-miR-130a	ATP1A2
ssc-miR-130a	STAT3
ssc-miR-130a	ATP1A2
ssc-miR-130a	ROBO1
ssc-miR-130a	ROBO1
ssc-miR-130a	ROBO1
ssc-miR-130a	SESTD1
ssc-miR-130a	ADAMTSL5
ssc-miR-130a	CCDC85A
ssc-miR-130a	CRISPLD1
ssc-miR-130a	CYB5R4
ssc-miR-130a	ATP1A2
ssc-miR-130a	STAT3
ssc-miR-130a	IER3IP1
ssc-miR-130a	STAT3
ssc-miR-130a	ATP1A2
ssc-miR-130b-3p	ATP1A2
ssc-miR-130b-3p	DMTN
ssc-miR-130b-3p	SESTD1
ssc-miR-130b-3p	ICOS
ssc-miR-130b-3p	ATP1A2
ssc-miR-130b-3p	CYB5R4
ssc-miR-130b-3p	DMTN
ssc-miR-130b-3p	DHX33
ssc-miR-130b-3p	CYB5R4
ssc-miR-130b-3p	MAP4
ssc-miR-130b-3p	LRCH1
ssc-miR-130b-3p	MAP4
ssc-miR-130b-3p	DMTN
ssc-miR-130b-3p	RAB14
ssc-miR-130b-3p	PCDH20
ssc-miR-130b-3p	ATP1A2
ssc-miR-130b-3p	MAP4
ssc-miR-130b-3p	MAP4
ssc-miR-130b-3p	MAP4
ssc-miR-130b-3p	ATP1A2
ssc-miR-130b-3p	DHX33
ssc-miR-130b-3p	DMTN
ssc-miR-130b-3p	SESTD1
ssc-miR-130b-3p	DMTN
ssc-miR-130b-3p	DMTN
ssc-miR-130b-3p	CYB5R4
ssc-miR-130b-3p	ATP1A2
ssc-miR-130b-3p	ATP1A2
ssc-miR-132	METTL22
ssc-miR-132	COX5B
ssc-miR-132	ANKRD23
ssc-miR-132	CYRIA
ssc-miR-132	SF3A1
ssc-miR-132	SIRT1
ssc-miR-132	HEG1
ssc-miR-132	NUDT13
ssc-miR-132	ENSSSCG00000020706
ssc-miR-132	ANKRD23
ssc-miR-132	SGTB
ssc-miR-132	COG6
ssc-miR-132	RNF14
ssc-miR-132	CCDC159
ssc-miR-132	SF3A1
ssc-miR-132	RNF14
ssc-miR-132	CD82
ssc-miR-132	COA5
ssc-miR-132	ENSSSCG00000038304
ssc-miR-132	MTARC2
ssc-miR-132	CD82
ssc-miR-132	METTL22
ssc-miR-132	BCAS2
ssc-miR-132	CD82
ssc-miR-132	HEG1
ssc-miR-132	ATL2
ssc-miR-132	SGTB
ssc-miR-135	FGFBP3
ssc-miR-135	ENSSSCG00000010952
ssc-miR-135	CDC123
ssc-miR-135	CLDN14
ssc-miR-135	ERG
ssc-miR-135	PHLDB2
ssc-miR-135	ENSSSCG00000026701
ssc-miR-135	ZNF385B
ssc-miR-135	NUSAP1
ssc-miR-135	ENSSSCG00000035828
ssc-miR-135	ERG
ssc-miR-135	CSPP1
ssc-miR-135	CSPP1
ssc-miR-135	ENSSSCG00000035828
ssc-miR-135	UBOX5
ssc-miR-135	CCL21
ssc-miR-135	PDSS1
ssc-miR-135	ERG
ssc-miR-135	ENSSSCG00000033286
ssc-miR-135	CSPP1
ssc-miR-135	CDC123
ssc-miR-135	ZNF385B
ssc-miR-135	DUSP3
ssc-miR-135	STAG1
ssc-miR-135	PHLDB2
ssc-miR-135	PHLDB2
ssc-miR-135	TPM1
ssc-miR-135	ZNF385B
ssc-miR-135	ERG
ssc-miR-135	PPM1L
ssc-miR-135	NUSAP1
ssc-miR-135	CDC123
ssc-miR-141	RSPO3
ssc-miR-141	STARD6
ssc-miR-141	MYZAP
ssc-miR-141	ARMH4
ssc-miR-141	SPTAN1
ssc-miR-141	PIP5K1A
ssc-miR-141	NTNG1
ssc-miR-141	ENSSSCG00000008058
ssc-miR-141	IL1A
ssc-miR-141	ZNF605
ssc-miR-141	ARL6IP4
ssc-miR-141	SUPV3L1
ssc-miR-141	AMER2
ssc-miR-141	ENSSSCG00000028345
ssc-miR-141	RAD54B
ssc-miR-141	SEMA4D
ssc-miR-141	FAP
ssc-miR-141	NEK1
ssc-miR-141	ARL6IP4
ssc-miR-141	TGM6
ssc-miR-141	NEK1
ssc-miR-141	KIAA1191
ssc-miR-141	MYZAP
ssc-miR-141	ARHGAP26
ssc-miR-141	SRMS
ssc-miR-141	NEK1
ssc-miR-141	MYZAP
ssc-miR-141	SEMA4D
ssc-miR-141	SPTAN1
ssc-miR-141	KIAA1191
ssc-miR-141	CDK8
ssc-miR-141	SPTAN1
ssc-miR-141	PIP5K1A
ssc-miR-141	MAST4
ssc-miR-141	SPTAN1
ssc-miR-141	PIP5K1A
ssc-miR-141	ARMH4
ssc-miR-141	ARMH4
ssc-miR-141	FAP
ssc-miR-141	NEK1
ssc-miR-141	DNAAF4
ssc-miR-141	MYZAP
ssc-miR-141	ENSSSCG00000048793
ssc-miR-141	IL1A
ssc-miR-141	ENSSSCG00000008058
ssc-miR-141	ENSSSCG00000045711
ssc-miR-141	IL1A
ssc-miR-141	FAP
ssc-miR-141	NEK1
ssc-miR-141	SRMS
ssc-miR-141	FADD
ssc-miR-141	GLTP
ssc-miR-142-3p	TJP2
ssc-miR-142-3p	ZNF25
ssc-miR-142-3p	AP3M1
ssc-miR-142-3p	MINDY3
ssc-miR-142-3p	PLXND1
ssc-miR-142-3p	ENSSSCG00000016982
ssc-miR-142-3p	TRIM55
ssc-miR-142-3p	TRA2B
ssc-miR-142-3p	NSF
ssc-miR-142-3p	ATG16L1
ssc-miR-142-3p	SLC46A1
ssc-miR-142-3p	AP3M1
ssc-miR-142-3p	NSF
ssc-miR-142-3p	ZNF25
ssc-miR-142-3p	CLTA
ssc-miR-142-3p	TNNC2
ssc-miR-142-3p	CLTA
ssc-miR-142-3p	CLCN3
ssc-miR-142-3p	TJP2
ssc-miR-142-3p	TJP2
ssc-miR-142-3p	TAB2
ssc-miR-142-3p	CLTA
ssc-miR-142-3p	TJP2
ssc-miR-142-3p	CLTA
ssc-miR-142-3p	CHMP7
ssc-miR-142-3p	NSF
ssc-miR-142-3p	PLXND1
ssc-miR-142-3p	CLTA
ssc-miR-142-3p	TRA2B
ssc-miR-142-3p	ZNF25
ssc-miR-142-3p	ENSSSCG00000044432
ssc-miR-142-3p	ZNF25
ssc-miR-142-3p	CC2D2B
ssc-miR-142-3p	PLXND1
ssc-miR-142-3p	ENSSSCG00000055154
ssc-miR-142-3p	PLXND1
ssc-miR-142-3p	TNNC2
ssc-miR-142-3p	PLXND1
ssc-miR-145-3p	ENSSSCG00000004307
ssc-miR-145-3p	CFAP141
ssc-miR-145-3p	SLC32A1
ssc-miR-145-3p	ENSSSCG00000007678
ssc-miR-145-3p	FAS
ssc-miR-145-3p	ENSSSCG00000014132
ssc-miR-145-3p	TADA2A
ssc-miR-145-3p	SELENOI
ssc-miR-145-3p	LRRTM1
ssc-miR-145-3p	ENTPD3
ssc-miR-145-3p	HIGD2A
ssc-miR-145-3p	ST7
ssc-miR-145-3p	BST2
ssc-miR-145-3p	TMOD1
ssc-miR-145-3p	TTYH2
ssc-miR-145-3p	TMOD1
ssc-miR-145-3p	LY6H
ssc-miR-145-3p	ABHD6
ssc-miR-145-3p	AAK1
ssc-miR-145-3p	TMEM182
ssc-miR-145-3p	DAG1
ssc-miR-145-3p	LY6H
ssc-miR-145-3p	ST7
ssc-miR-145-3p	TTYH2
ssc-miR-145-3p	ODAD2
ssc-miR-145-3p	CCN3
ssc-miR-145-3p	ELF1
ssc-miR-145-3p	ST7
ssc-miR-145-3p	TTYH2
ssc-miR-145-3p	UCHL5
ssc-miR-145-3p	TTYH2
ssc-miR-145-3p	FAS
ssc-miR-145-3p	SLC25A26
ssc-miR-145-3p	TMEM182
ssc-miR-145-3p	DLGAP4
ssc-miR-145-3p	CARS1
ssc-miR-145-3p	POC1A
ssc-miR-145-3p	FAS
ssc-miR-145-3p	SLC25A26
ssc-miR-145-3p	CARS1
ssc-miR-145-3p	CARS1
ssc-miR-145-5p	CCDC68
ssc-miR-145-5p	RHOV
ssc-miR-145-5p	LHX6
ssc-miR-145-5p	GBA
ssc-miR-145-5p	SLC24A3
ssc-miR-145-5p	GGT7
ssc-miR-145-5p	EPO
ssc-miR-145-5p	NCF1
ssc-miR-145-5p	RTKN
ssc-miR-145-5p	ALG11
ssc-miR-145-5p	UBAC2
ssc-miR-145-5p	ENSSSCG00000009770
ssc-miR-145-5p	FLNB
ssc-miR-145-5p	TMEM151A
ssc-miR-145-5p	ARHGAP1
ssc-miR-145-5p	TJP3
ssc-miR-145-5p	JUNB
ssc-miR-145-5p	ENSSSCG00000013849
ssc-miR-145-5p	CD14
ssc-miR-145-5p	CHRND
ssc-miR-145-5p	WDR70
ssc-miR-145-5p	EVI2A
ssc-miR-145-5p	SLC16A13
ssc-miR-145-5p	RTKN
ssc-miR-145-5p	PAX3
ssc-miR-145-5p	ILF2
ssc-miR-145-5p	SLC4A5
ssc-miR-145-5p	RTKN
ssc-miR-145-5p	ENSSSCG00000013849
ssc-miR-145-5p	TJP3
ssc-miR-145-5p	TJP3
ssc-miR-145-5p	ZSWIM7
ssc-miR-145-5p	SLC4A5
ssc-miR-145-5p	ASPHD2
ssc-miR-145-5p	ENSSSCG00000031563
ssc-miR-145-5p	UBLCP1
ssc-miR-145-5p	SORCS3
ssc-miR-145-5p	ENSSSCG00000009610
ssc-miR-145-5p	ENSSSCG00000031608
ssc-miR-145-5p	GRID2IP
ssc-miR-145-5p	RTKN
ssc-miR-145-5p	RTKN
ssc-miR-145-5p	TJP3
ssc-miR-145-5p	ARHGAP1
ssc-miR-145-5p	SLC17A5
ssc-miR-145-5p	ENSSSCG00000032383
ssc-miR-145-5p	ARFGEF2
ssc-miR-145-5p	ENSSSCG00000043223
ssc-miR-145-5p	TJP3
ssc-miR-145-5p	ARHGAP1
ssc-miR-145-5p	ENSSSCG00000013849
ssc-miR-145-5p	F11R
ssc-miR-145-5p	ENSSSCG00000041534
ssc-miR-145-5p	ENSSSCG00000048880
ssc-miR-145-5p	PGM3
ssc-miR-145-5p	PGM3
ssc-miR-145-5p	TJP3
ssc-miR-145-5p	ENSSSCG00000013849
ssc-miR-145-5p	SPAG6
ssc-miR-145-5p	ENSSSCG00000048866
ssc-miR-145-5p	MRPL10
ssc-miR-145-5p	NDUFA7
ssc-miR-145-5p	SLC4A5
ssc-miR-145-5p	ENSSSCG00000046959
ssc-miR-145-5p	GRID2IP
ssc-miR-145-5p	PDCD1LG2
ssc-miR-145-5p	LHX6
ssc-miR-145-5p	MRPS25
ssc-miR-145-5p	MRPL10
ssc-miR-145-5p	SPAG6
ssc-miR-145-5p	DEPP1
ssc-miR-145-5p	SLC4A5
ssc-miR-145-5p	RTKN
ssc-miR-145-5p	ENSSSCG00000047473
ssc-miR-145-5p	RTKN
ssc-miR-145-5p	HACD3
ssc-miR-145-5p	ENSSSCG00000048327
ssc-miR-145-5p	GRID2IP
ssc-miR-145-5p	SLC4A5
ssc-miR-145-5p	ENSSSCG00000056342
ssc-miR-145-5p	MRPL10
ssc-miR-145-5p	PDCD1LG2
ssc-miR-145-5p	RTKN
ssc-miR-145-5p	CHRND
ssc-miR-145-5p	TJP3
ssc-miR-145-5p	MRPL10
ssc-miR-146a-5p	GALNT12
ssc-miR-146a-5p	LRRC71
ssc-miR-146a-5p	SUDS3
ssc-miR-146a-5p	RBM17
ssc-miR-146a-5p	UTP6
ssc-miR-146a-5p	EML6
ssc-miR-146a-5p	SLTM
ssc-miR-146a-5p	PLPPR3
ssc-miR-146a-5p	ZNRF3
ssc-miR-146a-5p	STAT1
ssc-miR-146a-5p	CSNK1G3
ssc-miR-146a-5p	UTP6
ssc-miR-146a-5p	PSEN2
ssc-miR-146a-5p	ABCB9
ssc-miR-146b	GALNT12
ssc-miR-146b	SUDS3
ssc-miR-146b	RBM17
ssc-miR-146b	EML6
ssc-miR-146b	REEP1
ssc-miR-146b	SLTM
ssc-miR-146b	PLPPR3
ssc-miR-146b	CSNK1G3
ssc-miR-146b	REEP1
ssc-miR-146b	ABCB9
ssc-miR-146b	REEP1
ssc-miR-148a-3p	HDGF
ssc-miR-148a-3p	E2F1
ssc-miR-148a-3p	CTSA
ssc-miR-148a-3p	OGA
ssc-miR-148a-3p	AKAP8
ssc-miR-148a-3p	CPA4
ssc-miR-148a-3p	GM2A
ssc-miR-148a-3p	ENSSSCG00000055162
ssc-miR-148a-3p	CPA4
ssc-miR-148a-3p	OGA
ssc-miR-148a-3p	STRADB
ssc-miR-148a-3p	ACBD7
ssc-miR-148a-3p	DOCK6
ssc-miR-148a-3p	DOCK6
ssc-miR-148a-3p	DOCK6
ssc-miR-148a-3p	OGA
ssc-miR-148a-3p	OGA
ssc-miR-148a-3p	LZTS3
ssc-miR-148a-3p	CTSA
ssc-miR-148a-3p	DOCK6
ssc-miR-148a-3p	ENSSSCG00000036748
ssc-miR-148a-3p	FDXR
ssc-miR-148a-3p	STRADB
ssc-miR-148a-3p	GEMIN6
ssc-miR-148a-3p	STRADB
ssc-miR-148a-3p	OGA
ssc-miR-148a-3p	MARCHF6
ssc-miR-148a-3p	HDGF
ssc-miR-148a-3p	MARCHF6
ssc-miR-148a-3p	CTSA
ssc-miR-148a-3p	FDXR
ssc-miR-148a-3p	MARCHF6
ssc-miR-148a-3p	GEMIN6
ssc-miR-148a-3p	OGA
ssc-miR-148a-3p	ARPP19
ssc-miR-148a-3p	FDXR
ssc-miR-148a-3p	AKAP8
ssc-miR-148a-5p	ERLEC1
ssc-miR-148a-5p	KCTD10
ssc-miR-148a-5p	FAS
ssc-miR-148a-5p	GOLGB1
ssc-miR-148a-5p	H2AZ2
ssc-miR-148a-5p	CUEDC1
ssc-miR-148a-5p	SYT17
ssc-miR-148a-5p	PPP2R5E
ssc-miR-148a-5p	MACROH2A2
ssc-miR-148a-5p	ENSSSCG00000061997
ssc-miR-148a-5p	ERLEC1
ssc-miR-148a-5p	VPS13A
ssc-miR-148a-5p	GOLGB1
ssc-miR-148a-5p	FAS
ssc-miR-148a-5p	VPS13A
ssc-miR-148a-5p	H2AZ2
ssc-miR-148a-5p	FAS
ssc-miR-148a-5p	ENSSSCG00000046251
ssc-miR-148a-5p	MACROH2A2
ssc-miR-148a-5p	MACROH2A2
ssc-miR-148a-5p	H2AZ2
ssc-miR-148a-5p	MACROH2A2
ssc-miR-149	THBS2
ssc-miR-149	MOXD1
ssc-miR-149	MED23
ssc-miR-149	ENSSSCG00000005311
ssc-miR-149	ZNF79
ssc-miR-149	SLC25A25
ssc-miR-149	MPZL1
ssc-miR-149	GBA
ssc-miR-149	NUDT17
ssc-miR-149	PDZK1
ssc-miR-149	IGSF3
ssc-miR-149	SLC9A8
ssc-miR-149	PCK1
ssc-miR-149	GATA5
ssc-miR-149	GALNT17
ssc-miR-149	SUMF2
ssc-miR-149	BCKDK
ssc-miR-149	POLR3E
ssc-miR-149	STPG4
ssc-miR-149	BABAM2
ssc-miR-149	IAH1
ssc-miR-149	FGF17
ssc-miR-149	BMP1
ssc-miR-149	RHOBTB2
ssc-miR-149	RHOBTB2
ssc-miR-149	CHCHD10
ssc-miR-149	SLC35F3
ssc-miR-149	TBATA
ssc-miR-149	ZFYVE27
ssc-miR-149	LRRC27
ssc-miR-149	EARS2
ssc-miR-149	KLHL40
ssc-miR-149	SHISA5
ssc-miR-149	SLC38A3
ssc-miR-149	MAPKAPK3
ssc-miR-149	DUSP7
ssc-miR-149	TNNC1
ssc-miR-149	VEPH1
ssc-miR-149	SEMA5B
ssc-miR-149	SLC25A22
ssc-miR-149	PRPF19
ssc-miR-149	C1QTNF4
ssc-miR-149	TCF3
ssc-miR-149	ELAVL1
ssc-miR-149	ANGPTL4
ssc-miR-149	COMP
ssc-miR-149	NOP16
ssc-miR-149	ARAP3
ssc-miR-149	GORASP2
ssc-miR-149	HOXD12
ssc-miR-149	ENSSSCG00000016191
ssc-miR-149	DNAJB2
ssc-miR-149	MROH2A
ssc-miR-149	CLCN1
ssc-miR-149	ENSSSCG00000016475
ssc-miR-149	WNT16
ssc-miR-149	BNIP1
ssc-miR-149	NPM1
ssc-miR-149	NAT9
ssc-miR-149	TTYH2
ssc-miR-149	TCAP
ssc-miR-149	PNPO
ssc-miR-149	ALDOC
ssc-miR-149	PIMREG
ssc-miR-149	DNAH9
ssc-miR-149	NCOR1
ssc-miR-149	ENSSSCG00000055162
ssc-miR-149	TEPSIN
ssc-miR-149	ENSSSCG00000026653
ssc-miR-149	GART
ssc-miR-149	NEIL2
ssc-miR-149	RHOBTB2
ssc-miR-149	ENSSSCG00000016191
ssc-miR-149	ABCB8
ssc-miR-149	KLHL30
ssc-miR-149	ENSSSCG00000025673
ssc-miR-149	SULT1C3
ssc-miR-149	CLDN6
ssc-miR-149	ENTPD6
ssc-miR-149	RASSF4
ssc-miR-149	SECISBP2
ssc-miR-149	MYMK
ssc-miR-149	WIZ
ssc-miR-149	ENSSSCG00000005311
ssc-miR-149	NIPAL4
ssc-miR-149	UBE2O
ssc-miR-149	TNP2
ssc-miR-149	MAP3K3
ssc-miR-149	PLEKHA7
ssc-miR-149	CAVIN1
ssc-miR-149	RHBG
ssc-miR-149	TMOD1
ssc-miR-149	LSM14B
ssc-miR-149	RNF44
ssc-miR-149	SEC61A1
ssc-miR-149	ASB13
ssc-miR-149	SERAC1
ssc-miR-149	SOST
ssc-miR-149	C15orf62
ssc-miR-149	KIDINS220
ssc-miR-149	MAFG
ssc-miR-149	MAP3K3
ssc-miR-149	NKAIN4
ssc-miR-149	LSM14B
ssc-miR-149	GLT1D1
ssc-miR-149	NEUROD2
ssc-miR-149	PTDSS2
ssc-miR-149	ZFYVE27
ssc-miR-149	CCNF
ssc-miR-149	POLR3E
ssc-miR-149	TMOD1
ssc-miR-149	THEM6
ssc-miR-149	LMF1
ssc-miR-149	IAH1
ssc-miR-149	ENSSSCG00000032381
ssc-miR-149	ZNF74
ssc-miR-149	PLEKHA7
ssc-miR-149	NR1I2
ssc-miR-149	UBE2O
ssc-miR-149	NAT9
ssc-miR-149	DNAJB2
ssc-miR-149	TCF3
ssc-miR-149	ELAVL1
ssc-miR-149	DOC2B
ssc-miR-149	DNAJB2
ssc-miR-149	VPS33A
ssc-miR-149	PLEKHA7
ssc-miR-149	ZFYVE27
ssc-miR-149	KCNH8
ssc-miR-149	SLC25A25
ssc-miR-149	IQSEC1
ssc-miR-149	SMG5
ssc-miR-149	ENSSSCG00000036022
ssc-miR-149	PLEKHA7
ssc-miR-149	TMEM186
ssc-miR-149	ENSSSCG00000036022
ssc-miR-149	SHISA5
ssc-miR-149	SULT1C3
ssc-miR-149	RASSF4
ssc-miR-149	NUDCD3
ssc-miR-149	TOR1A
ssc-miR-149	SCO1
ssc-miR-149	SECISBP2
ssc-miR-149	GGA3
ssc-miR-149	PDZK1
ssc-miR-149	SCRT2
ssc-miR-149	ARAP3
ssc-miR-149	CRHBP
ssc-miR-149	ACOXL
ssc-miR-149	NOL4L
ssc-miR-149	PLEKHA7
ssc-miR-149	IQSEC1
ssc-miR-149	CDHR5
ssc-miR-149	ITGB2
ssc-miR-149	SLC25A25
ssc-miR-149	KAT5
ssc-miR-149	KIDINS220
ssc-miR-149	LBR
ssc-miR-149	CCDC127
ssc-miR-149	KLHL12
ssc-miR-149	CARD11
ssc-miR-149	TCF3
ssc-miR-149	TNRC18
ssc-miR-149	GGA3
ssc-miR-149	THBS2
ssc-miR-149	TCF3
ssc-miR-149	FBRS
ssc-miR-149	UBE2O
ssc-miR-149	SLC38A3
ssc-miR-149	SYNPO
ssc-miR-149	SLC35F3
ssc-miR-149	GLT1D1
ssc-miR-149	VEPH1
ssc-miR-149	CDIPT
ssc-miR-149	S1PR2
ssc-miR-149	PRPF19
ssc-miR-149	DNAH9
ssc-miR-149	SYNPO
ssc-miR-149	MPZL1
ssc-miR-149	ENSSSCG00000028786
ssc-miR-149	ENSSSCG00000026653
ssc-miR-149	ZFYVE27
ssc-miR-149	ABCB8
ssc-miR-149	IQSEC1
ssc-miR-149	SLC25A25
ssc-miR-149	SLC2A6
ssc-miR-149	CD47
ssc-miR-149	KLHL30
ssc-miR-149	ENSSSCG00000026653
ssc-miR-149	PDZK1
ssc-miR-149	PRDM11
ssc-miR-149	BCKDK
ssc-miR-149	COMP
ssc-miR-149	HAGHL
ssc-miR-149	ENSSSCG00000046767
ssc-miR-149	CDHR1
ssc-miR-149	NCOR1
ssc-miR-149	NKAIN4
ssc-miR-149	KAT5
ssc-miR-149	CALCOCO2
ssc-miR-149	OSBPL2
ssc-miR-149	MPZL1
ssc-miR-149	THBS2
ssc-miR-149	FARSA
ssc-miR-149	CDIPT
ssc-miR-149	BNIP1
ssc-miR-149	ENSSSCG00000045186
ssc-miR-149	SPTSSB
ssc-miR-149	FCHO1
ssc-miR-149	THBS2
ssc-miR-149	SYNPO
ssc-miR-149	ENTPD6
ssc-miR-149	FBRS
ssc-miR-149	SLC38A3
ssc-miR-149	PRPF19
ssc-miR-149	GORASP2
ssc-miR-149	ACOXL
ssc-miR-149	ENSSSCG00000053482
ssc-miR-149	STPG4
ssc-miR-149	OSBPL2
ssc-miR-149	WIZ
ssc-miR-149	TINCR
ssc-miR-149	IGSF3
ssc-miR-149	TMEM80
ssc-miR-149	MED23
ssc-miR-149	GORASP2
ssc-miR-149	TMEM80
ssc-miR-149	VEPH1
ssc-miR-149	SLC25A25
ssc-miR-149	SUMF2
ssc-miR-149	ALDOC
ssc-miR-149	ODF3L2
ssc-miR-149	GCGR
ssc-miR-149	GART
ssc-miR-149	LMF1
ssc-miR-149	ENSSSCG00000032381
ssc-miR-149	GCGR
ssc-miR-149	PIN1
ssc-miR-149	NCOR1
ssc-miR-149	NIPAL4
ssc-miR-149	ABCB8
ssc-miR-149	PRPF19
ssc-miR-149	BCL2L11
ssc-miR-149	SLC38A3
ssc-miR-149	NAT9
ssc-miR-149	TCF3
ssc-miR-149	SLC38A3
ssc-miR-149	ENTPD6
ssc-miR-149	BCL2L11
ssc-miR-149	SLC25A22
ssc-miR-149	ODF3L2
ssc-miR-149	ENSSSCG00000059744
ssc-miR-149	SLC25A25
ssc-miR-149	ENSSSCG00000055956
ssc-miR-149	ENTPD6
ssc-miR-149	SYNPO
ssc-miR-149	ABCB8
ssc-miR-149	NCOR1
ssc-miR-149	INO80E
ssc-miR-150	ENSSSCG00000004911
ssc-miR-150	ABCB9
ssc-miR-150	P2RX6
ssc-miR-150	SLC38A3
ssc-miR-150	TNS4
ssc-miR-150	PGAP3
ssc-miR-150	ABCB9
ssc-miR-150	DPP9
ssc-miR-150	DUOX1
ssc-miR-150	DUOX1
ssc-miR-150	AQP3
ssc-miR-150	DPP9
ssc-miR-150	PGAP3
ssc-miR-150	MZT1
ssc-miR-150	SEMA3B
ssc-miR-150	ZNF483
ssc-miR-150	UBAP2
ssc-miR-150	TLR3
ssc-miR-150	MRO
ssc-miR-150	C1QTNF1
ssc-miR-150	CAVIN1
ssc-miR-150	TMEM161A
ssc-miR-150	RALGPS1
ssc-miR-150	SLC38A3
ssc-miR-150	CNIH4
ssc-miR-150	ABCB9
ssc-miR-150	ENSSSCG00000043354
ssc-miR-150	PGAP3
ssc-miR-150	MRO
ssc-miR-150	ENSSSCG00000028203
ssc-miR-150	HMGCS1
ssc-miR-150	CNIH4
ssc-miR-150	SLC38A3
ssc-miR-150	P2RX6
ssc-miR-150	FAM171A2
ssc-miR-150	SLC38A3
ssc-miR-150	STX5
ssc-miR-150	SLC38A3
ssc-miR-150	KIF14
ssc-miR-151-3p	RBM38
ssc-miR-151-3p	RASGRF2
ssc-miR-151-3p	SEPTIN8
ssc-miR-151-3p	OGN
ssc-miR-151-3p	KIAA1191
ssc-miR-151-3p	RASGRF2
ssc-miR-151-3p	DGCR2
ssc-miR-151-3p	RASGRF2
ssc-miR-151-3p	RBM38
ssc-miR-151-3p	RBM38
ssc-miR-151-3p	SH3PXD2B
ssc-miR-151-3p	ANKDD1B
ssc-miR-151-3p	ANKRD53
ssc-miR-151-3p	ANKRD53
ssc-miR-151-5p	GPAT4
ssc-miR-151-5p	ENSSSCG00000021941
ssc-miR-151-5p	SEPTIN14
ssc-miR-151-5p	SLC29A3
ssc-miR-151-5p	FAM204A
ssc-miR-151-5p	SLC25A45
ssc-miR-151-5p	SLC39A13
ssc-miR-151-5p	TAOK2
ssc-miR-151-5p	ENSSSCG00000026302
ssc-miR-151-5p	CDIPT
ssc-miR-151-5p	SLC46A1
ssc-miR-151-5p	BCAS4
ssc-miR-151-5p	WHRN
ssc-miR-151-5p	TAOK2
ssc-miR-151-5p	DTYMK
ssc-miR-151-5p	CLEC2L
ssc-miR-151-5p	CPEB4
ssc-miR-151-5p	ENSSSCG00000040377
ssc-miR-151-5p	ENSSSCG00000040377
ssc-miR-151-5p	SLC39A13
ssc-miR-151-5p	FAM204A
ssc-miR-151-5p	ACSL6
ssc-miR-151-5p	SLC25A45
ssc-miR-151-5p	TNS1
ssc-miR-151-5p	TNS1
ssc-miR-151-5p	SLC25A45
ssc-miR-151-5p	SLC29A3
ssc-miR-151-5p	GPAT4
ssc-miR-151-5p	EIF2AK1
ssc-miR-151-5p	DIP2C
ssc-miR-151-5p	SLC29A3
ssc-miR-155-3p	RIDA
ssc-miR-155-3p	IQUB
ssc-miR-155-3p	FKBP9
ssc-miR-155-3p	SACS
ssc-miR-155-3p	ZKSCAN5
ssc-miR-155-3p	RIDA
ssc-miR-155-3p	ENSSSCG00000039774
ssc-miR-155-3p	WDR53
ssc-miR-155-3p	CDKN2AIPNL
ssc-miR-155-3p	C12orf76
ssc-miR-155-3p	MCM6
ssc-miR-155-3p	ZNF341
ssc-miR-155-3p	SLC49A4
ssc-miR-155-3p	ZNF341
ssc-miR-155-3p	H2BC18
ssc-miR-155-3p	MCM6
ssc-miR-155-5p	MBNL2
ssc-miR-155-5p	STAM2
ssc-miR-15b	RAB32
ssc-miR-15b	ARHGAP18
ssc-miR-15b	NCOA7
ssc-miR-15b	SMAD2
ssc-miR-15b	IFT74
ssc-miR-15b	ZNF335
ssc-miR-15b	ZNF213
ssc-miR-15b	SLC35F6
ssc-miR-15b	ENSSSCG00000009578
ssc-miR-15b	SDSL
ssc-miR-15b	PPIF
ssc-miR-15b	ATE1
ssc-miR-15b	B4GALT4
ssc-miR-15b	WEE1
ssc-miR-15b	SPCS3
ssc-miR-15b	SAP30BP
ssc-miR-15b	VAT1
ssc-miR-15b	AKAP10
ssc-miR-15b	SON
ssc-miR-15b	GLYAT
ssc-miR-15b	RAB11FIP5
ssc-miR-15b	UBE2V1
ssc-miR-15b	MRPL9
ssc-miR-15b	PPIF
ssc-miR-15b	DAPK2
ssc-miR-15b	SMAD2
ssc-miR-15b	GALNT2
ssc-miR-15b	SAFB
ssc-miR-15b	KIAA0586
ssc-miR-15b	ARHGAP18
ssc-miR-15b	MAGI1
ssc-miR-15b	PCDH9
ssc-miR-15b	PDIA2
ssc-miR-15b	ICA1L
ssc-miR-15b	SERAC1
ssc-miR-15b	CAT
ssc-miR-15b	TTLL11
ssc-miR-15b	EIF2AK2
ssc-miR-15b	KIAA0586
ssc-miR-15b	MRPL39
ssc-miR-15b	CLCN3
ssc-miR-15b	NTRK2
ssc-miR-15b	PENK
ssc-miR-15b	PBLD
ssc-miR-15b	UBE2V1
ssc-miR-15b	SMAD2
ssc-miR-15b	MAGI1
ssc-miR-15b	SFT2D2
ssc-miR-15b	DBI
ssc-miR-15b	MLPH
ssc-miR-15b	SDSL
ssc-miR-15b	ENSSSCG00000009578
ssc-miR-15b	KIAA0586
ssc-miR-15b	ARHGAP18
ssc-miR-15b	ENSSSCG00000009578
ssc-miR-15b	UBE2V1
ssc-miR-15b	EIF2AK2
ssc-miR-15b	SAP30BP
ssc-miR-15b	SERAC1
ssc-miR-15b	RAB11FIP5
ssc-miR-15b	ENSSSCG00000017754
ssc-miR-15b	ENSSSCG00000050390
ssc-miR-15b	PCDH9
ssc-miR-15b	UBE2V1
ssc-miR-15b	AGK
ssc-miR-15b	EIF2AK2
ssc-miR-15b	ENSSSCG00000009578
ssc-miR-15b	ENSSSCG00000017754
ssc-miR-15b	SAP30BP
ssc-miR-15b	AMOTL2
ssc-miR-15b	ENSSSCG00000044155
ssc-miR-15b	SERAC1
ssc-miR-15b	AGK
ssc-miR-15b	MLPH
ssc-miR-15b	UBE2V1
ssc-miR-15b	MRPL9
ssc-miR-15b	UBE2V1
ssc-miR-15b	UBE2V1
ssc-miR-15b	AGK
ssc-miR-15b	UBE2V1
ssc-miR-15b	UBE2V1
ssc-miR-15b	DBI
ssc-miR-15b	UBE2V1
ssc-miR-15b	EIF2AK2
ssc-miR-15b	PBLD
ssc-miR-15b	AP5S1
ssc-miR-15b	AMOTL2
ssc-miR-181a	KIF16B
ssc-miR-181a	SLC24A3
ssc-miR-181a	HSPA13
ssc-miR-181a	ELP4
ssc-miR-181a	CARM1
ssc-miR-181a	SGPP1
ssc-miR-181a	SYNPR
ssc-miR-181a	LRRN1
ssc-miR-181a	SMYD4
ssc-miR-181a	FBXO10
ssc-miR-181a	KIF16B
ssc-miR-181a	PRKAA1
ssc-miR-181a	TRIM45
ssc-miR-181a	BRWD1
ssc-miR-181a	IFN-ALPHA-8
ssc-miR-181a	SEPTIN2
ssc-miR-181a	ATP6V1A
ssc-miR-181a	SGPP1
ssc-miR-181a	DDIT4
ssc-miR-181a	SYNPR
ssc-miR-181a	MRPL39
ssc-miR-181a	SYNPR
ssc-miR-181a	KIF16B
ssc-miR-181a	GNA13
ssc-miR-181a	SEPTIN2
ssc-miR-181a	CYP4F3
ssc-miR-181a	KIF16B
ssc-miR-181a	KIF16B
ssc-miR-181a	C16orf91
ssc-miR-181a	CYP4F3
ssc-miR-181a	CARM1
ssc-miR-181a	DENND1B
ssc-miR-181a	ZNF140
ssc-miR-181a	CARM1
ssc-miR-181a	MS4A2
ssc-miR-181a	KIF16B
ssc-miR-181a	SLC37A3
ssc-miR-181a	DNAJC7
ssc-miR-181a	COL4A1
ssc-miR-181a	CARM1
ssc-miR-181a	TENT4A
ssc-miR-181a	SYNPR
ssc-miR-181a	ZNF140
ssc-miR-181a	CYP4F3
ssc-miR-181a	CYP4F3
ssc-miR-181a	CYP4F3
ssc-miR-181a	SYNPR
ssc-miR-181a	CYP4F3
ssc-miR-181a	HSPA13
ssc-miR-181a	SYNPR
ssc-miR-181a	CYP4F3
ssc-miR-181a	HSPA13
ssc-miR-181a	COL4A1
ssc-miR-181a	CYP4F3
ssc-miR-181a	CYP4F3
ssc-miR-181b	ENSSSCG00000008193
ssc-miR-181b	SEMA4C
ssc-miR-181b	ELP4
ssc-miR-181b	ZFR2
ssc-miR-181b	GLB1L
ssc-miR-181b	AGXT
ssc-miR-181b	NOM1
ssc-miR-181b	CLCN1
ssc-miR-181b	AEBP1
ssc-miR-181b	ALOX12
ssc-miR-181b	JAM2
ssc-miR-181b	LRRN1
ssc-miR-181b	SMYD4
ssc-miR-181b	SLC33A1
ssc-miR-181b	FBXO10
ssc-miR-181b	LDLR
ssc-miR-181b	JAM2
ssc-miR-181b	DNAJC9
ssc-miR-181b	LDLR
ssc-miR-181b	GP9
ssc-miR-181b	SH3BP4
ssc-miR-181b	IL12B
ssc-miR-181b	ATP6V1A
ssc-miR-181b	TMEM94
ssc-miR-181b	DDIT4
ssc-miR-181b	RAF1
ssc-miR-181b	ENSSSCG00000017038
ssc-miR-181b	CCNF
ssc-miR-181b	AEBP1
ssc-miR-181b	GHR
ssc-miR-181b	EIF4E3
ssc-miR-181b	HCN2
ssc-miR-181b	ACAD10
ssc-miR-181b	GNA13
ssc-miR-181b	STAT3
ssc-miR-181b	ENSSSCG00000017038
ssc-miR-181b	POLQ
ssc-miR-181b	FAM180A
ssc-miR-181b	GHR
ssc-miR-181b	AEBP1
ssc-miR-181b	SH3BP4
ssc-miR-181b	HINT3
ssc-miR-181b	GHR
ssc-miR-181b	SPRING1
ssc-miR-181b	LDLR
ssc-miR-181b	LDLR
ssc-miR-181b	TMEM94
ssc-miR-181b	LDLR
ssc-miR-181b	JAM2
ssc-miR-181b	LDLR
ssc-miR-181b	PLAU
ssc-miR-181b	GLB1L
ssc-miR-181b	AGXT
ssc-miR-181b	ENSSSCG00000046251
ssc-miR-181b	SCARB1
ssc-miR-181b	LDLR
ssc-miR-181b	AEBP1
ssc-miR-181b	PHF11
ssc-miR-181b	AEBP1
ssc-miR-181b	NOM1
ssc-miR-181c	SERPINB5
ssc-miR-181c	KIF16B
ssc-miR-181c	SLC24A3
ssc-miR-181c	KIF16B
ssc-miR-181c	GLT1D1
ssc-miR-181c	KIF16B
ssc-miR-181c	KIF16B
ssc-miR-181c	KIF16B
ssc-miR-181c	C16orf91
ssc-miR-181c	GLT1D1
ssc-miR-181c	KIF16B
ssc-miR-181d-5p	SERPINB5
ssc-miR-181d-5p	PSMA3
ssc-miR-181d-5p	PDRG1
ssc-miR-181d-5p	TBC1D4
ssc-miR-181d-5p	TBC1D4
ssc-miR-181d-5p	OIT3
ssc-miR-181d-5p	AGXT
ssc-miR-181d-5p	AEBP1
ssc-miR-181d-5p	NPEPPS
ssc-miR-181d-5p	ALOX12
ssc-miR-181d-5p	GOLGA7
ssc-miR-181d-5p	JAM2
ssc-miR-181d-5p	SMYD4
ssc-miR-181d-5p	FBXO10
ssc-miR-181d-5p	LDLR
ssc-miR-181d-5p	JAM2
ssc-miR-181d-5p	DNAJC9
ssc-miR-181d-5p	LDLR
ssc-miR-181d-5p	JAM2
ssc-miR-181d-5p	MBD4
ssc-miR-181d-5p	SH3BP4
ssc-miR-181d-5p	IFN-ALPHA-8
ssc-miR-181d-5p	OGN
ssc-miR-181d-5p	SEPTIN2
ssc-miR-181d-5p	DDIT4
ssc-miR-181d-5p	LIN28B
ssc-miR-181d-5p	CCNF
ssc-miR-181d-5p	AEBP1
ssc-miR-181d-5p	TBC1D4
ssc-miR-181d-5p	TBC1D4
ssc-miR-181d-5p	EIF4E3
ssc-miR-181d-5p	HCN2
ssc-miR-181d-5p	ACAD10
ssc-miR-181d-5p	SEPTIN8
ssc-miR-181d-5p	SEPTIN2
ssc-miR-181d-5p	JAM2
ssc-miR-181d-5p	TBC1D4
ssc-miR-181d-5p	FAM180A
ssc-miR-181d-5p	AEBP1
ssc-miR-181d-5p	TBC1D4
ssc-miR-181d-5p	SH3BP4
ssc-miR-181d-5p	MGAT5
ssc-miR-181d-5p	CCDC92
ssc-miR-181d-5p	HINT3
ssc-miR-181d-5p	NPEPPS
ssc-miR-181d-5p	SPRING1
ssc-miR-181d-5p	LDLR
ssc-miR-181d-5p	LDLR
ssc-miR-181d-5p	LDLR
ssc-miR-181d-5p	MS4A2
ssc-miR-181d-5p	NPEPPS
ssc-miR-181d-5p	PSMA3
ssc-miR-181d-5p	JAM2
ssc-miR-181d-5p	TBC1D4
ssc-miR-181d-5p	GOLGA7
ssc-miR-181d-5p	LDLR
ssc-miR-181d-5p	TBC1D4
ssc-miR-181d-5p	TBC1D4
ssc-miR-181d-5p	LIN28B
ssc-miR-181d-5p	AGXT
ssc-miR-181d-5p	ENSSSCG00000046251
ssc-miR-181d-5p	SCARB1
ssc-miR-181d-5p	NPEPPS
ssc-miR-181d-5p	LDLR
ssc-miR-181d-5p	TBC1D4
ssc-miR-181d-5p	AEBP1
ssc-miR-181d-5p	RANBP6
ssc-miR-181d-5p	PHF11
ssc-miR-181d-5p	AEBP1
ssc-miR-182	POPDC3
ssc-miR-182	HEY1
ssc-miR-182	NPR1
ssc-miR-182	EPAS1
ssc-miR-182	FGF9
ssc-miR-182	TACR2
ssc-miR-182	VEPH1
ssc-miR-182	MORC3
ssc-miR-182	BDNF
ssc-miR-182	G6PC2
ssc-miR-182	GRB2
ssc-miR-182	CUEDC1
ssc-miR-182	CCL3L1
ssc-miR-182	PDHB
ssc-miR-182	VAT1
ssc-miR-182	ZCCHC10
ssc-miR-182	PIP5K1B
ssc-miR-182	ASB13
ssc-miR-182	BDNF
ssc-miR-182	C3orf85
ssc-miR-182	PIP5K1B
ssc-miR-182	PAM
ssc-miR-182	BDNF
ssc-miR-182	RAG2
ssc-miR-182	GINS4
ssc-miR-182	DZANK1
ssc-miR-182	MCM6
ssc-miR-182	PAM
ssc-miR-182	PLD1
ssc-miR-182	PAM
ssc-miR-182	DZANK1
ssc-miR-182	ZCCHC10
ssc-miR-182	VEPH1
ssc-miR-182	PDHB
ssc-miR-182	ITSN2
ssc-miR-182	BDNF
ssc-miR-182	FBXO28
ssc-miR-182	ITSN2
ssc-miR-182	MORC3
ssc-miR-182	SIRT3
ssc-miR-182	EPAS1
ssc-miR-182	STOX2
ssc-miR-182	DZANK1
ssc-miR-182	TMEM41A
ssc-miR-182	GRB2
ssc-miR-182	VEPH1
ssc-miR-182	PDHB
ssc-miR-182	ITSN2
ssc-miR-182	MCM6
ssc-miR-182	ITSN2
ssc-miR-182	CCL3L1
ssc-miR-183	KHDRBS3
ssc-miR-183	ZFPM2
ssc-miR-183	MTFR1
ssc-miR-183	ENSSSCG00000010369
ssc-miR-183	TP53BP2
ssc-miR-183	SLC26A6
ssc-miR-183	ELF5
ssc-miR-183	SWAP70
ssc-miR-183	HOXD3
ssc-miR-183	PDHB
ssc-miR-183	SNX1
ssc-miR-183	SYN2
ssc-miR-183	LRRFIP2
ssc-miR-183	CGA
ssc-miR-183	EEF2
ssc-miR-183	LRRFIP2
ssc-miR-183	CHST10
ssc-miR-183	CEP120
ssc-miR-183	RBM8A
ssc-miR-183	ELF5
ssc-miR-183	LRRFIP2
ssc-miR-183	CTNNA2
ssc-miR-183	LMBRD1
ssc-miR-183	SLC26A6
ssc-miR-183	MTFR1
ssc-miR-183	ENSSSCG00000041692
ssc-miR-183	MTFR1
ssc-miR-183	DAP
ssc-miR-183	LRRFIP2
ssc-miR-183	ZFPM2
ssc-miR-183	TMC6
ssc-miR-183	CYP2R1
ssc-miR-183	PAM
ssc-miR-183	TP53BP2
ssc-miR-183	ZFPM2
ssc-miR-183	LRRFIP2
ssc-miR-183	LRRFIP2
ssc-miR-183	LRRFIP2
ssc-miR-183	UBA3
ssc-miR-183	PIK3R5
ssc-miR-183	MTFR1
ssc-miR-183	PAM
ssc-miR-183	TMC6
ssc-miR-183	LRRFIP2
ssc-miR-183	UBA3
ssc-miR-183	PAM
ssc-miR-183	LRRFIP2
ssc-miR-183	SYN2
ssc-miR-183	ARHGAP12
ssc-miR-183	SNX1
ssc-miR-183	MTFR1
ssc-miR-183	SWAP70
ssc-miR-183	SNX1
ssc-miR-183	PDHB
ssc-miR-183	BPNT1
ssc-miR-183	SWAP70
ssc-miR-183	SNX1
ssc-miR-183	SNX1
ssc-miR-183	PTGIS
ssc-miR-183	RILPL1
ssc-miR-183	ENSSSCG00000044367
ssc-miR-183	ENSSSCG00000049115
ssc-miR-183	HOXD13
ssc-miR-183	NBN
ssc-miR-183	NCKAP5
ssc-miR-183	PDHB
ssc-miR-183	TMC6
ssc-miR-183	TMC6
ssc-miR-183	NCKAP5
ssc-miR-183	IQCF2
ssc-miR-18a	ARHGEF7
ssc-miR-18a	BICDL1
ssc-miR-18a	IDH1
ssc-miR-18a	UPP2
ssc-miR-18a	COLGALT1
ssc-miR-18a	IDH1
ssc-miR-18a	ARHGEF7
ssc-miR-18a	CSNK1G3
ssc-miR-18a	ARHGEF7
ssc-miR-18a	IDH1
ssc-miR-18a	ARHGEF7
ssc-miR-18a	ARHGEF7
ssc-miR-18a	BICDL1
ssc-miR-18a	RAB35
ssc-miR-18a	EEFSEC
ssc-miR-18a	RAB35
ssc-miR-18a	RAB35
ssc-miR-18a	ARHGEF7
ssc-miR-18a	IDH1
ssc-miR-18b	ARHGEF7
ssc-miR-18b	SNAP29
ssc-miR-18b	AP1M1
ssc-miR-18b	AKR1D1
ssc-miR-18b	DDX27
ssc-miR-18b	IDH1
ssc-miR-18b	UPP2
ssc-miR-18b	DDX27
ssc-miR-18b	COLGALT1
ssc-miR-18b	AP1M1
ssc-miR-18b	IDH1
ssc-miR-18b	ARHGEF7
ssc-miR-18b	SAMD10
ssc-miR-18b	DPM2
ssc-miR-18b	TMEM130
ssc-miR-18b	CSNK1G3
ssc-miR-18b	ARHGEF7
ssc-miR-18b	IDH1
ssc-miR-18b	ARHGEF7
ssc-miR-18b	ARHGEF7
ssc-miR-18b	GJA1
ssc-miR-18b	RAB35
ssc-miR-18b	EEFSEC
ssc-miR-18b	RAB35
ssc-miR-18b	RAB35
ssc-miR-18b	AKR1D1
ssc-miR-18b	ARHGEF7
ssc-miR-18b	AP1M1
ssc-miR-18b	SAMD10
ssc-miR-18b	IDH1
ssc-miR-193a-3p	ENSSSCG00000004024
ssc-miR-193a-3p	SLC16A10
ssc-miR-193a-3p	DMXL2
ssc-miR-193a-3p	SMAD6
ssc-miR-193a-3p	HSDL2
ssc-miR-193a-3p	PRNP
ssc-miR-193a-3p	MLST8
ssc-miR-193a-3p	ATOH8
ssc-miR-193a-3p	CCDC88A
ssc-miR-193a-3p	CCDC122
ssc-miR-193a-3p	CTSV
ssc-miR-193a-3p	SLC26A6
ssc-miR-193a-3p	CISH
ssc-miR-193a-3p	TATDN2
ssc-miR-193a-3p	EPHB3
ssc-miR-193a-3p	NADSYN1
ssc-miR-193a-3p	RPS6KB2
ssc-miR-193a-3p	MACROD1
ssc-miR-193a-3p	PSMC3
ssc-miR-193a-3p	UQCR11
ssc-miR-193a-3p	XAB2
ssc-miR-193a-3p	KRI1
ssc-miR-193a-3p	DMGDH
ssc-miR-193a-3p	HDAC3
ssc-miR-193a-3p	ENSSSCG00000015841
ssc-miR-193a-3p	USP40
ssc-miR-193a-3p	OSMR
ssc-miR-193a-3p	PSMC3IP
ssc-miR-193a-3p	ABCC3
ssc-miR-193a-3p	DHX40
ssc-miR-193a-3p	EPHB3
ssc-miR-193a-3p	RND2
ssc-miR-193a-3p	ABCB8
ssc-miR-193a-3p	PLEKHO1
ssc-miR-193a-3p	SYNJ2
ssc-miR-193a-3p	NADSYN1
ssc-miR-193a-3p	ACSM5
ssc-miR-193a-3p	DYNLL2
ssc-miR-193a-3p	MCFD2
ssc-miR-193a-3p	UIMC1
ssc-miR-193a-3p	FKBP9
ssc-miR-193a-3p	CCDC88A
ssc-miR-193a-3p	HSDL2
ssc-miR-193a-3p	MCFD2
ssc-miR-193a-3p	RTN4RL2
ssc-miR-193a-3p	RAB40C
ssc-miR-193a-3p	DMGDH
ssc-miR-193a-3p	MACROD1
ssc-miR-193a-3p	TICAM1
ssc-miR-193a-3p	DMGDH
ssc-miR-193a-3p	ACSM5
ssc-miR-193a-3p	ZSWIM7
ssc-miR-193a-3p	FAXDC2
ssc-miR-193a-3p	RFX2
ssc-miR-193a-3p	SLC26A6
ssc-miR-193a-3p	ENSSSCG00000004024
ssc-miR-193a-3p	MRPL30
ssc-miR-193a-3p	ENSSSCG00000004024
ssc-miR-193a-3p	DMXL2
ssc-miR-193a-3p	HDAC3
ssc-miR-193a-3p	POLB
ssc-miR-193a-3p	HMCES
ssc-miR-193a-3p	MALT1
ssc-miR-193a-3p	ERI2
ssc-miR-193a-3p	CYP2R1
ssc-miR-193a-3p	MCIDAS
ssc-miR-193a-3p	MALT1
ssc-miR-193a-3p	PDE1C
ssc-miR-193a-3p	GRID2IP
ssc-miR-193a-3p	DMXL2
ssc-miR-193a-3p	DMXL2
ssc-miR-193a-3p	DMGDH
ssc-miR-193a-3p	ALYREF
ssc-miR-193a-3p	TDRKH
ssc-miR-193a-3p	ELMO2
ssc-miR-193a-3p	VAMP5
ssc-miR-193a-3p	CCDC88A
ssc-miR-193a-3p	RFX2
ssc-miR-193a-3p	LBR
ssc-miR-193a-3p	SLC23A2
ssc-miR-193a-3p	DMXL2
ssc-miR-193a-3p	DMXL2
ssc-miR-193a-3p	ZBTB5
ssc-miR-193a-3p	ENSSSCG00000004024
ssc-miR-193a-3p	ENSSSCG00000004024
ssc-miR-193a-3p	ABCC3
ssc-miR-193a-3p	PLEKHO1
ssc-miR-193a-3p	FAM221A
ssc-miR-193a-3p	NR2C2
ssc-miR-193a-3p	MAN2A1
ssc-miR-193a-3p	MAPK9
ssc-miR-193a-3p	CDIPT
ssc-miR-193a-3p	DIAPH1
ssc-miR-193a-3p	AP5M1
ssc-miR-193a-3p	XAB2
ssc-miR-193a-3p	TRPC4
ssc-miR-193a-3p	ABCB8
ssc-miR-193a-3p	MALT1
ssc-miR-193a-3p	C11orf58
ssc-miR-193a-3p	PRNP
ssc-miR-193a-3p	DPY19L1
ssc-miR-193a-3p	NVL
ssc-miR-193a-3p	TRPC4
ssc-miR-193a-3p	DHX40
ssc-miR-193a-3p	LPL
ssc-miR-193a-3p	ABCC3
ssc-miR-193a-3p	MAN2A1
ssc-miR-193a-3p	GRID2IP
ssc-miR-193a-3p	TDRKH
ssc-miR-193a-3p	ENSSSCG00000042396
ssc-miR-193a-3p	PDE1C
ssc-miR-193a-3p	ENSSSCG00000004024
ssc-miR-193a-3p	CDIPT
ssc-miR-193a-3p	EPCAM
ssc-miR-193a-3p	ENSSSCG00000047263
ssc-miR-193a-3p	DMXL2
ssc-miR-193a-3p	ABCC3
ssc-miR-193a-3p	ENSSSCG00000041446
ssc-miR-193a-3p	DHX40
ssc-miR-193a-3p	DPY19L1
ssc-miR-193a-3p	ENSSSCG00000043880
ssc-miR-193a-3p	MYNN
ssc-miR-193a-3p	VAMP5
ssc-miR-193a-3p	MPEG1
ssc-miR-193a-3p	PXK
ssc-miR-193a-3p	DYNLL2
ssc-miR-193a-3p	DPY19L1
ssc-miR-193a-3p	ALYREF
ssc-miR-193a-3p	OSMR
ssc-miR-193a-3p	LDAF1
ssc-miR-193a-3p	NADSYN1
ssc-miR-193a-3p	PRNP
ssc-miR-193a-3p	GRID2IP
ssc-miR-193a-3p	EXOC6
ssc-miR-193a-3p	PSMC3
ssc-miR-193a-3p	ADK
ssc-miR-193a-3p	CCDC88A
ssc-miR-193a-3p	ABCC3
ssc-miR-193a-3p	GNB4
ssc-miR-193a-3p	ABCB8
ssc-miR-193a-3p	ABCC3
ssc-miR-193a-3p	CTSV
ssc-miR-193a-3p	ARHGEF10
ssc-miR-193a-3p	BACH2
ssc-miR-193a-3p	PSMC3
ssc-miR-193a-3p	EPCAM
ssc-miR-193a-3p	ENSSSCG00000058357
ssc-miR-193a-3p	ABCB8
ssc-miR-193a-3p	CTSV
ssc-miR-193a-3p	EPCAM
ssc-miR-193a-5p	SLC46A2
ssc-miR-193a-5p	DBH
ssc-miR-193a-5p	PKD1
ssc-miR-193a-5p	NPHP1
ssc-miR-193a-5p	ARHGAP25
ssc-miR-193a-5p	EPCAM
ssc-miR-193a-5p	EARS2
ssc-miR-193a-5p	TP53BP2
ssc-miR-193a-5p	AMIGO3
ssc-miR-193a-5p	SPI1
ssc-miR-193a-5p	MED16
ssc-miR-193a-5p	GRB7
ssc-miR-193a-5p	WIZ
ssc-miR-193a-5p	SKA3
ssc-miR-193a-5p	WIZ
ssc-miR-193a-5p	NPHP1
ssc-miR-193a-5p	ENSSSCG00000030362
ssc-miR-193a-5p	EGR3
ssc-miR-193a-5p	ARHGAP25
[truncated: 4,105 more rows]
