# Supplementary material for: Integrative transcriptomic profiling of mRNA, miRNA, circRNA, and lncRNA in alveolar macrophages isolated from PRRSV-infected porcine
Source: Front Immunol. 2023 Aug 24;14:1258778. doi: 10.3389/fimmu.2023.1258778 (PMC10491896; doi:10.3389/fimmu.2023.1258778)
Supplement: Supplementary Table 6 — Table of target miRNA of DE-lncRNA. [file Table_6.xlsx]

## Sheet: 3dpi
DE-lncRNA	Target miRNA
ENSSSCG00000043734	ssc-miR-9805-3p
ENSSSCG00000042741	ssc-miR-9860-5p
ENSSSCG00000048676	ssc-miR-133a-3p
ENSSSCG00000048179	ssc-miR-7137-3p
ENSSSCG00000051369	ssc-miR-130b-5p
ENSSSCG00000046125	ssc-miR-331-3p

## Sheet: 7dpi
DE-lncRNA	Target miRNA
ENSSSCG00000049441	ssc-miR-29b
ENSSSCG00000049441	ssc-miR-29c
ENSSSCG00000045545	ssc-miR-10384
ENSSSCG00000045545	ssc-miR-4331-3p
ENSSSCG00000047982	ssc-miR-1343
ENSSSCG00000040564	ssc-miR-149
ENSSSCG00000046713	ssc-miR-455-5p
ENSSSCG00000042913	ssc-miR-493-5p
ENSSSCG00000043734	ssc-miR-9805-3p
ENSSSCG00000042021	ssc-miR-4339
ENSSSCG00000045083	ssc-miR-17-3p
ENSSSCG00000047289	ssc-miR-30b-3p
ENSSSCG00000043688	ssc-miR-34c
ENSSSCG00000044116	ssc-miR-885-3p
ENSSSCG00000042741	ssc-miR-9860-5p
ENSSSCG00000048676	ssc-miR-133a-3p
ENSSSCG00000045856	ssc-miR-338
ENSSSCG00000047762	ssc-miR-424-5p
ENSSSCG00000044892	ssc-miR-370
ENSSSCG00000047187	ssc-miR-9847-3p
ENSSSCG00000047720	ssc-miR-744
ENSSSCG00000050865	ssc-miR-20b
ENSSSCG00000051406	ssc-miR-9808-3p
ENSSSCG00000050865	ssc-miR-106a
ENSSSCG00000050865	ssc-miR-17-5p
ENSSSCG00000043447	ssc-miR-4334-5p
ENSSSCG00000043700	ssc-miR-744
ENSSSCG00000047466	ssc-miR-331-3p
ENSSSCG00000046658	ssc-miR-361-3p
ENSSSCG00000047762	ssc-miR-874
ENSSSCG00000043024	ssc-miR-365-5p
ENSSSCG00000051353	ssc-miR-221-3p
ENSSSCG00000044669	ssc-miR-30b-3p
ENSSSCG00000046125	ssc-miR-331-3p
ENSSSCG00000048111	ssc-miR-1271-3p
ENSSSCG00000038005	ssc-miR-365-5p
ENSSSCG00000042400	ssc-miR-9802-3p
ENSSSCG00000044256	ssc-miR-7138-3p
ENSSSCG00000044075	ssc-miR-7142-5p
ENSSSCG00000041498	ssc-miR-326
ENSSSCG00000041498	ssc-miR-9820-5p

## Sheet: 21dpi
DE-lncRNA	Target miRNA
ENSSSCG00000049441	ssc-miR-29b
ENSSSCG00000049441	ssc-miR-29c
ENSSSCG00000045545	ssc-miR-10384
ENSSSCG00000045545	ssc-miR-4331-3p
ENSSSCG00000048452	ssc-miR-4331-3p
ENSSSCG00000045093	ssc-miR-98
ENSSSCG00000045093	ssc-let-7c
ENSSSCG00000043734	ssc-miR-9805-3p
ENSSSCG00000042615	ssc-miR-9808-3p
ENSSSCG00000042021	ssc-miR-4339
ENSSSCG00000042468	ssc-miR-4331-3p
ENSSSCG00000045093	ssc-let-7a
ENSSSCG00000050879	ssc-miR-6782-3p
ENSSSCG00000044116	ssc-miR-885-3p
ENSSSCG00000044546	ssc-miR-330
ENSSSCG00000041869	ssc-miR-339-5p
ENSSSCG00000041869	ssc-miR-339
ENSSSCG00000047157	ssc-miR-9858-5p
ENSSSCG00000041869	ssc-miR-4334-3p
ENSSSCG00000044892	ssc-miR-370
ENSSSCG00000049516	ssc-miR-4331-3p
ENSSSCG00000044584	ssc-miR-551a
ENSSSCG00000046947	ssc-miR-9846-3p
ENSSSCG00000045093	ssc-let-7d-5p
ENSSSCG00000044546	ssc-miR-326
ENSSSCG00000050865	ssc-miR-20b
ENSSSCG00000051406	ssc-miR-9808-3p
ENSSSCG00000042787	ssc-miR-885-3p
ENSSSCG00000050865	ssc-miR-106a
ENSSSCG00000050865	ssc-miR-17-5p
ENSSSCG00000051530	ssc-miR-4331-3p
ENSSSCG00000043700	ssc-miR-744
ENSSSCG00000043024	ssc-miR-365-5p
ENSSSCG00000050167	ssc-miR-484
ENSSSCG00000046125	ssc-miR-331-3p
ENSSSCG00000048111	ssc-miR-1271-3p
ENSSSCG00000042476	ssc-miR-338
ENSSSCG00000043353	ssc-miR-10382
ENSSSCG00000044075	ssc-miR-7142-5p
