# Supplementary material for: Integrative transcriptomic profiling of mRNA, miRNA, circRNA, and lncRNA in alveolar macrophages isolated from PRRSV-infected porcine
Source: Front Immunol. 2023 Aug 24;14:1258778. doi: 10.3389/fimmu.2023.1258778 (PMC10491896; doi:10.3389/fimmu.2023.1258778)
Supplement: Supplementary Table 7 — Table of target miRNA of DE-circRNA. [file Table_7.xlsx]

## Sheet: 7dpi
DE-circRNA	Target miRNA
circAFF3(L4,5,6).1	ssc-miR-149
circIL27RA(5,6,7,8).1	ssc-miR-224
circVPS52(5,L6).1	ssc-miR-490
circVPS52(5,L6).1	ssc-miR-490-3p
circENSSSCG00000001075(3,L4).1	ssc-miR-130b-5p

## Sheet: 21dpi
DE-circRNA	Target miRNA
circNBR1(14,L15).1	ssc-miR-7135-3p
circSAV1(2).1	ssc-miR-202-3p
circSPECC1(2).1	ssc-miR-4332
