# Supplementary material for: Integrative transcriptomic profiling of mRNA, miRNA, circRNA, and lncRNA in alveolar macrophages isolated from PRRSV-infected porcine
Source: Front Immunol. 2023 Aug 24;14:1258778. doi: 10.3389/fimmu.2023.1258778 (PMC10491896; doi:10.3389/fimmu.2023.1258778)
Supplement: Supplementary Table 8 — Table of co-expression mRNA of DE-lncRNA [file Table_8.xlsx]

## Sheet: 3dpi
lncRNA ID	Gene Symbol	Pearson Correlation Coefficient	P-value
ENSSSCG00000042862	ENSSSCG00000026430	0.999314	7.05014e-07
ENSSSCG00000042862	ENSSSCG00000027046	0.999742	9.96568e-08
ENSSSCG00000049451	PON3	0.999151	1.08091e-06
ENSSSCG00000042862	ENSSSCG00000029668	0.999135	1.1227e-06
ENSSSCG00000042862	FRMPD4	0.999234	8.8099e-07
ENSSSCG00000047086	PCP4L1	0.999203	9.51959e-07
ENSSSCG00000042862	ENSSSCG00000031741	0.999132	1.12865e-06
ENSSSCG00000042862	CACNA1H	0.999737	1.03377e-07
ENSSSCG00000050833	ENSSSCG00000036822	0.999016	1.45047e-06
ENSSSCG00000049082	KLRK1	0.999309	7.16711e-07
ENSSSCG00000048578	ENSSSCG00000045182	0.999356	6.22356e-07
ENSSSCG00000043529	H2AW	0.999619	2.17313e-07
ENSSSCG00000042862	THBS1	0.999731	1.08314e-07
ENSSSCG00000042862	KANK1	0.999213	9.28241e-07
ENSSSCG00000042862	ENPP2	0.999503	3.70963e-07
ENSSSCG00000042862	A2M	0.999825	4.58578e-08
ENSSSCG00000049873	XCL1	0.999068	1.30336e-06
ENSSSCG00000050858	XCL1	0.999073	1.28854e-06
ENSSSCG00000036538	PTPN22	0.999876	2.32451e-08
ENSSSCG00000036538	SLC34A2	0.999372	5.91443e-07
ENSSSCG00000046868	RNF150	0.999136	1.12048e-06
ENSSSCG00000043529	INTU	0.999158	1.06416e-06
ENSSSCG00000049865	HR	0.99951	3.60131e-07
ENSSSCG00000050833	MAK	0.999273	7.92894e-07
ENSSSCG00000041039	PARD3	0.99912	1.16132e-06
ENSSSCG00000042862	ENSSSCG00000012178	0.999038	1.38816e-06
ENSSSCG00000042862	C3	0.999644	1.90096e-07
ENSSSCG00000042862	PAM	0.999646	1.88453e-07
ENSSSCG00000042862	ARL15	0.999015	1.45565e-06
ENSSSCG00000042862	MARVELD2	0.999345	6.43484e-07
ENSSSCG00000043846	SLC6A18	0.999899	1.52391e-08
ENSSSCG00000044223	ENSSSCG00000021305	0.999932	6.96787e-09
ENSSSCG00000042862	GPR174	0.999137	1.11629e-06
ENSSSCG00000044982	XCR1	0.999179	1.01118e-06
ENSSSCG00000042532	ENSSSCG00000000207	0.999679	1.54809e-07
ENSSSCG00000050484	ENSSSCG00000032436	0.999353	6.27084e-07
ENSSSCG00000035331	ISG12(A)	0.999158	1.06255e-06
ENSSSCG00000035331	ENSSSCG00000037808	0.999471	4.19536e-07
ENSSSCG00000047752	SLC17A8	0.999181	1.00556e-06
ENSSSCG00000042532	NUPR1	0.999312	7.10866e-07
ENSSSCG00000042532	ISG15	0.999452	4.50539e-07
ENSSSCG00000051016	SPTBN1	0.999348	6.38392e-07
ENSSSCG00000050484	ZBP1	0.999042	1.37506e-06
ENSSSCG00000050595	NKX6-1	0.999082	1.26379e-06
ENSSSCG00000035331	ENSSSCG00000009240	0.999737	1.03725e-07
ENSSSCG00000049388	PHACTR1	0.99904	1.38221e-06
ENSSSCG00000033930	NAV1	0.999297	7.41154e-07
ENSSSCG00000041968	ITIH4	0.999513	3.5613e-07
ENSSSCG00000035331	MX2	0.999269	8.00975e-07
ENSSSCG00000050484	MX1	0.999457	4.4211e-07
ENSSSCG00000035331	ENSSSCG00000014565	0.999388	5.61232e-07
ENSSSCG00000042532	CD300C	0.999558	2.92997e-07
ENSSSCG00000035331	CCL2	0.999061	1.32143e-06
ENSSSCG00000035331	FBXO39	0.999805	5.6792e-08
ENSSSCG00000051016	HERC6	0.999241	8.63735e-07
ENSSSCG00000035331	CCSER1	0.999408	5.2603e-07
ENSSSCG00000048719	RRP9	0.999061	1.32077e-06

## Sheet: 7dpi
lncRNA ID	Gene Symbol	Pearson Correlation Coefficient	P-value
ENSSSCG00000047947	EML5	0.999053	1.34583e-06
ENSSSCG00000042663	EML5	0.999187	9.90813e-07
ENSSSCG00000046031	EML5	0.999286	7.64262e-07
ENSSSCG00000051372	TTLL5	0.999057	1.3343e-06
ENSSSCG00000047929	TTLL5	0.99917	1.03407e-06
ENSSSCG00000043516	EFCAB11	0.999005	1.48406e-06
ENSSSCG00000051768	CHRM3	0.999131	1.1327e-06
ENSSSCG00000047929	PADI2	0.99908	1.26884e-06
ENSSSCG00000051372	PADI2	0.99925	8.43537e-07
ENSSSCG00000051768	OSBPL11	0.999165	1.04451e-06
ENSSSCG00000045831	NID1	0.999124	1.14947e-06
ENSSSCG00000050204	ENSSSCG00000027046	0.999496	3.80789e-07
ENSSSCG00000051016	ENSSSCG00000027046	0.99924	8.66967e-07
ENSSSCG00000047129	SLC35G1	0.999114	1.17745e-06
ENSSSCG00000047129	MRAS	0.999193	9.75608e-07
ENSSSCG00000045831	ESYT3	0.999352	6.28882e-07
ENSSSCG00000045831	PRTFDC1	0.999121	1.15908e-06
ENSSSCG00000047129	PLD4	0.999537	3.21927e-07
ENSSSCG00000050944	BHLHE41	0.999299	7.36928e-07
ENSSSCG00000044197	SGPP1	0.999931	7.14683e-09
ENSSSCG00000051768	SGPP1	0.999332	6.70006e-07
ENSSSCG00000035331	DOK6	0.999045	1.36836e-06
ENSSSCG00000035331	CACNB4	0.999088	1.24812e-06
ENSSSCG00000050343	SEZ6L2	0.999176	1.01795e-06
ENSSSCG00000044246	NAV3	0.999273	7.93481e-07
ENSSSCG00000044197	NFATC3	0.999334	6.65995e-07
ENSSSCG00000051372	PGAP4	0.999421	5.02258e-07
ENSSSCG00000046031	SRGAP1	0.999871	2.50509e-08
ENSSSCG00000040829	SRGAP1	0.99952	3.46012e-07
ENSSSCG00000042663	SRGAP1	0.999042	1.37596e-06
ENSSSCG00000035331	VWA8	0.999713	1.23839e-07
ENSSSCG00000050204	VWA8	0.999238	8.70596e-07
ENSSSCG00000051372	SORCS1	0.999307	7.19317e-07
ENSSSCG00000047929	SARM1	0.99919	9.83766e-07
ENSSSCG00000047947	CFAP74	0.999222	9.07875e-07
ENSSSCG00000042663	CFAP74	0.999596	2.44459e-07
ENSSSCG00000047253	CFAP74	0.999487	3.94904e-07
ENSSSCG00000042663	PDPR	0.999281	7.74514e-07
ENSSSCG00000047947	PDPR	0.999333	6.67072e-07
ENSSSCG00000047171	ENSSSCG00000031075	0.999129	1.13672e-06
ENSSSCG00000047129	PLA2G2D	0.99918	1.00882e-06
ENSSSCG00000051016	PPIC	0.999798	6.09194e-08
ENSSSCG00000050204	PPIC	0.999238	8.70173e-07
ENSSSCG00000041127	SLC2A9	0.999523	3.4123e-07
ENSSSCG00000042478	ENSSSCG00000031776	0.999744	9.79693e-08
ENSSSCG00000049107	DNASE1L3	0.999571	2.75486e-07
ENSSSCG00000044246	ZZEF1	0.999382	5.72907e-07
ENSSSCG00000050204	ENSSSCG00000032108	0.999102	1.20925e-06
ENSSSCG00000035331	ENSSSCG00000032108	0.999056	1.33725e-06
ENSSSCG00000047129	ENSSSCG00000032108	0.999286	7.64681e-07
ENSSSCG00000047129	GPNMB	0.999258	8.26245e-07
ENSSSCG00000035331	LIMA1	0.999405	5.30986e-07
ENSSSCG00000047947	PLXDC2	0.999136	1.1207e-06
ENSSSCG00000047129	DMXL2	0.999829	4.36881e-08
ENSSSCG00000050950	ZHX3	0.999265	8.09621e-07
ENSSSCG00000051466	ZHX3	0.999207	9.42655e-07
ENSSSCG00000044246	ZHX3	0.999076	1.28067e-06
ENSSSCG00000043024	TMEM35B	0.999019	1.4438e-06
ENSSSCG00000050204	TMEM35B	0.999414	5.15326e-07
ENSSSCG00000035331	CYP4V2	0.99925	8.43728e-07
ENSSSCG00000035331	ARL4A	0.999374	5.87745e-07
ENSSSCG00000045031	DNAH7	0.999301	7.32342e-07
ENSSSCG00000042721	S100A12	0.999032	1.40636e-06
ENSSSCG00000047253	ENSSSCG00000032896	0.999725	1.13099e-07
ENSSSCG00000042407	SIK2	0.999088	1.24713e-06
ENSSSCG00000050950	SIK2	0.999062	1.31805e-06
ENSSSCG00000050944	BEND7	0.999225	9.00784e-07
ENSSSCG00000040829	ENSSSCG00000033262	0.999004	1.48734e-06
ENSSSCG00000047947	ENSSSCG00000033262	0.999384	5.68716e-07
ENSSSCG00000046031	ENSSSCG00000033262	0.99941	5.21703e-07
ENSSSCG00000042663	ENSSSCG00000033262	0.99939	5.57718e-07
ENSSSCG00000048207	ENSSSCG00000033395	0.999104	1.20467e-06
ENSSSCG00000047129	C1QB	0.999513	3.55558e-07
ENSSSCG00000035331	C1QB	0.999176	1.01701e-06
ENSSSCG00000045831	PRKCB	0.999229	8.92374e-07
ENSSSCG00000051768	ENSSSCG00000034000	0.999804	5.78354e-08
ENSSSCG00000049222	CELSR2	0.999822	4.75992e-08
ENSSSCG00000050100	CELSR2	0.999644	1.90161e-07
ENSSSCG00000043672	EIF4EBP2	0.999198	9.65072e-07
ENSSSCG00000044197	ST3GAL6	0.999596	2.44798e-07
ENSSSCG00000051768	ST3GAL6	0.999782	7.11293e-08
ENSSSCG00000051372	MCM10	0.999301	7.32223e-07
ENSSSCG00000047129	TMEM237	0.999145	1.09713e-06
ENSSSCG00000044503	DISP1	0.99914	1.11e-06
ENSSSCG00000049222	DISP1	0.999087	1.2499e-06
ENSSSCG00000043672	SACS	0.999632	2.03552e-07
ENSSSCG00000044197	SUGCT	0.99961	2.28118e-07
ENSSSCG00000047129	ENSSSCG00000035736	0.999684	1.49628e-07
ENSSSCG00000051016	TXNDC16	0.999926	8.23365e-09
ENSSSCG00000050204	TXNDC16	0.999679	1.54891e-07
ENSSSCG00000035331	TBC1D20	0.999546	3.09501e-07
ENSSSCG00000035331	VPS13C	0.999284	7.68932e-07
ENSSSCG00000042721	TNFSF13	0.999098	1.21906e-06
ENSSSCG00000047129	STOM	0.999227	8.95559e-07
ENSSSCG00000035331	STOM	0.999011	1.46709e-06
ENSSSCG00000047129	PPT1	0.99902	1.43966e-06
ENSSSCG00000035331	PLVAP	0.99936	6.15111e-07
ENSSSCG00000050204	PPBP	0.999212	9.32229e-07
ENSSSCG00000035331	PPBP	0.999752	9.24836e-08
ENSSSCG00000043024	HFE	0.999387	5.6381e-07
ENSSSCG00000047129	CPSF6	0.99909	1.24061e-06
ENSSSCG00000044197	SPATA16	0.999076	1.28077e-06
ENSSSCG00000050204	CIART	0.999073	1.28763e-06
ENSSSCG00000050692	TRAM2	0.999581	2.63808e-07
ENSSSCG00000049404	TRAM2	0.999657	1.76263e-07
ENSSSCG00000047129	C1QC	0.999514	3.54512e-07
ENSSSCG00000045831	AXL	0.999844	3.631e-08
ENSSSCG00000042721	CTSF	0.999475	4.13351e-07
ENSSSCG00000051016	ENSSSCG00000000273	0.999068	1.30292e-06
ENSSSCG00000050204	ENSSSCG00000000273	0.999406	5.28559e-07
ENSSSCG00000035331	ENSSSCG00000000273	0.999249	8.45128e-07
ENSSSCG00000047129	PHYH	0.999064	1.31421e-06
ENSSSCG00000047129	FCAR	0.999548	3.06594e-07
ENSSSCG00000049222	RGS8	0.999013	1.46168e-06
ENSSSCG00000051372	ENSSSCG00000040016	0.999472	4.1799e-07
ENSSSCG00000045666	ZFHX2	0.999731	1.08747e-07
ENSSSCG00000047129	COLEC12	0.999483	4.00244e-07
ENSSSCG00000051016	ISYNA1	0.999036	1.39259e-06
ENSSSCG00000048831	ENSSSCG00000041313	0.999249	8.45613e-07
ENSSSCG00000043300	ENSSSCG00000041446	0.999711	1.24869e-07
ENSSSCG00000035331	PGD	0.999561	2.89607e-07
ENSSSCG00000044246	ENSSSCG00000042365	0.999373	5.89468e-07
ENSSSCG00000051466	ENSSSCG00000042365	0.999576	2.69427e-07
ENSSSCG00000049517	ENSSSCG00000042670	0.999782	7.14793e-08
ENSSSCG00000045666	ENSSSCG00000042709	0.999365	6.04962e-07
ENSSSCG00000047929	ENSSSCG00000043280	0.999283	7.71003e-07
ENSSSCG00000046932	ENSSSCG00000043522	0.999279	7.79351e-07
ENSSSCG00000041127	ENSSSCG00000044051	0.999042	1.37645e-06
ENSSSCG00000047187	ENSSSCG00000044127	0.999732	1.07847e-07
ENSSSCG00000050785	ENSSSCG00000044539	0.999426	4.94373e-07
ENSSSCG00000044708	ENSSSCG00000044700	0.999176	1.01737e-06
ENSSSCG00000045831	FHAD1	0.999549	3.04761e-07
ENSSSCG00000043672	WDFY4	0.999265	8.09773e-07
ENSSSCG00000050502	ENSSSCG00000045709	0.999306	7.21388e-07
ENSSSCG00000048678	ENSSSCG00000045892	0.999647	1.87071e-07
ENSSSCG00000050100	ENSSSCG00000046959	0.999662	1.71436e-07
ENSSSCG00000049222	ENSSSCG00000046959	0.999681	1.52602e-07
ENSSSCG00000042721	PINK1	0.99907	1.29597e-06
ENSSSCG00000047129	C1QA	0.999096	1.22428e-06
ENSSSCG00000045831	ENSSSCG00000049415	0.999656	1.77229e-07
ENSSSCG00000043613	SDC3	0.999036	1.39421e-06
ENSSSCG00000045074	SDC3	0.999535	3.24538e-07
ENSSSCG00000035331	CYP2J34	0.999218	9.16328e-07
ENSSSCG00000035331	ECHDC2	0.999328	6.76553e-07
ENSSSCG00000050950	SPATA6	0.999151	1.08074e-06
ENSSSCG00000044802	EFCAB14	0.999125	1.14832e-06
ENSSSCG00000051016	TESK2	0.999133	1.12695e-06
ENSSSCG00000050204	SLC2A12	0.999275	7.87763e-07
ENSSSCG00000035331	SLC2A12	0.999433	4.82718e-07
ENSSSCG00000047929	ENPP1	0.999813	5.26903e-08
ENSSSCG00000051372	ENPP1	0.999168	1.03751e-06
ENSSSCG00000035331	EPB41L2	0.999594	2.47521e-07
ENSSSCG00000035331	PTPRK	0.999721	1.16689e-07
ENSSSCG00000040829	SLC16A10	0.999253	8.37215e-07
ENSSSCG00000042663	SLC16A10	0.999599	2.41079e-07
ENSSSCG00000047947	SLC16A10	0.999539	3.18118e-07
ENSSSCG00000050950	TRAF3IP2	0.999285	7.6711e-07
ENSSSCG00000047129	ACAA2	0.99902	1.44052e-06
ENSSSCG00000046031	C18orf54	0.99903	1.4104e-06
ENSSSCG00000051768	GNB5	0.999345	6.43206e-07
ENSSSCG00000047506	SLC12A1	0.999387	5.6415e-07
ENSSSCG00000035331	ENSSSCG00000004830	0.999315	7.04188e-07
ENSSSCG00000045831	TNFRSF11A	0.999523	3.41243e-07
ENSSSCG00000035331	PYGL	0.999219	9.15624e-07
ENSSSCG00000045831	SYNE2	0.999105	1.20196e-06
ENSSSCG00000051372	MPDZ	0.999346	6.40669e-07
ENSSSCG00000047129	SMARCA2	0.999405	5.31569e-07
ENSSSCG00000050204	KANK1	0.99938	5.77245e-07
ENSSSCG00000051016	KANK1	0.999347	6.39795e-07
ENSSSCG00000050204	ENSSSCG00000005311	0.999522	3.42446e-07
ENSSSCG00000035331	ENSSSCG00000005311	0.999303	7.28601e-07
ENSSSCG00000051372	LRP6	0.999157	1.06487e-06
ENSSSCG00000051768	CLEC12B	0.999059	1.32641e-06
ENSSSCG00000035331	A2M	0.999316	7.02575e-07
ENSSSCG00000050204	A2M	0.999208	9.40986e-07
ENSSSCG00000035331	CYP7A1	0.999462	4.34494e-07
ENSSSCG00000051768	ATP1B1	0.999618	2.18934e-07
ENSSSCG00000035331	SLAMF8	0.999885	1.96647e-08
ENSSSCG00000050204	SLAMF8	0.999048	1.36026e-06
ENSSSCG00000042721	ENSSSCG00000006588	0.999162	1.05243e-06
ENSSSCG00000049128	TCHHL1	0.999482	4.02638e-07
ENSSSCG00000050343	TCHHL1	0.999869	2.58513e-08
ENSSSCG00000046031	S100A11	0.999309	7.16629e-07
ENSSSCG00000045831	TSPAN2	0.999559	2.91021e-07
ENSSSCG00000035331	SORT1	0.999614	2.2309e-07
ENSSSCG00000047929	GPCPD1	0.999698	1.36861e-07
ENSSSCG00000051372	GPCPD1	0.999213	9.29886e-07
ENSSSCG00000050950	C20orf194	0.999341	6.51047e-07
ENSSSCG00000051372	ENSSSCG00000007181	0.99969	1.44372e-07
ENSSSCG00000051016	SIRPB2	0.999839	3.87751e-08
ENSSSCG00000043024	SIRPB2	0.99914	1.10923e-06
ENSSSCG00000050204	SIRPB2	0.999843	3.719e-08
ENSSSCG00000045831	CTSA	0.99946	4.37753e-07
ENSSSCG00000051768	PLTP	0.999899	1.52487e-08
ENSSSCG00000035331	WNT5B	0.999029	1.41276e-06
ENSSSCG00000049222	AUTS2	0.999614	2.23355e-07
ENSSSCG00000051372	LRRK2	0.999052	1.34783e-06
ENSSSCG00000051482	ITGAL	0.999392	5.54799e-07
ENSSSCG00000043672	EEF2K	0.999119	1.1628e-06
ENSSSCG00000044246	ABCA3	0.999119	1.16433e-06
ENSSSCG00000051757	ABCA3	0.999488	3.93747e-07
ENSSSCG00000050944	ABCA3	0.999525	3.38529e-07
ENSSSCG00000041274	ATP6V1E2	0.999078	1.27357e-06
ENSSSCG00000051372	KIF3C	0.999656	1.77156e-07
ENSSSCG00000051426	PCDH7	0.999792	6.47431e-08
ENSSSCG00000051757	GUCY1A1	0.999251	8.41891e-07
ENSSSCG00000050944	GUCY1A1	0.999245	8.55554e-07
ENSSSCG00000035331	GUCY1B1	0.999196	9.69915e-07
ENSSSCG00000047506	PPAT	0.999846	3.5702e-08
ENSSSCG00000046031	PARM1	0.999234	8.78859e-07
ENSSSCG00000050950	ZNF827	0.999319	6.9595e-07
ENSSSCG00000044197	INTU	0.999509	3.61796e-07
ENSSSCG00000051768	INTU	0.999245	8.54327e-07
ENSSSCG00000035331	MANBA	0.999528	3.34278e-07
ENSSSCG00000047129	POSTN	0.999001	1.49591e-06
ENSSSCG00000051768	CYSLTR2	0.999428	4.90624e-07
ENSSSCG00000044197	CYSLTR2	0.999294	7.46651e-07
ENSSSCG00000047253	DGKH	0.999253	8.36159e-07
ENSSSCG00000040829	DGKH	0.999204	9.50021e-07
ENSSSCG00000047129	ADAM28	0.999265	8.10579e-07
ENSSSCG00000035331	ADAM28	0.999272	7.94332e-07
ENSSSCG00000042862	ZNF395	0.999144	1.09804e-06
ENSSSCG00000051482	ZNF395	0.99916	1.0593e-06
ENSSSCG00000035331	ACAD10	0.999328	6.77746e-07
ENSSSCG00000042123	SLC25A1	0.999785	6.961e-08
ENSSSCG00000051372	MTR	0.99927	7.99894e-07
ENSSSCG00000047929	MTR	0.999762	8.50578e-08
ENSSSCG00000047929	LYST	0.999664	1.69111e-07
ENSSSCG00000050204	ABCB10	0.999453	4.48996e-07
ENSSSCG00000051016	ABCB10	0.999587	2.56201e-07
ENSSSCG00000040829	PLAC9	0.999706	1.29866e-07
ENSSSCG00000042663	PLAC9	0.999594	2.47603e-07
ENSSSCG00000047253	PLAC9	0.999636	1.98593e-07
ENSSSCG00000051372	MYOF	0.999638	1.96558e-07
ENSSSCG00000045831	CARMIL1	0.999517	3.50244e-07
ENSSSCG00000046031	SHTN1	0.99931	7.1325e-07
ENSSSCG00000040829	SHTN1	0.999419	5.05412e-07
ENSSSCG00000047253	SHTN1	0.999139	1.11159e-06
ENSSSCG00000047929	SHTN1	0.999272	7.95636e-07
ENSSSCG00000051372	CDC42BPA	0.999454	4.46344e-07
ENSSSCG00000047929	CDC42BPA	0.99917	1.03257e-06
ENSSSCG00000033890	C9orf24	0.999602	2.37386e-07
ENSSSCG00000045580	GABBR1	0.999712	1.24359e-07
ENSSSCG00000035331	TMEM236	0.999507	3.63941e-07
ENSSSCG00000049128	FRMD4A	0.999178	1.01275e-06
ENSSSCG00000051372	NRP1	0.9992	9.60412e-07
ENSSSCG00000040829	ITIH5	0.999783	7.07464e-08
ENSSSCG00000046031	ITIH5	0.999254	8.33677e-07
ENSSSCG00000047253	ITIH5	0.999539	3.18223e-07
ENSSSCG00000042663	ITIH5	0.999012	1.4641e-06
ENSSSCG00000046031	STAB1	0.999092	1.23732e-06
ENSSSCG00000040829	STAB1	0.999443	4.66105e-07
ENSSSCG00000047929	MITF	0.99951	3.60539e-07
ENSSSCG00000051768	HRH1	0.999549	3.04396e-07
ENSSSCG00000045831	SLC6A6	0.999452	4.50831e-07
ENSSSCG00000050204	ACP3	0.99947	4.21596e-07
ENSSSCG00000051016	ACP3	0.999681	1.52658e-07
ENSSSCG00000046031	ABCC5	0.99908	1.27056e-06
ENSSSCG00000051372	ABCC5	0.999082	1.26368e-06
ENSSSCG00000047929	ABCC5	0.999696	1.38311e-07
ENSSSCG00000035331	HLA-DRA	0.999403	5.35113e-07
ENSSSCG00000047129	HLA-DRA	0.999086	1.25226e-06
ENSSSCG00000047129	SMS	0.999365	6.04291e-07
ENSSSCG00000035331	SMS	0.99925	8.44224e-07
ENSSSCG00000050343	MID2	0.999246	8.51584e-07
ENSSSCG00000035331	FHL1	0.9997	1.35345e-07
ENSSSCG00000047179	F8	0.999333	6.66505e-07
ENSSSCG00000042663	PNPLA2	0.999413	5.16302e-07
ENSSSCG00000050944	PNPLA2	0.999197	9.68022e-07
ENSSSCG00000047253	PNPLA2	0.999755	9.02735e-08
ENSSSCG00000045831	DTX4	0.999676	1.578e-07
ENSSSCG00000046031	SERPING1	0.999324	6.85089e-07
ENSSSCG00000048130	MADD	0.999434	4.80375e-07
ENSSSCG00000051372	PDE3B	0.999341	6.50422e-07
ENSSSCG00000048130	ANKRD24	0.999296	7.43738e-07
ENSSSCG00000051278	ANKRD24	0.999592	2.49202e-07
ENSSSCG00000051231	ANKRD24	0.999682	1.52132e-07
ENSSSCG00000047129	SLC44A2	0.999225	9.00801e-07
ENSSSCG00000035331	ENSSSCG00000013720	0.999843	3.68588e-08
ENSSSCG00000035331	ADGRE3	0.999028	1.41585e-06
ENSSSCG00000050692	MAST3	0.999055	1.3393e-06
ENSSSCG00000051372	LVRN	0.999389	5.59025e-07
ENSSSCG00000047929	LVRN	0.999497	3.79222e-07
ENSSSCG00000050944	UCP2	0.999678	1.55249e-07
ENSSSCG00000047929	UCP3	0.99905	1.35361e-06
ENSSSCG00000035331	SLCO2B1	0.999026	1.42221e-06
ENSSSCG00000051482	MYO7A	0.99916	1.0575e-06
ENSSSCG00000035331	ENSSSCG00000015036	0.999279	7.78904e-07
ENSSSCG00000051372	ENSSSCG00000015083	0.999355	6.23136e-07
ENSSSCG00000047129	APLP2	0.999238	8.69644e-07
ENSSSCG00000051768	APLP2	0.999275	7.88261e-07
ENSSSCG00000035331	PON1	0.999296	7.43916e-07
ENSSSCG00000050204	PON1	0.999215	9.23606e-07
ENSSSCG00000044802	RASAL2	0.999224	9.02175e-07
ENSSSCG00000046359	RGSL1	0.999847	3.50551e-08
ENSSSCG00000051016	STOX2	0.999467	4.26284e-07
ENSSSCG00000035331	TLR3	0.999097	1.22245e-06
ENSSSCG00000045831	ENSSSCG00000015814	0.999722	1.16254e-07
ENSSSCG00000051482	MAN2A2	0.99927	7.98842e-07
ENSSSCG00000047253	PGAP1	0.99986	2.95675e-08
ENSSSCG00000040829	PGAP1	0.99905	1.35325e-06
ENSSSCG00000051372	PLCL1	0.999265	8.09885e-07
ENSSSCG00000047929	PLCL1	0.999262	8.16107e-07
ENSSSCG00000048284	PLIN1	0.999104	1.20314e-06
ENSSSCG00000035331	WDR93	0.999073	1.28921e-06
ENSSSCG00000050204	SLC16A14	0.999246	8.53336e-07
ENSSSCG00000047929	GALNTL5	0.999692	1.4273e-07
ENSSSCG00000047929	ATP6V0A4	0.9994	5.40678e-07
ENSSSCG00000040829	ATP6V0A4	0.999359	6.15404e-07
ENSSSCG00000046031	ATP6V0A4	0.999279	7.78703e-07
ENSSSCG00000047129	STRIP2	0.999664	1.69771e-07
ENSSSCG00000047129	TSPAN12	0.999251	8.41725e-07
ENSSSCG00000047129	ANLN	0.9995	3.75147e-07
ENSSSCG00000040829	SCAMP5	0.999133	1.12714e-06
ENSSSCG00000035331	SLC1A3	0.999132	1.13006e-06
ENSSSCG00000050204	SLC1A3	0.999093	1.23346e-06
ENSSSCG00000045831	ADAMTS6	0.999181	1.00503e-06
ENSSSCG00000051663	MCCC2	0.999242	8.61616e-07
ENSSSCG00000048160	MCCC2	0.999304	7.27239e-07
ENSSSCG00000047129	KCNIP1	0.999509	3.61928e-07
ENSSSCG00000035331	KCNIP1	0.999138	1.11387e-06
ENSSSCG00000044197	ACOX1	0.999013	1.46169e-06
ENSSSCG00000051016	MAPT	0.999189	9.86308e-07
ENSSSCG00000035331	RAMP2	0.999814	5.20295e-08
ENSSSCG00000050100	MYO1D	0.999642	1.92203e-07
ENSSSCG00000047929	CD68	0.999412	5.17653e-07
ENSSSCG00000047129	PCK2	0.99923	8.89317e-07
ENSSSCG00000044197	CSRP1	0.999297	7.41487e-07
ENSSSCG00000051768	CSRP1	0.999185	9.96845e-07
ENSSSCG00000042663	JPH4	0.999282	7.72741e-07
ENSSSCG00000047947	JPH4	0.999381	5.73959e-07
ENSSSCG00000047129	NRIP1	0.999648	1.85543e-07
ENSSSCG00000035331	CDC42EP3	0.999424	4.97922e-07
ENSSSCG00000047129	PTGR1	0.999625	2.11163e-07
ENSSSCG00000035331	TKT	0.999792	6.47509e-08
ENSSSCG00000051231	CDH24	0.999087	1.2492e-06
ENSSSCG00000049128	RNF169	0.999135	1.12321e-06
ENSSSCG00000042721	EDDM3B	0.999002	1.49277e-06
ENSSSCG00000047129	LY75	0.999229	8.91631e-07
ENSSSCG00000050692	EGFR	0.999135	1.12149e-06
ENSSSCG00000045445	ARSL	0.999297	7.41013e-07
ENSSSCG00000044802	RAB11FIP5	0.999902	1.44198e-08
ENSSSCG00000035331	CD9	0.999068	1.3021e-06
ENSSSCG00000050950	DEPP1	0.99964	1.94231e-07
ENSSSCG00000035331	NPL	0.999812	5.30006e-08
ENSSSCG00000051372	FCHO2	0.999195	9.7271e-07
ENSSSCG00000046031	OPHN1	0.99958	2.64783e-07
ENSSSCG00000040829	OPHN1	0.999063	1.31661e-06
ENSSSCG00000042663	OPHN1	0.999034	1.40052e-06
ENSSSCG00000046031	CLCN5	0.999508	3.62649e-07
ENSSSCG00000051426	ENSSSCG00000023395	0.999186	9.93725e-07
ENSSSCG00000047929	ENSSSCG00000023788	0.999394	5.51502e-07
ENSSSCG00000047947	RPS6KA5	0.999725	1.1371e-07
ENSSSCG00000042663	RPS6KA5	0.999686	1.47432e-07
ENSSSCG00000035331	ITGB2	0.999126	1.14441e-06
ENSSSCG00000047129	PIK3C2A	0.999464	4.30781e-07
ENSSSCG00000047929	DOCK4	0.999402	5.36463e-07
ENSSSCG00000046031	DOCK4	0.999016	1.45167e-06
ENSSSCG00000047929	ADCK1	0.999507	3.65174e-07
ENSSSCG00000045021	MEIOB	0.999434	4.80755e-07
ENSSSCG00000042407	TMEM106A	0.999065	1.30986e-06
ENSSSCG00000042196	SLC38A5	0.999623	2.13622e-07
ENSSSCG00000044801	ULBP1	0.999585	2.58758e-07
ENSSSCG00000045425	ULBP1	0.999585	2.58758e-07
ENSSSCG00000044930	ULBP1	0.999011	1.46625e-06
ENSSSCG00000050731	ENSSSCG00000026043	0.999692	1.41868e-07
ENSSSCG00000042595	ENSSSCG00000026043	0.999741	1.00773e-07
ENSSSCG00000050484	ENSSSCG00000026043	0.999744	9.81548e-08
ENSSSCG00000044280	ENSSSCG00000026043	0.999687	1.46981e-07
ENSSSCG00000021146	ENSSSCG00000026043	0.999181	1.00556e-06
ENSSSCG00000044736	ENSSSCG00000026043	0.999562	2.88225e-07
ENSSSCG00000030582	NRXN1	0.99959	2.52556e-07
ENSSSCG00000047921	NRXN1	0.999653	1.80992e-07
ENSSSCG00000048420	ENSSSCG00000026217	0.999181	1.00549e-06
ENSSSCG00000041073	ENSSSCG00000026217	0.999752	9.18857e-08
ENSSSCG00000042842	ENSSSCG00000026217	0.999266	8.07299e-07
ENSSSCG00000042595	ENSSSCG00000026217	0.999191	9.81658e-07
ENSSSCG00000049064	ENSSSCG00000026217	0.999701	1.33817e-07
ENSSSCG00000048719	ENSSSCG00000026233	0.999391	5.55448e-07
ENSSSCG00000051406	DLG5	0.999047	1.36178e-06
ENSSSCG00000042595	DLG5	0.999217	9.20303e-07
ENSSSCG00000050731	DLG5	0.999376	5.83956e-07
ENSSSCG00000041916	TC2N	0.999865	2.71372e-08
ENSSSCG00000044892	GPER1	0.999714	1.22595e-07
ENSSSCG00000043726	SLC23A1	0.99905	1.35204e-06
ENSSSCG00000021146	PMAIP1	0.999421	5.03091e-07
ENSSSCG00000042595	BATF3	0.999535	3.24832e-07
ENSSSCG00000050731	BATF3	0.999567	2.812e-07
ENSSSCG00000021146	BATF3	0.999467	4.2668e-07
ENSSSCG00000044280	BATF3	0.999541	3.1623e-07
ENSSSCG00000050484	BATF3	0.999086	1.25376e-06
ENSSSCG00000044736	BATF3	0.999014	1.4583e-06
ENSSSCG00000050380	XCR1	0.999391	5.56889e-07
ENSSSCG00000050731	PLBD1	0.999704	1.31649e-07
ENSSSCG00000042595	PLBD1	0.999657	1.76435e-07
ENSSSCG00000044736	PLBD1	0.999501	3.73978e-07
ENSSSCG00000044280	PLBD1	0.999809	5.4665e-08
ENSSSCG00000050484	PLBD1	0.999742	1.00043e-07
ENSSSCG00000021146	PLBD1	0.999342	6.48429e-07
ENSSSCG00000042842	EMG1	0.99909	1.24128e-06
ENSSSCG00000041073	EMG1	0.999501	3.73919e-07
ENSSSCG00000049185	NPPC	0.999035	1.39781e-06
ENSSSCG00000044736	ROS1	0.999287	7.61497e-07
ENSSSCG00000048420	ROS1	0.999802	5.86809e-08
ENSSSCG00000044280	ROS1	0.999074	1.28547e-06
ENSSSCG00000050484	ROS1	0.999016	1.45101e-06
ENSSSCG00000046125	ROS1	0.99936	6.15028e-07
ENSSSCG00000049064	ROS1	0.999034	1.39844e-06
ENSSSCG00000050730	ENTPD6	0.999175	1.02187e-06
ENSSSCG00000041073	FER	0.999006	1.48103e-06
ENSSSCG00000049669	FER	0.999131	1.13297e-06
ENSSSCG00000041544	FER	0.999165	1.04662e-06
ENSSSCG00000043747	OTUB2	0.999494	3.83617e-07
ENSSSCG00000050653	PIP5K1B	0.999387	5.64356e-07
ENSSSCG00000044280	SAMD9	0.999847	3.50118e-08
ENSSSCG00000050484	SAMD9	0.999289	7.58357e-07
ENSSSCG00000021146	SAMD9	0.99938	5.76089e-07
ENSSSCG00000043747	SAMD9	0.999667	1.66234e-07
ENSSSCG00000050484	SH3PXD2B	0.999231	8.8692e-07
ENSSSCG00000050731	SH3PXD2B	0.999026	1.42162e-06
ENSSSCG00000047073	SH3PXD2B	0.999203	9.53685e-07
ENSSSCG00000048420	SH3PXD2B	0.9995	3.74973e-07
ENSSSCG00000044736	SH3PXD2B	0.999526	3.37568e-07
ENSSSCG00000042595	SH3PXD2B	0.999867	2.64834e-08
ENSSSCG00000049064	SH3PXD2B	0.999863	2.81328e-08
ENSSSCG00000042108	BCL3	0.999596	2.45319e-07
ENSSSCG00000049854	BCL3	0.999162	1.05328e-06
ENSSSCG00000044280	BIRC2	0.999322	6.8957e-07
ENSSSCG00000043747	BIRC2	0.999521	3.44755e-07
ENSSSCG00000042722	ENSSSCG00000027557	0.999326	6.81084e-07
ENSSSCG00000044280	IFI44L	0.99952	3.45741e-07
ENSSSCG00000047073	IFI44L	0.999149	1.08472e-06
ENSSSCG00000050484	IFI44L	0.999705	1.3055e-07
ENSSSCG00000042107	IFI44L	0.999047	1.36191e-06
ENSSSCG00000050731	IFI44L	0.99959	2.52219e-07
ENSSSCG00000049064	IFI44L	0.999269	8.02282e-07
ENSSSCG00000048420	IFI44L	0.999177	1.01636e-06
ENSSSCG00000042595	IFI44L	0.999936	6.12211e-09
ENSSSCG00000044736	IFI44L	0.99968	1.53392e-07
ENSSSCG00000042108	ENSSSCG00000027677	0.999133	1.12828e-06
ENSSSCG00000049854	ENSSSCG00000027677	0.999844	3.64206e-08
ENSSSCG00000044280	PARP9	0.999216	9.21969e-07
ENSSSCG00000021146	PARP9	0.99964	1.9462e-07
ENSSSCG00000048420	ENSSSCG00000027790	0.999633	2.01674e-07
ENSSSCG00000049064	ENSSSCG00000027790	0.999391	5.55912e-07
ENSSSCG00000049064	SAMHD1	0.999318	6.96745e-07
ENSSSCG00000041073	SAMHD1	0.999938	5.70758e-09
ENSSSCG00000042842	SAMHD1	0.999558	2.9288e-07
ENSSSCG00000045535	SOCS1	0.999358	6.18614e-07
ENSSSCG00000049064	SOCS1	0.999606	2.33068e-07
ENSSSCG00000041073	SOCS1	0.999405	5.31024e-07
ENSSSCG00000048420	SOCS1	0.999148	1.08819e-06
ENSSSCG00000036524	HDAC7	0.99978	7.24106e-08
ENSSSCG00000044408	HDAC7	0.999004	1.48648e-06
ENSSSCG00000049185	HDAC7	0.999204	9.50227e-07
ENSSSCG00000041073	SLC4A8	0.999395	5.48098e-07
ENSSSCG00000044736	SNRPN	0.999682	1.51341e-07
ENSSSCG00000044280	SNRPN	0.9996	2.39877e-07
ENSSSCG00000042595	SNRPN	0.999386	5.65942e-07
ENSSSCG00000049064	SNRPN	0.999171	1.03135e-06
ENSSSCG00000048420	SNRPN	0.999546	3.0956e-07
ENSSSCG00000050484	SNRPN	0.999558	2.9366e-07
ENSSSCG00000046125	SNRPN	0.999544	3.11898e-07
ENSSSCG00000041073	ZFP36L1	0.999073	1.28734e-06
ENSSSCG00000045535	ZFP36L1	0.999412	5.18803e-07
ENSSSCG00000048420	ZFP36L1	0.999286	7.64883e-07
ENSSSCG00000042595	ZFP36L1	0.999121	1.15782e-06
ENSSSCG00000049064	ZFP36L1	0.999798	6.14234e-08
ENSSSCG00000042595	IL1R2	0.999197	9.6813e-07
ENSSSCG00000050731	IL1R2	0.99981	5.38757e-08
ENSSSCG00000044280	IL1R2	0.999485	3.973e-07
ENSSSCG00000021146	IL1R2	0.999512	3.57241e-07
ENSSSCG00000050484	IL1R2	0.999087	1.24878e-06
ENSSSCG00000036524	LHFPL2	0.999265	8.09235e-07
ENSSSCG00000041267	LHFPL2	0.999201	9.58529e-07
ENSSSCG00000048420	LHFPL2	0.999503	3.69838e-07
ENSSSCG00000041073	LHFPL2	0.999318	6.97727e-07
ENSSSCG00000046125	LHFPL2	0.999428	4.90943e-07
ENSSSCG00000049064	LHFPL2	0.999147	1.09111e-06
ENSSSCG00000043747	CD28	0.999318	6.97395e-07
ENSSSCG00000042595	CD28	0.999152	1.07913e-06
ENSSSCG00000050484	CD28	0.999573	2.73326e-07
ENSSSCG00000044736	CD28	0.99934	6.52707e-07
ENSSSCG00000021146	CD28	0.999604	2.35094e-07
ENSSSCG00000044280	CD28	0.999989	1.73308e-10
ENSSSCG00000050731	CD28	0.99911	1.18856e-06
ENSSSCG00000044714	RARRES1	0.999175	1.02071e-06
ENSSSCG00000042595	ATP6V1B2	0.999439	4.71921e-07
ENSSSCG00000044736	ATP6V1B2	0.999088	1.24764e-06
ENSSSCG00000021146	ATP6V1B2	0.999274	7.89975e-07
ENSSSCG00000048420	ATP6V1B2	0.999346	6.41679e-07
ENSSSCG00000050484	ATP6V1B2	0.999049	1.3558e-06
ENSSSCG00000044280	ATP6V1B2	0.999553	2.99574e-07
ENSSSCG00000049064	ATP6V1B2	0.999173	1.02623e-06
ENSSSCG00000050731	ATP6V1B2	0.999187	9.90126e-07
ENSSSCG00000041544	ENSSSCG00000028802	0.999106	1.19725e-06
ENSSSCG00000042842	ENSSSCG00000028802	0.999463	4.31896e-07
ENSSSCG00000041073	ENSSSCG00000028802	0.99994	5.36422e-09
ENSSSCG00000050731	ENSSSCG00000028944	0.999278	7.81908e-07
ENSSSCG00000049187	TLE2	0.999606	2.32701e-07
ENSSSCG00000044736	ALDH1A1	0.999517	3.49662e-07
ENSSSCG00000050484	ALDH1A1	0.999635	1.99471e-07
ENSSSCG00000050731	ENSSSCG00000029160	0.999357	6.20837e-07
ENSSSCG00000051406	ENSSSCG00000029160	0.999013	1.45955e-06
ENSSSCG00000021146	ENSSSCG00000029160	0.999153	1.07455e-06
ENSSSCG00000045382	TRIM2	0.999562	2.87206e-07
ENSSSCG00000044188	TRIM2	0.999628	2.0743e-07
ENSSSCG00000036524	ENSSSCG00000029231	0.999382	5.73112e-07
ENSSSCG00000048420	ENSSSCG00000029231	0.99927	7.9973e-07
ENSSSCG00000049064	ENSSSCG00000029231	0.999317	6.98947e-07
ENSSSCG00000045535	ENSSSCG00000029231	0.999539	3.18961e-07
ENSSSCG00000046125	TIGIT	0.999067	1.30541e-06
ENSSSCG00000043747	TIGIT	0.999236	8.76388e-07
ENSSSCG00000044736	TIGIT	0.999522	3.42454e-07
ENSSSCG00000044280	TIGIT	0.999131	1.13131e-06
ENSSSCG00000050484	TIGIT	0.999588	2.54785e-07
ENSSSCG00000042108	GSE1	0.99917	1.03225e-06
ENSSSCG00000046125	EMB	0.99919	9.83812e-07
ENSSSCG00000050484	EMB	0.999376	5.84485e-07
ENSSSCG00000042595	EMB	0.999787	6.80721e-08
ENSSSCG00000041073	EMB	0.999037	1.38966e-06
ENSSSCG00000049064	EMB	0.999821	4.82644e-08
ENSSSCG00000044736	EMB	0.999671	1.62098e-07
ENSSSCG00000044280	EMB	0.999034	1.39787e-06
ENSSSCG00000048420	EMB	0.999677	1.56e-07
ENSSSCG00000046125	CRISPLD2	0.999183	1.00213e-06
ENSSSCG00000048420	CRISPLD2	0.999471	4.19434e-07
ENSSSCG00000050731	CRISPLD2	0.999082	1.26387e-06
ENSSSCG00000050484	CRISPLD2	0.999469	4.23373e-07
ENSSSCG00000049064	CRISPLD2	0.999608	2.29967e-07
ENSSSCG00000042595	CRISPLD2	0.999765	8.25198e-08
ENSSSCG00000044280	CRISPLD2	0.99932	6.93737e-07
ENSSSCG00000044736	CRISPLD2	0.999657	1.76581e-07
ENSSSCG00000050731	ENSSSCG00000029596	0.99981	5.41582e-08
ENSSSCG00000021146	ENSSSCG00000029596	0.999439	4.72503e-07
ENSSSCG00000050484	ENSSSCG00000029596	0.999267	8.05605e-07
ENSSSCG00000044521	ENSSSCG00000029596	0.999098	1.21918e-06
ENSSSCG00000044280	ENSSSCG00000029596	0.999683	1.50769e-07
ENSSSCG00000042595	ENSSSCG00000029596	0.999387	5.63626e-07
ENSSSCG00000041073	ENSSSCG00000029668	0.999156	1.06694e-06
ENSSSCG00000045535	ENSSSCG00000029668	0.999614	2.23357e-07
ENSSSCG00000050380	ENSSSCG00000029668	0.9994	5.39885e-07
ENSSSCG00000046734	MMP8	0.999818	4.9609e-08
ENSSSCG00000047526	MMP8	0.999089	1.24359e-06
ENSSSCG00000021146	CYTIP	0.999742	9.98147e-08
ENSSSCG00000050484	CYTIP	0.99918	1.00776e-06
ENSSSCG00000044280	CYTIP	0.999741	1.00941e-07
ENSSSCG00000050731	CYTIP	0.999642	1.91914e-07
ENSSSCG00000042595	CYTIP	0.999364	6.05861e-07
ENSSSCG00000043747	TSPAN5	0.999436	4.77334e-07
ENSSSCG00000036524	LTF	0.999201	9.57525e-07
ENSSSCG00000049064	LTF	0.999563	2.86987e-07
ENSSSCG00000048420	LTF	0.999654	1.80062e-07
ENSSSCG00000046125	LTF	0.999394	5.50126e-07
ENSSSCG00000044736	LTF	0.999008	1.47675e-06
ENSSSCG00000041073	LTF	0.999349	6.35598e-07
ENSSSCG00000050730	ENSSSCG00000000021	0.999378	5.80986e-07
ENSSSCG00000049064	SBNO2	0.999461	4.35478e-07
ENSSSCG00000048420	SBNO2	0.999138	1.11542e-06
ENSSSCG00000042107	SBNO2	0.999159	1.06013e-06
ENSSSCG00000045009	ZBTB16	0.999141	1.10647e-06
ENSSSCG00000041073	ZNFX1	0.999331	6.70476e-07
ENSSSCG00000042842	ZNFX1	0.999294	7.482e-07
ENSSSCG00000048420	ZNFX1	0.99912	1.16126e-06
ENSSSCG00000042595	ZNFX1	0.999226	8.98971e-07
ENSSSCG00000049064	ZNFX1	0.999555	2.96425e-07
ENSSSCG00000038005	PPEF1	0.999475	4.13495e-07
ENSSSCG00000051406	ENSSSCG00000000207	0.999028	1.41803e-06
ENSSSCG00000049064	ENSSSCG00000000207	0.999514	3.53566e-07
ENSSSCG00000042842	ENSSSCG00000000207	0.999387	5.6296e-07
ENSSSCG00000041073	ENSSSCG00000000207	0.999714	1.22483e-07
ENSSSCG00000042595	ENSSSCG00000000207	0.999078	1.27556e-06
ENSSSCG00000044736	ARHGEF3	0.999687	1.46634e-07
ENSSSCG00000046125	ARHGEF3	0.999409	5.24119e-07
ENSSSCG00000048420	ARHGEF3	0.99985	3.36895e-08
ENSSSCG00000049064	ARHGEF3	0.999771	7.88957e-08
ENSSSCG00000050484	ARHGEF3	0.999288	7.5969e-07
ENSSSCG00000042595	ARHGEF3	0.999547	3.07517e-07
ENSSSCG00000042595	HERC5	0.9998	6.0095e-08
ENSSSCG00000044280	HERC5	0.999636	1.98507e-07
ENSSSCG00000044736	HERC5	0.999762	8.51568e-08
ENSSSCG00000050731	HERC5	0.99939	5.57919e-07
ENSSSCG00000048420	HERC5	0.999131	1.13365e-06
ENSSSCG00000046125	HERC5	0.999063	1.31547e-06
ENSSSCG00000049064	HERC5	0.999207	9.43815e-07
ENSSSCG00000050484	HERC5	0.999762	8.5094e-08
ENSSSCG00000041648	MYBPH	0.999608	2.30977e-07
ENSSSCG00000049669	MYBPH	0.999536	3.22361e-07
ENSSSCG00000041544	MYBPH	0.999418	5.08559e-07
ENSSSCG00000021146	MS4A8	0.999135	1.12186e-06
ENSSSCG00000050731	MS4A8	0.999556	2.95687e-07
ENSSSCG00000050731	CD24	0.999576	2.69822e-07
ENSSSCG00000042595	CD24	0.999182	1.0036e-06
ENSSSCG00000044280	CD24	0.999259	8.23311e-07
ENSSSCG00000021146	CD24	0.999516	3.51791e-07
ENSSSCG00000043447	NR4A1	0.999737	1.03832e-07
ENSSSCG00000050266	ST8SIA1	0.999208	9.3983e-07
ENSSSCG00000050731	ST8SIA1	0.99915	1.08277e-06
ENSSSCG00000050731	CMKLR1	0.999522	3.42365e-07
ENSSSCG00000044280	CMKLR1	0.999034	1.39976e-06
ENSSSCG00000044381	CMKLR1	0.999123	1.15369e-06
ENSSSCG00000021146	CMKLR1	0.999131	1.13205e-06
ENSSSCG00000042595	CMKLR1	0.999335	6.63962e-07
ENSSSCG00000044075	HES1	0.999743	9.8767e-08
ENSSSCG00000045009	MARCKSL1	0.999008	1.47552e-06
ENSSSCG00000049064	YAP1	0.999496	3.80544e-07
ENSSSCG00000044280	YAP1	0.999355	6.24505e-07
ENSSSCG00000042595	YAP1	0.999629	2.06548e-07
ENSSSCG00000048420	YAP1	0.999645	1.89167e-07
ENSSSCG00000046125	YAP1	0.999577	2.68453e-07
ENSSSCG00000050484	YAP1	0.999641	1.9303e-07
ENSSSCG00000044736	YAP1	0.999853	3.23074e-08
ENSSSCG00000041073	GRAMD4	0.999414	5.15763e-07
ENSSSCG00000049064	GRAMD4	0.99916	1.05742e-06
ENSSSCG00000041267	GRAMD4	0.999223	9.05809e-07
ENSSSCG00000048420	GRAMD4	0.999537	3.21677e-07
ENSSSCG00000036524	GRAMD4	0.999023	1.43131e-06
ENSSSCG00000046125	GRAMD4	0.999435	4.78579e-07
ENSSSCG00000044280	ARL5B	0.999605	2.33577e-07
ENSSSCG00000021146	ARL5B	0.999335	6.63833e-07
ENSSSCG00000043726	ENSSSCG00000031462	0.999384	5.69276e-07
ENSSSCG00000042595	ENSSSCG00000031462	0.999018	1.4472e-06
ENSSSCG00000042107	ENSSSCG00000031462	0.999332	6.69159e-07
ENSSSCG00000042842	SERPINB9	0.999149	1.08527e-06
ENSSSCG00000041073	SERPINB9	0.999688	1.4644e-07
ENSSSCG00000036524	ENSSSCG00000031640	0.999334	6.64336e-07
ENSSSCG00000041267	ENSSSCG00000031640	0.999674	1.58937e-07
ENSSSCG00000049854	ENSSSCG00000031640	0.999028	1.41615e-06
ENSSSCG00000046125	ENSSSCG00000031640	0.999326	6.81032e-07
ENSSSCG00000044280	PTAFR	0.999261	8.18803e-07
ENSSSCG00000042595	PTAFR	0.999254	8.34354e-07
ENSSSCG00000021146	PTAFR	0.999342	6.49354e-07
ENSSSCG00000050731	PTAFR	0.999236	8.76365e-07
ENSSSCG00000041999	TP53I11	0.999177	1.01653e-06
ENSSSCG00000043747	TP53I11	0.999577	2.68526e-07
ENSSSCG00000041999	CBR2	0.99902	1.43948e-06
ENSSSCG00000046255	XK	0.999239	8.68904e-07
ENSSSCG00000044280	DDIT4	0.999512	3.5684e-07
ENSSSCG00000050731	DDIT4	0.999737	1.03914e-07
ENSSSCG00000042595	DDIT4	0.999075	1.28199e-06
ENSSSCG00000021146	DDIT4	0.999674	1.59763e-07
ENSSSCG00000044075	ZFP82	0.999056	1.33583e-06
ENSSSCG00000047236	ENSSSCG00000031916	0.999655	1.78475e-07
ENSSSCG00000042444	PTCH2	0.999279	7.79852e-07
ENSSSCG00000044381	P2RY13	0.999231	8.86316e-07
ENSSSCG00000050266	P2RY13	0.999517	3.49926e-07
ENSSSCG00000051406	P2RY13	0.999293	7.49871e-07
ENSSSCG00000041073	FAM110C	0.999647	1.86847e-07
ENSSSCG00000049669	SRRM3	0.999305	7.24996e-07
ENSSSCG00000042173	SRRM3	0.999287	7.6327e-07
ENSSSCG00000041648	SRRM3	0.999292	7.51224e-07
ENSSSCG00000047133	THY1	0.999089	1.24367e-06
ENSSSCG00000050484	CCL4	0.999516	3.51933e-07
ENSSSCG00000043747	CCL4	0.999329	6.75739e-07
ENSSSCG00000050731	CCL4	0.999453	4.4837e-07
ENSSSCG00000021146	CCL4	0.999259	8.23764e-07
ENSSSCG00000042595	CCL4	0.999009	1.47371e-06
ENSSSCG00000044280	CCL4	0.999651	1.82775e-07
ENSSSCG00000042722	ADGRG3	0.999613	2.2408e-07
ENSSSCG00000044280	RGS1	0.999041	1.38015e-06
ENSSSCG00000021146	RGS1	0.999729	1.10147e-07
ENSSSCG00000045815	NUDT16	0.999806	5.61839e-08
ENSSSCG00000005094	NUDT16	0.99948	4.06058e-07
ENSSSCG00000044280	ADGRG1	0.999643	1.91637e-07
ENSSSCG00000050484	ADGRG1	0.999054	1.34088e-06
ENSSSCG00000043747	ADGRG1	0.999629	2.06674e-07
ENSSSCG00000021146	ADGRG1	0.999075	1.28188e-06
ENSSSCG00000041073	ENSSSCG00000032436	0.999133	1.12606e-06
ENSSSCG00000048420	ENSSSCG00000032436	0.999451	4.51464e-07
ENSSSCG00000044280	ENSSSCG00000032436	0.999016	1.45113e-06
ENSSSCG00000049064	ENSSSCG00000032436	0.999237	8.73706e-07
ENSSSCG00000037137	WFS1	0.999038	1.38901e-06
ENSSSCG00000044280	CXCL10	0.999276	7.87152e-07
ENSSSCG00000043747	CXCL10	0.999872	2.44094e-08
ENSSSCG00000036524	TMC6	0.99927	7.99992e-07
ENSSSCG00000051234	TMC6	0.999461	4.35055e-07
ENSSSCG00000041267	TMC6	0.999054	1.34135e-06
ENSSSCG00000051607	ENSSSCG00000032591	0.999154	1.0724e-06
ENSSSCG00000043747	MILR1	0.999092	1.23576e-06
ENSSSCG00000028322	SNAI1	0.999233	8.8251e-07
ENSSSCG00000045535	SLC39A14	0.999063	1.31611e-06
ENSSSCG00000041073	SLC39A14	0.999342	6.49624e-07
ENSSSCG00000049064	SLC39A14	0.999927	7.97708e-09
ENSSSCG00000048420	SLC39A14	0.999565	2.83277e-07
ENSSSCG00000042595	SLC39A14	0.999283	7.70816e-07
ENSSSCG00000044736	SLC39A14	0.999133	1.12633e-06
ENSSSCG00000049185	HLX	0.999216	9.22478e-07
ENSSSCG00000046125	HLX	0.999077	1.2772e-06
ENSSSCG00000036524	HLX	0.999309	7.15922e-07
ENSSSCG00000049854	HLX	0.999056	1.33554e-06
ENSSSCG00000044381	RUNX3	0.99927	7.99614e-07
ENSSSCG00000051406	RUNX3	0.999115	1.17473e-06
ENSSSCG00000050266	RUNX3	0.999291	7.5451e-07
ENSSSCG00000048903	IRX6	0.999651	1.82271e-07
ENSSSCG00000028322	ENSSSCG00000032769	0.999986	3.04075e-10
ENSSSCG00000050737	ZC3HAV1L	0.999638	1.96256e-07
ENSSSCG00000021146	BIN2	0.999224	9.04038e-07
ENSSSCG00000042595	BIN2	0.999772	7.81824e-08
ENSSSCG00000044736	BIN2	0.999138	1.11303e-06
ENSSSCG00000050731	BIN2	0.999822	4.7765e-08
ENSSSCG00000050484	BIN2	0.99924	8.66211e-07
ENSSSCG00000049064	BIN2	0.999059	1.32789e-06
ENSSSCG00000044280	BIN2	0.999484	3.99148e-07
ENSSSCG00000042595	PIM3	0.999825	4.58008e-08
ENSSSCG00000049064	PIM3	0.999794	6.37537e-08
ENSSSCG00000048420	PIM3	0.999623	2.13234e-07
ENSSSCG00000044280	PIM3	0.999141	1.10533e-06
ENSSSCG00000050731	PIM3	0.99911	1.18768e-06
ENSSSCG00000050484	PIM3	0.999284	7.69473e-07
ENSSSCG00000044736	PIM3	0.999523	3.41187e-07
ENSSSCG00000043747	IFNG	0.999207	9.41923e-07
ENSSSCG00000044736	IFNG	0.999103	1.20639e-06
ENSSSCG00000050484	IFNG	0.999459	4.39207e-07
ENSSSCG00000044761	CACNB3	0.999417	5.0974e-07
ENSSSCG00000045535	SLC7A5	0.999594	2.46924e-07
ENSSSCG00000042444	FXN	0.999058	1.33107e-06
ENSSSCG00000042480	ENSSSCG00000002862	0.999105	1.20016e-06
ENSSSCG00000039118	ZCCHC24	0.999254	8.33587e-07
ENSSSCG00000051428	ZCCHC24	0.999592	2.49188e-07
ENSSSCG00000042842	PALM2AKAP2	0.999086	1.25279e-06
ENSSSCG00000046734	ARMH1	0.999246	8.52554e-07
ENSSSCG00000024743	ARMH1	0.999384	5.69476e-07
ENSSSCG00000050399	PDGFB	0.999256	8.30202e-07
ENSSSCG00000051633	PDGFB	0.999323	6.86537e-07
ENSSSCG00000043726	ENSSSCG00000033385	0.999012	1.46517e-06
ENSSSCG00000049064	SCML4	0.999713	1.23753e-07
ENSSSCG00000048420	SCML4	0.999655	1.78338e-07
ENSSSCG00000041073	SCML4	0.999673	1.59997e-07
ENSSSCG00000044736	SCML4	0.99913	1.13384e-06
ENSSSCG00000042595	SCML4	0.999157	1.06669e-06
ENSSSCG00000046125	SCML4	0.999222	9.07072e-07
ENSSSCG00000043747	BST2	0.999773	7.73494e-08
ENSSSCG00000042722	ENSSSCG00000033465	0.999297	7.41311e-07
ENSSSCG00000047526	ENSSSCG00000000231	0.999042	1.3772e-06
ENSSSCG00000042842	BAG2	0.999254	8.33928e-07
ENSSSCG00000043112	BAG2	0.999437	4.7476e-07
ENSSSCG00000049064	BAG2	0.999395	5.49475e-07
ENSSSCG00000048517	VSTM1	0.999138	1.11425e-06
ENSSSCG00000051607	VSTM1	0.999609	2.28784e-07
ENSSSCG00000044714	VSTM1	0.999135	1.12224e-06
ENSSSCG00000050339	ENSSSCG00000033640	0.999357	6.20362e-07
ENSSSCG00000021146	TUBB2B	0.999382	5.72258e-07
ENSSSCG00000044280	TUBB2B	0.999421	5.01976e-07
ENSSSCG00000048111	SBSN	0.999486	3.9557e-07
ENSSSCG00000042595	ZBTB32	0.999519	3.47106e-07
ENSSSCG00000047073	ZBTB32	0.999371	5.93745e-07
ENSSSCG00000050484	ZBTB32	0.999551	3.02297e-07
ENSSSCG00000049064	ZBTB32	0.999262	8.15697e-07
ENSSSCG00000046125	ZBTB32	0.999125	1.14797e-06
ENSSSCG00000044736	ZBTB32	0.999805	5.67785e-08
ENSSSCG00000048420	ZBTB32	0.999328	6.77007e-07
ENSSSCG00000047921	ENSSSCG00000033750	0.999599	2.4091e-07
ENSSSCG00000042722	TSPAN32	0.999383	5.71364e-07
ENSSSCG00000050380	TSPAN32	0.999487	3.94615e-07
ENSSSCG00000047921	DYNC2H1	0.999683	1.51067e-07
ENSSSCG00000043747	ENSSSCG00000033952	0.999302	7.30729e-07
ENSSSCG00000050311	KLHL34	0.999677	1.56377e-07
ENSSSCG00000046255	RRP7A	0.999621	2.14984e-07
ENSSSCG00000037074	RD3L	0.99916	1.05935e-06
ENSSSCG00000044736	TNFSF15	0.999181	1.00482e-06
ENSSSCG00000048420	TNFSF15	0.999499	3.76875e-07
ENSSSCG00000046125	TNFSF15	0.999314	7.054e-07
ENSSSCG00000041488	ENSSSCG00000034110	0.99937	5.95109e-07
ENSSSCG00000044280	SLC5A3	0.999117	1.16848e-06
ENSSSCG00000050484	SLC5A3	0.99965	1.8335e-07
ENSSSCG00000048420	SLC5A3	0.999009	1.47154e-06
ENSSSCG00000044736	SLC5A3	0.999624	2.11748e-07
ENSSSCG00000042595	SLC5A3	0.999337	6.59561e-07
ENSSSCG00000047073	ENSSSCG00000034284	0.999519	3.47607e-07
ENSSSCG00000049064	ENSSSCG00000034284	0.999068	1.30117e-06
ENSSSCG00000021146	ARL4C	0.999038	1.38795e-06
ENSSSCG00000050484	SPECC1	0.999273	7.92275e-07
ENSSSCG00000021146	SPECC1	0.999457	4.42391e-07
ENSSSCG00000043747	SPECC1	0.999712	1.24034e-07
ENSSSCG00000044280	SPECC1	0.999846	3.54445e-08
ENSSSCG00000050731	CARD11	0.999752	9.21462e-08
ENSSSCG00000044280	CARD11	0.999152	1.07833e-06
ENSSSCG00000042595	CARD11	0.999143	1.10207e-06
ENSSSCG00000021146	CARD11	0.999442	4.67035e-07
ENSSSCG00000050380	TAMALIN	0.999473	4.16353e-07
ENSSSCG00000045535	TAMALIN	0.999375	5.85541e-07
ENSSSCG00000037137	TAMALIN	0.999529	3.32886e-07
ENSSSCG00000050484	IFI6	0.999498	3.7803e-07
ENSSSCG00000050731	IFI6	0.999782	7.15863e-08
ENSSSCG00000021146	IFI6	0.999527	3.35032e-07
ENSSSCG00000042595	IFI6	0.999442	4.67282e-07
ENSSSCG00000044280	IFI6	0.999758	8.80865e-08
ENSSSCG00000044736	IFI6	0.999143	1.10121e-06
ENSSSCG00000044736	MGAM	0.999221	9.10966e-07
ENSSSCG00000050484	MGAM	0.999455	4.45782e-07
ENSSSCG00000043747	MGAM	0.999216	9.21955e-07
ENSSSCG00000051428	PITX2	0.999286	7.63866e-07
ENSSSCG00000048420	ENSSSCG00000034802	0.999684	1.49983e-07
ENSSSCG00000049064	ENSSSCG00000034802	0.999411	5.20193e-07
ENSSSCG00000042595	ENSSSCG00000034802	0.999596	2.44405e-07
ENSSSCG00000046125	ENSSSCG00000034802	0.999476	4.12393e-07
ENSSSCG00000044280	ENSSSCG00000034802	0.999519	3.46602e-07
ENSSSCG00000050484	ENSSSCG00000034802	0.999621	2.14928e-07
ENSSSCG00000044736	ENSSSCG00000034802	0.999781	7.18129e-08
ENSSSCG00000043112	ENSSSCG00000034866	0.999602	2.38038e-07
ENSSSCG00000042842	ENSSSCG00000034866	0.999034	1.40048e-06
ENSSSCG00000044397	ENSSSCG00000034866	0.999534	3.26065e-07
ENSSSCG00000042196	ENSSSCG00000034920	0.999102	1.20853e-06
ENSSSCG00000036524	KRT8	0.999573	2.73508e-07
ENSSSCG00000046125	KRT8	0.99919	9.84784e-07
ENSSSCG00000044408	KRT8	0.999061	1.32185e-06
ENSSSCG00000041267	KRT8	0.9992	9.5889e-07
ENSSSCG00000049854	KRT8	0.999162	1.05184e-06
ENSSSCG00000042595	CGNL1	0.999372	5.91164e-07
ENSSSCG00000049064	CGNL1	0.999308	7.1738e-07
ENSSSCG00000042107	CGNL1	0.999648	1.8623e-07
ENSSSCG00000051406	INHBA	0.999496	3.80904e-07
ENSSSCG00000045009	INHBA	0.999281	7.74341e-07
ENSSSCG00000049464	KIF26A	0.999364	6.07327e-07
ENSSSCG00000051633	IDNK	0.999467	4.25868e-07
ENSSSCG00000042061	IDNK	0.999127	1.14267e-06
ENSSSCG00000042842	SEMA6B	0.999089	1.24523e-06
ENSSSCG00000051406	SEMA6B	0.999854	3.20463e-08
ENSSSCG00000045009	SEMA6B	0.999279	7.78774e-07
ENSSSCG00000050266	SEMA6B	0.999183	1.00217e-06
ENSSSCG00000036524	ENSSSCG00000035226	0.999653	1.80353e-07
ENSSSCG00000048420	ENSSSCG00000035226	0.999435	4.77962e-07
ENSSSCG00000046125	ENSSSCG00000035226	0.999237	8.74056e-07
ENSSSCG00000049064	ENSSSCG00000035226	0.999123	1.15264e-06
ENSSSCG00000043747	RAB27B	0.999528	3.3469e-07
ENSSSCG00000050484	ISG12(A)	0.999661	1.72753e-07
ENSSSCG00000044736	ISG12(A)	0.999447	4.58707e-07
ENSSSCG00000043747	ISG12(A)	0.999236	8.75995e-07
ENSSSCG00000049185	KRT18	0.999322	6.90065e-07
ENSSSCG00000050484	F2R	0.999724	1.14313e-07
ENSSSCG00000044736	F2R	0.999553	2.99471e-07
ENSSSCG00000044280	F2R	0.999807	5.59044e-08
ENSSSCG00000043747	F2R	0.999517	3.49881e-07
ENSSSCG00000042595	F2R	0.999104	1.20414e-06
ENSSSCG00000046125	F2R	0.999007	1.47934e-06
ENSSSCG00000046125	IGFBP2	0.999191	9.80313e-07
ENSSSCG00000044736	IGFBP2	0.99932	6.93445e-07
ENSSSCG00000049064	IGFBP2	0.99978	7.27302e-08
ENSSSCG00000041073	IGFBP2	0.999147	1.0902e-06
ENSSSCG00000048420	IGFBP2	0.999948	4.00676e-09
ENSSSCG00000042595	IGFBP2	0.999354	6.26721e-07
ENSSSCG00000042108	HES4	0.999299	7.37055e-07
ENSSSCG00000046125	HES4	0.999243	8.59599e-07
ENSSSCG00000049854	HES4	0.999227	8.96038e-07
ENSSSCG00000044736	HES4	0.999145	1.09722e-06
ENSSSCG00000043831	ENSSSCG00000035457	0.999047	1.36234e-06
ENSSSCG00000046480	LHFPL3	0.999385	5.67585e-07
ENSSSCG00000021146	GPR55	0.999573	2.73665e-07
ENSSSCG00000044521	GPR55	0.999039	1.38595e-06
ENSSSCG00000044280	GPR55	0.999449	4.55989e-07
ENSSSCG00000050731	GPR55	0.999536	3.2252e-07
ENSSSCG00000049064	EDN1	0.999835	4.1024e-08
ENSSSCG00000044736	EDN1	0.999651	1.82335e-07
ENSSSCG00000047073	EDN1	0.999345	6.43752e-07
ENSSSCG00000050484	EDN1	0.99932	6.93919e-07
ENSSSCG00000048420	EDN1	0.999525	3.38125e-07
ENSSSCG00000042595	EDN1	0.999821	4.81963e-08
ENSSSCG00000048420	ITGB7	0.999691	1.42962e-07
ENSSSCG00000049064	ITGB7	0.999235	8.78456e-07
ENSSSCG00000044280	ZDHHC21	0.999028	1.41687e-06
ENSSSCG00000021146	ZDHHC21	0.999413	5.16572e-07
ENSSSCG00000050731	ZDHHC21	0.999728	1.10895e-07
ENSSSCG00000043747	PLIN2	0.999589	2.5396e-07
ENSSSCG00000021146	PLIN2	0.999082	1.2643e-06
ENSSSCG00000044280	PLIN2	0.999604	2.34614e-07
ENSSSCG00000042842	P2RY8	0.999531	3.29878e-07
ENSSSCG00000041544	P2RY8	0.999843	3.70911e-08
ENSSSCG00000041073	P2RY8	0.999027	1.42077e-06
ENSSSCG00000045009	P2RY8	0.999799	6.03566e-08
ENSSSCG00000048420	SPSB1	0.999449	4.55867e-07
ENSSSCG00000049064	SPSB1	0.999641	1.9348e-07
ENSSSCG00000041073	SPSB1	0.999842	3.75737e-08
ENSSSCG00000042842	SPSB1	0.999302	7.30989e-07
ENSSSCG00000048215	EVA1A	0.999112	1.18296e-06
ENSSSCG00000036524	ENSSSCG00000035960	0.999961	2.32034e-09
ENSSSCG00000044280	DUSP2	0.999247	8.5003e-07
ENSSSCG00000049064	DUSP2	0.999045	1.36621e-06
ENSSSCG00000050731	DUSP2	0.999037	1.38992e-06
ENSSSCG00000021146	DUSP2	0.999258	8.26385e-07
ENSSSCG00000042595	DUSP2	0.999209	9.37446e-07
ENSSSCG00000042722	ENSSSCG00000003079	0.999496	3.81133e-07
ENSSSCG00000049064	RRAD	0.999324	6.84471e-07
ENSSSCG00000042842	RRAD	0.999336	6.61472e-07
ENSSSCG00000048420	RRAD	0.999202	9.54888e-07
ENSSSCG00000041073	RRAD	0.999737	1.04047e-07
ENSSSCG00000041999	CKM	0.999213	9.28933e-07
ENSSSCG00000050484	BHLHE40	0.999025	1.42688e-06
ENSSSCG00000050731	BHLHE40	0.999419	5.05531e-07
ENSSSCG00000044736	BHLHE40	0.999194	9.75333e-07
ENSSSCG00000047073	BHLHE40	0.999386	5.65251e-07
ENSSSCG00000042595	BHLHE40	0.999898	1.56556e-08
ENSSSCG00000049064	BHLHE40	0.999596	2.44972e-07
ENSSSCG00000051633	PRKAA2	0.9997	1.34729e-07
ENSSSCG00000045743	OAF	0.999255	8.32819e-07
ENSSSCG00000041267	ENSSSCG00000036342	0.999541	3.16513e-07
ENSSSCG00000036524	ENSSSCG00000036342	0.999179	1.01151e-06
ENSSSCG00000048420	RAB7B	0.999404	5.3326e-07
ENSSSCG00000041073	RAB7B	0.999731	1.08638e-07
ENSSSCG00000049064	RAB7B	0.999364	6.06033e-07
ENSSSCG00000050731	CCDC50	0.999287	7.62717e-07
ENSSSCG00000021146	CCDC50	0.999871	2.51492e-08
ENSSSCG00000044280	CCDC50	0.99939	5.57679e-07
ENSSSCG00000050484	DPYSL3	0.999136	1.119e-06
ENSSSCG00000047073	DPYSL3	0.999929	7.66181e-09
ENSSSCG00000042595	DPYSL3	0.99943	4.87084e-07
ENSSSCG00000044736	DPYSL3	0.999322	6.89669e-07
ENSSSCG00000041116	PRDM8	0.999657	1.76113e-07
ENSSSCG00000050731	PAWR	0.99952	3.46251e-07
ENSSSCG00000042107	PAWR	0.999556	2.95684e-07
ENSSSCG00000044521	PAWR	0.999208	9.39475e-07
ENSSSCG00000041058	BCO1	0.999655	1.78346e-07
ENSSSCG00000048083	GPR27	0.999169	1.03464e-06
ENSSSCG00000044397	TTPAL	0.999282	7.73751e-07
ENSSSCG00000021146	EMP1	0.99926	8.22035e-07
ENSSSCG00000050731	EMP1	0.999661	1.7196e-07
ENSSSCG00000042595	EMP1	0.999741	1.00463e-07
ENSSSCG00000050484	EMP1	0.999706	1.2952e-07
ENSSSCG00000044736	EMP1	0.999556	2.95122e-07
ENSSSCG00000044280	EMP1	0.999716	1.20653e-07
ENSSSCG00000050731	SDS	0.999022	1.434e-06
ENSSSCG00000044280	SDS	0.999177	1.01458e-06
ENSSSCG00000049064	SDS	0.999529	3.32866e-07
ENSSSCG00000042595	SDS	0.999568	2.7937e-07
ENSSSCG00000050484	SDS	0.999058	1.33036e-06
ENSSSCG00000044736	SDS	0.999259	8.23233e-07
ENSSSCG00000041073	SDS	0.999226	8.97337e-07
ENSSSCG00000048420	SDS	0.999304	7.26793e-07
ENSSSCG00000046255	ZNF792	0.999387	5.64116e-07
ENSSSCG00000051339	ZNF792	0.999717	1.20127e-07
ENSSSCG00000050484	SOCS3	0.999751	9.28694e-08
ENSSSCG00000048420	SOCS3	0.999379	5.77449e-07
ENSSSCG00000049064	SOCS3	0.999293	7.4986e-07
ENSSSCG00000046125	SOCS3	0.999074	1.28456e-06
ENSSSCG00000044736	SOCS3	0.999768	8.09024e-08
ENSSSCG00000044280	SOCS3	0.999697	1.37896e-07
ENSSSCG00000042595	SOCS3	0.999811	5.37978e-08
ENSSSCG00000050731	SOCS3	0.999358	6.17693e-07
ENSSSCG00000044280	GADD45A	0.999732	1.0765e-07
ENSSSCG00000042595	GADD45A	0.999012	1.46348e-06
ENSSSCG00000021146	GADD45A	0.999812	5.31398e-08
ENSSSCG00000050731	GADD45A	0.999433	4.82433e-07
ENSSSCG00000050484	GADD45A	0.999139	1.11087e-06
ENSSSCG00000049331	TNS2	0.999091	1.23992e-06
ENSSSCG00000044280	RGS2	0.999441	4.69255e-07
ENSSSCG00000041073	RGS2	0.999017	1.44969e-06
ENSSSCG00000044736	RGS2	0.99955	3.03747e-07
ENSSSCG00000042595	RGS2	0.999503	3.71168e-07
ENSSSCG00000048420	RGS2	0.999439	4.72787e-07
ENSSSCG00000050484	RGS2	0.999383	5.71573e-07
ENSSSCG00000049064	RGS2	0.999376	5.84136e-07
ENSSSCG00000046125	RGS2	0.99933	6.72984e-07
ENSSSCG00000049064	PDCD1	0.999216	9.20936e-07
ENSSSCG00000041073	PDCD1	0.999742	9.99932e-08
ENSSSCG00000042842	PDCD1	0.999864	2.77256e-08
ENSSSCG00000041544	PDCD1	0.999217	9.19456e-07
ENSSSCG00000045009	PDCD1	0.999062	1.31969e-06
ENSSSCG00000021146	HPS5	0.999368	5.99427e-07
ENSSSCG00000044280	HPS5	0.999271	7.97303e-07
ENSSSCG00000048420	ENSSSCG00000037364	0.999196	9.6859e-07
ENSSSCG00000046125	ENSSSCG00000037364	0.999389	5.60436e-07
ENSSSCG00000041073	ENSSSCG00000037364	0.999548	3.06507e-07
ENSSSCG00000046958	FUT2	0.99944	4.69575e-07
ENSSSCG00000042108	CLIC5	0.999149	1.08664e-06
ENSSSCG00000046125	CSF1	0.999278	7.8204e-07
ENSSSCG00000050484	CSF1	0.999325	6.83664e-07
ENSSSCG00000048420	CSF1	0.999477	4.10716e-07
ENSSSCG00000044280	CSF1	0.999024	1.4275e-06
ENSSSCG00000049064	CSF1	0.999686	1.47891e-07
ENSSSCG00000042595	CSF1	0.999661	1.71945e-07
ENSSSCG00000041073	CSF1	0.999242	8.61826e-07
ENSSSCG00000044736	CSF1	0.999614	2.23961e-07
ENSSSCG00000044785	ENSSSCG00000037475	0.999027	1.42037e-06
ENSSSCG00000050731	NEDD4	0.99938	5.76123e-07
ENSSSCG00000050484	NEDD4	0.999408	5.24919e-07
ENSSSCG00000044280	NEDD4	0.999324	6.85853e-07
ENSSSCG00000043747	NEDD4	0.999073	1.28951e-06
ENSSSCG00000049064	MNDA	0.999554	2.98362e-07
ENSSSCG00000042595	MNDA	0.999217	9.20019e-07
ENSSSCG00000048420	MNDA	0.999761	8.58373e-08
ENSSSCG00000046125	MNDA	0.999581	2.62736e-07
ENSSSCG00000050484	MNDA	0.999162	1.05297e-06
ENSSSCG00000044736	MNDA	0.999639	1.95261e-07
ENSSSCG00000044280	FUT7	0.99904	1.38125e-06
ENSSSCG00000043747	ACOT11	0.999799	6.06101e-08
ENSSSCG00000050484	EPSTI1	0.999668	1.65745e-07
ENSSSCG00000048420	EPSTI1	0.999527	3.35189e-07
ENSSSCG00000044736	EPSTI1	0.999807	5.59946e-08
ENSSSCG00000046125	EPSTI1	0.999643	1.91665e-07
ENSSSCG00000044280	EPSTI1	0.999353	6.28085e-07
ENSSSCG00000042595	EPSTI1	0.999203	9.51406e-07
ENSSSCG00000041073	PPP1R15A	0.999243	8.595e-07
ENSSSCG00000049064	PPP1R15A	0.999349	6.35162e-07
ENSSSCG00000046125	PPP1R15A	0.999437	4.74732e-07
ENSSSCG00000044736	PPP1R15A	0.99908	1.26986e-06
ENSSSCG00000048420	PPP1R15A	0.99977	7.91309e-08
ENSSSCG00000047540	FOXA1	0.999128	1.13916e-06
ENSSSCG00000048593	FOXA1	0.999128	1.13916e-06
ENSSSCG00000048420	ARID3A	0.999152	1.07855e-06
ENSSSCG00000050484	ARID3A	0.999285	7.6686e-07
ENSSSCG00000043747	ARID3A	0.999046	1.36473e-06
ENSSSCG00000043726	ARID3A	0.999039	1.38395e-06
ENSSSCG00000044280	ARID3A	0.999224	9.0281e-07
ENSSSCG00000044736	ARID3A	0.999269	8.00973e-07
ENSSSCG00000045206	DNAJA4	0.999722	1.15611e-07
ENSSSCG00000048127	DNAJA4	0.999598	2.41954e-07
ENSSSCG00000036761	KAZN	0.999007	1.47865e-06
ENSSSCG00000050731	MGP	0.999304	7.26827e-07
ENSSSCG00000044280	MGP	0.999058	1.33199e-06
ENSSSCG00000042595	MGP	0.999538	3.20801e-07
ENSSSCG00000048420	MGP	0.999171	1.03064e-06
ENSSSCG00000049064	MGP	0.999413	5.1636e-07
ENSSSCG00000049064	MARCKS	0.999102	1.20832e-06
ENSSSCG00000021146	MARCKS	0.999061	1.322e-06
ENSSSCG00000050484	MARCKS	0.999622	2.13802e-07
ENSSSCG00000044736	MARCKS	0.999662	1.71658e-07
ENSSSCG00000048420	MARCKS	0.999505	3.67041e-07
ENSSSCG00000046125	MARCKS	0.999291	7.54417e-07
ENSSSCG00000042595	MARCKS	0.999488	3.93865e-07
ENSSSCG00000044280	MARCKS	0.999749	9.42121e-08
ENSSSCG00000050484	ZC3H12A	0.99901	1.46982e-06
ENSSSCG00000042107	ZC3H12A	0.999125	1.148e-06
ENSSSCG00000048420	ZC3H12A	0.999701	1.33811e-07
ENSSSCG00000049064	ZC3H12A	0.999745	9.72903e-08
ENSSSCG00000050731	ZC3H12A	0.999004	1.48713e-06
ENSSSCG00000044736	ZC3H12A	0.999259	8.22646e-07
ENSSSCG00000042595	ZC3H12A	0.999686	1.48033e-07
ENSSSCG00000044280	ZC3H12A	0.999032	1.40398e-06
ENSSSCG00000042196	ENSSSCG00000037885	0.999115	1.1746e-06
ENSSSCG00000044408	ENSSSCG00000037885	0.999639	1.95564e-07
ENSSSCG00000041999	CCND1	0.999303	7.29361e-07
ENSSSCG00000044521	ITK	0.999217	9.20231e-07
ENSSSCG00000050484	ITK	0.999054	1.34261e-06
ENSSSCG00000042595	ITK	0.999152	1.07729e-06
ENSSSCG00000044280	ITK	0.99958	2.64108e-07
ENSSSCG00000050731	ITK	0.999825	4.56762e-08
ENSSSCG00000021146	ITK	0.99952	3.46136e-07
ENSSSCG00000051318	SBK1	0.999396	5.4639e-07
ENSSSCG00000042595	ENSSSCG00000038062	0.999772	7.79842e-08
ENSSSCG00000044280	ENSSSCG00000038062	0.999709	1.27214e-07
ENSSSCG00000048420	ENSSSCG00000038062	0.999179	1.01018e-06
ENSSSCG00000046125	ENSSSCG00000038062	0.999076	1.28041e-06
ENSSSCG00000050731	ENSSSCG00000038062	0.999333	6.66206e-07
ENSSSCG00000049064	ENSSSCG00000038062	0.99905	1.35362e-06
ENSSSCG00000044736	ENSSSCG00000038062	0.999861	2.89187e-08
ENSSSCG00000050484	ENSSSCG00000038062	0.99991	1.20969e-08
ENSSSCG00000045009	COL18A1	0.99983	4.3495e-08
ENSSSCG00000042842	COL18A1	0.999039	1.38524e-06
ENSSSCG00000041544	COL18A1	0.999438	4.74141e-07
ENSSSCG00000049854	FUT10	0.999078	1.27347e-06
ENSSSCG00000041267	FUT10	0.999437	4.75629e-07
ENSSSCG00000046125	FUT10	0.999781	7.17441e-08
ENSSSCG00000021146	EREG	0.999255	8.32606e-07
ENSSSCG00000050731	EREG	0.999535	3.24561e-07
ENSSSCG00000042021	ENSSSCG00000038322	0.999117	1.16865e-06
ENSSSCG00000042108	ENSSSCG00000038351	0.999283	7.71503e-07
ENSSSCG00000021146	CD226	0.999375	5.8655e-07
ENSSSCG00000044280	CD226	0.999592	2.49538e-07
ENSSSCG00000050731	CD226	0.999602	2.37334e-07
ENSSSCG00000042595	CD226	0.999073	1.289e-06
ENSSSCG00000050484	CD226	0.999383	5.71618e-07
ENSSSCG00000044226	STMN3	0.99937	5.95155e-07
ENSSSCG00000041267	PERP	0.99912	1.16132e-06
ENSSSCG00000043747	NUAK2	0.99985	3.39266e-08
ENSSSCG00000041073	TRIB1	0.999631	2.03684e-07
ENSSSCG00000042595	TRIB1	0.999032	1.4058e-06
ENSSSCG00000048420	TRIB1	0.999108	1.19307e-06
ENSSSCG00000042842	TRIB1	0.999717	1.19721e-07
ENSSSCG00000049064	TRIB1	0.999804	5.76067e-08
ENSSSCG00000041073	RND1	0.999905	1.36379e-08
ENSSSCG00000049064	RND1	0.999432	4.84521e-07
ENSSSCG00000042842	RND1	0.999435	4.78919e-07
ENSSSCG00000043747	ENSSSCG00000038594	0.999035	1.39545e-06
ENSSSCG00000021146	PAFAH2	0.999068	1.30133e-06
ENSSSCG00000050665	PGLYRP1	0.999046	1.36506e-06
ENSSSCG00000050111	PGLYRP1	0.999212	9.32318e-07
ENSSSCG00000042595	CCND2	0.999111	1.18581e-06
ENSSSCG00000049064	CCND2	0.999343	6.47822e-07
ENSSSCG00000048420	CCND2	0.999529	3.32966e-07
ENSSSCG00000044280	CCND2	0.999091	1.23776e-06
ENSSSCG00000046125	CCND2	0.999395	5.48394e-07
ENSSSCG00000044736	CCND2	0.999256	8.30735e-07
ENSSSCG00000041073	CCND2	0.99932	6.93012e-07
ENSSSCG00000045009	ENSSSCG00000038715	0.999273	7.92044e-07
ENSSSCG00000043112	ENSSSCG00000038715	0.999187	9.91568e-07
ENSSSCG00000044381	ENSSSCG00000038715	0.999019	1.44167e-06
ENSSSCG00000051406	ENSSSCG00000038715	0.999899	1.51845e-08
ENSSSCG00000042842	ENSSSCG00000038715	0.999337	6.60105e-07
ENSSSCG00000050266	ENSSSCG00000038715	0.99941	5.22661e-07
ENSSSCG00000048215	C3orf70	0.999663	1.7015e-07
ENSSSCG00000041116	FAM221A	0.99925	8.43643e-07
ENSSSCG00000044714	FAM221A	0.999825	4.57488e-08
ENSSSCG00000048420	PPM1K	0.999423	4.98664e-07
ENSSSCG00000048420	RELB	0.999224	9.02489e-07
ENSSSCG00000049064	RELB	0.999214	9.26698e-07
ENSSSCG00000041073	RELB	0.999302	7.2979e-07
ENSSSCG00000044736	KLF2	0.999438	4.73053e-07
ENSSSCG00000050484	KLF2	0.999698	1.37103e-07
ENSSSCG00000043747	KLF2	0.999665	1.68535e-07
ENSSSCG00000044280	KLF2	0.999446	4.60463e-07
ENSSSCG00000044280	IFITM3	0.999584	2.59162e-07
ENSSSCG00000021146	IFITM3	0.999243	8.59463e-07
ENSSSCG00000050731	IFITM3	0.999008	1.47525e-06
ENSSSCG00000041073	ETS2	0.999815	5.13821e-08
ENSSSCG00000049064	ETS2	0.999691	1.43401e-07
ENSSSCG00000042842	ETS2	0.999244	8.56621e-07
ENSSSCG00000048420	ETS2	0.999534	3.26224e-07
ENSSSCG00000046086	ENSSSCG00000003240	0.999564	2.85402e-07
ENSSSCG00000047526	ENSSSCG00000003240	0.999984	3.6221e-10
ENSSSCG00000046734	ENSSSCG00000003240	0.999486	3.96223e-07
ENSSSCG00000045758	ARC	0.999389	5.60771e-07
ENSSSCG00000043747	KRT7	0.999247	8.50961e-07
ENSSSCG00000041999	KRT7	0.999377	5.82366e-07
ENSSSCG00000044714	ZNF467	0.999403	5.35186e-07
ENSSSCG00000050665	CACNG6	0.999548	3.06733e-07
ENSSSCG00000036524	OSCAR	0.999078	1.27576e-06
ENSSSCG00000036761	OSCAR	0.999576	2.70114e-07
ENSSSCG00000041824	CYSLTR1	0.999185	9.96312e-07
ENSSSCG00000042842	ENSSSCG00000039214	0.99902	1.43973e-06
ENSSSCG00000049064	ENSSSCG00000039214	0.999318	6.97333e-07
ENSSSCG00000041073	ENSSSCG00000039214	0.999652	1.8119e-07
ENSSSCG00000042595	TCN1	0.999782	7.13887e-08
ENSSSCG00000021146	TCN1	0.999196	9.6883e-07
ENSSSCG00000050484	TCN1	0.999746	9.65282e-08
ENSSSCG00000050731	TCN1	0.99949	3.89374e-07
ENSSSCG00000049064	TCN1	0.999122	1.15643e-06
ENSSSCG00000044736	TCN1	0.99969	1.44064e-07
ENSSSCG00000044280	TCN1	0.999784	6.97192e-08
ENSSSCG00000048420	TCN1	0.999191	9.81151e-07
ENSSSCG00000041916	HS3ST3B1	0.999437	4.7579e-07
ENSSSCG00000044280	ENSSSCG00000039341	0.999392	5.54343e-07
ENSSSCG00000043747	ENSSSCG00000039341	0.999774	7.65334e-08
ENSSSCG00000051406	SLCO4A1	0.999518	3.48096e-07
ENSSSCG00000044381	SLCO4A1	0.999107	1.19711e-06
ENSSSCG00000036761	SERPINH1	0.999006	1.48242e-06
ENSSSCG00000048420	SERPINH1	0.999083	1.26042e-06
ENSSSCG00000036524	SERPINH1	0.999805	5.72816e-08
ENSSSCG00000050484	ID3	0.999272	7.94618e-07
ENSSSCG00000049854	ID3	0.999156	1.06861e-06
ENSSSCG00000044736	ID3	0.999358	6.18322e-07
ENSSSCG00000046125	ID3	0.999679	1.54598e-07
ENSSSCG00000047818	ENSSSCG00000003272	0.999613	2.24309e-07
ENSSSCG00000049331	ENSSSCG00000003272	0.99934	6.54198e-07
ENSSSCG00000041073	SLPI	0.999784	7.01131e-08
ENSSSCG00000042842	SLPI	0.999507	3.64028e-07
ENSSSCG00000049064	SLPI	0.999157	1.06552e-06
ENSSSCG00000045009	KLRB1	0.999513	3.55792e-07
ENSSSCG00000041544	KLRB1	0.999708	1.2783e-07
ENSSSCG00000047133	ENSSSCG00000039709	0.999439	4.71618e-07
ENSSSCG00000051234	ENSSSCG00000039774	0.999337	6.59271e-07
ENSSSCG00000041999	PATJ	0.999012	1.4626e-06
ENSSSCG00000045354	SHC3	0.999266	8.08673e-07
ENSSSCG00000043026	UCK2	0.999309	7.15748e-07
ENSSSCG00000041498	ENSSSCG00000003303	0.99914	1.11029e-06
ENSSSCG00000041058	HELZ2	0.999396	5.47421e-07
ENSSSCG00000021146	KCNJ2	0.999294	7.48259e-07
ENSSSCG00000050731	KCNJ2	0.999629	2.06839e-07
ENSSSCG00000049064	ENSSSCG00000039956	0.999845	3.58101e-08
ENSSSCG00000044736	ENSSSCG00000039956	0.999433	4.82026e-07
ENSSSCG00000046125	ENSSSCG00000039956	0.999261	8.17956e-07
ENSSSCG00000042595	ENSSSCG00000039956	0.999334	6.65482e-07
ENSSSCG00000048420	ENSSSCG00000039956	0.999742	9.9515e-08
ENSSSCG00000041073	ENSSSCG00000039956	0.999115	1.17532e-06
ENSSSCG00000049064	HSPB1	0.999139	1.11146e-06
ENSSSCG00000041073	HSPB1	0.999702	1.32834e-07
ENSSSCG00000048420	IL26	0.999057	1.33335e-06
ENSSSCG00000043831	ENSSSCG00000040009	0.999296	7.4357e-07
ENSSSCG00000041544	MTUS1	0.999015	1.45427e-06
ENSSSCG00000045009	MTUS1	0.999652	1.81742e-07
ENSSSCG00000049464	TMEM151B	0.999106	1.19729e-06
ENSSSCG00000036761	NINJ1	0.999095	1.22881e-06
ENSSSCG00000036524	TNFRSF4	0.99972	1.1723e-07
ENSSSCG00000045535	TNFRSF4	0.999218	9.16651e-07
ENSSSCG00000044736	TNFRSF13B	0.999666	1.67285e-07
ENSSSCG00000050731	TNFRSF13B	0.999263	8.1552e-07
ENSSSCG00000042595	TNFRSF13B	0.999649	1.84336e-07
ENSSSCG00000049064	TNFRSF13B	0.999014	1.45901e-06
ENSSSCG00000050484	TNFRSF13B	0.999677	1.56091e-07
ENSSSCG00000044280	TNFRSF13B	0.999528	3.33868e-07
ENSSSCG00000046125	TNFRSF13B	0.999043	1.37199e-06
ENSSSCG00000049185	B3GNT9	0.999064	1.3143e-06
ENSSSCG00000048420	CD3E	0.999185	9.96372e-07
ENSSSCG00000050484	CD3E	0.999178	1.01351e-06
ENSSSCG00000046125	CD3E	0.999621	2.15426e-07
ENSSSCG00000044736	CD3E	0.99952	3.4543e-07
ENSSSCG00000048420	NUPR1	0.999105	1.20086e-06
ENSSSCG00000044280	NUPR1	0.999719	1.18555e-07
ENSSSCG00000050484	NUPR1	0.999811	5.36104e-08
ENSSSCG00000043747	NUPR1	0.999341	6.50688e-07
ENSSSCG00000042595	NUPR1	0.999291	7.54458e-07
ENSSSCG00000046125	NUPR1	0.999123	1.15349e-06
ENSSSCG00000044736	NUPR1	0.999708	1.27638e-07
ENSSSCG00000021146	ENSSSCG00000040321	0.999062	1.31865e-06
ENSSSCG00000050731	ENSSSCG00000040321	0.999501	3.73602e-07
ENSSSCG00000044381	ENSSSCG00000040321	0.999099	1.21851e-06
ENSSSCG00000041073	TES	0.999113	1.17924e-06
ENSSSCG00000042595	TES	0.999262	8.17331e-07
ENSSSCG00000048420	TES	0.999461	4.36064e-07
ENSSSCG00000049064	TES	0.999377	5.82831e-07
ENSSSCG00000044280	TES	0.999206	9.45802e-07
ENSSSCG00000047720	LIN7A	0.999346	6.41571e-07
ENSSSCG00000041544	RND3	0.999179	1.01051e-06
ENSSSCG00000041073	RND3	0.999258	8.25555e-07
ENSSSCG00000043747	AQP3	0.999174	1.02221e-06
ENSSSCG00000049064	ENSSSCG00000040535	0.999485	3.98485e-07
ENSSSCG00000036524	ENSSSCG00000040535	0.99921	9.34798e-07
ENSSSCG00000046125	ENSSSCG00000040535	0.999517	3.50041e-07
ENSSSCG00000048420	ENSSSCG00000040535	0.999928	7.80194e-09
ENSSSCG00000044736	ENSSSCG00000040535	0.999303	7.28291e-07
ENSSSCG00000044736	ENSSSCG00000040548	0.999517	3.49158e-07
ENSSSCG00000042595	ENSSSCG00000040548	0.999039	1.38623e-06
ENSSSCG00000049064	ENSSSCG00000040548	0.999401	5.38759e-07
ENSSSCG00000048420	ENSSSCG00000040548	0.999782	7.10082e-08
ENSSSCG00000036524	ENSSSCG00000040548	0.99916	1.05878e-06
ENSSSCG00000046125	ENSSSCG00000040548	0.999465	4.29976e-07
ENSSSCG00000050484	ENSSSCG00000040548	0.999037	1.39083e-06
ENSSSCG00000045849	ENSSSCG00000040549	0.999709	1.26745e-07
ENSSSCG00000044736	ISG15	0.999963	2.06013e-09
ENSSSCG00000042595	ISG15	0.999549	3.04504e-07
ENSSSCG00000044280	ISG15	0.99952	3.45019e-07
ENSSSCG00000046125	ISG15	0.999429	4.89645e-07
ENSSSCG00000048420	ISG15	0.999246	8.5178e-07
ENSSSCG00000050484	ISG15	0.999938	5.82322e-09
ENSSSCG00000045535	CISH	0.999059	1.32805e-06
ENSSSCG00000036524	CISH	0.999307	7.2017e-07
ENSSSCG00000049064	CISH	0.999267	8.05824e-07
ENSSSCG00000048420	CISH	0.999425	4.96079e-07
ENSSSCG00000042595	MAF	0.999553	3.00077e-07
ENSSSCG00000049064	MAF	0.999869	2.59142e-08
ENSSSCG00000042107	MAF	0.999067	1.30643e-06
ENSSSCG00000048420	MAF	0.99973	1.09228e-07
ENSSSCG00000044736	MAF	0.999194	9.73455e-07
ENSSSCG00000036761	LPL	0.999033	1.40088e-06
ENSSSCG00000045535	LPL	0.999118	1.16655e-06
ENSSSCG00000036524	LPL	0.999788	6.71717e-08
ENSSSCG00000048420	LPL	0.999106	1.19768e-06
ENSSSCG00000042842	CCL8	0.99944	4.69862e-07
ENSSSCG00000041073	CCL8	0.999765	8.31699e-08
ENSSSCG00000048420	CCL8	0.99918	1.00767e-06
ENSSSCG00000049064	CCL8	0.99948	4.06069e-07
ENSSSCG00000050311	ENSSSCG00000040701	0.99905	1.35462e-06
ENSSSCG00000043112	ENSSSCG00000040701	0.999568	2.79455e-07
ENSSSCG00000044397	ENSSSCG00000040701	0.999098	1.22111e-06
ENSSSCG00000036524	KIAA0040	0.99966	1.73475e-07
ENSSSCG00000048420	KIAA0040	0.999353	6.28232e-07
ENSSSCG00000046125	KIAA0040	0.999171	1.03033e-06
ENSSSCG00000045535	KIAA0040	0.999123	1.15442e-06
ENSSSCG00000049064	KIAA0040	0.999066	1.30883e-06
ENSSSCG00000049064	DUSP5	0.999302	7.31446e-07
ENSSSCG00000050484	DUSP5	0.999531	3.29795e-07
ENSSSCG00000042595	DUSP5	0.999956	2.84511e-09
ENSSSCG00000044280	DUSP5	0.999401	5.38519e-07
ENSSSCG00000048420	DUSP5	0.999067	1.30453e-06
ENSSSCG00000047073	DUSP5	0.999174	1.02204e-06
ENSSSCG00000050731	DUSP5	0.999704	1.31287e-07
ENSSSCG00000044736	DUSP5	0.999507	3.65166e-07
ENSSSCG00000042107	DUSP5	0.999179	1.01137e-06
ENSSSCG00000043747	ZFPM1	0.999224	9.03781e-07
ENSSSCG00000044280	ZFPM1	0.999264	8.11652e-07
ENSSSCG00000044736	ZFPM1	0.999724	1.14241e-07
ENSSSCG00000050484	ZFPM1	0.999882	2.07544e-08
ENSSSCG00000042595	ZFPM1	0.99904	1.38142e-06
ENSSSCG00000045593	CLDN1	0.999896	1.61905e-08
ENSSSCG00000050157	LIF	0.999037	1.3912e-06
ENSSSCG00000042173	ENSSSCG00000041010	0.999615	2.223e-07
ENSSSCG00000041544	ENSSSCG00000041122	0.999109	1.19177e-06
ENSSSCG00000041648	ENSSSCG00000041122	0.999395	5.48324e-07
ENSSSCG00000050399	ENSSSCG00000041136	0.999381	5.74276e-07
ENSSSCG00000044657	ENSSSCG00000041185	0.999275	7.87581e-07
ENSSSCG00000050266	ENSSSCG00000041252	0.999475	4.13738e-07
ENSSSCG00000042196	ENSSSCG00000041364	0.999433	4.81598e-07
ENSSSCG00000047385	ENSSSCG00000041364	0.999047	1.36186e-06
ENSSSCG00000049064	CCDC194	0.999562	2.87906e-07
ENSSSCG00000051406	CCDC194	0.99933	6.73945e-07
ENSSSCG00000041073	CCDC194	0.999596	2.44551e-07
ENSSSCG00000042842	CCDC194	0.999737	1.03461e-07
ENSSSCG00000047921	ENSSSCG00000041733	0.999488	3.9388e-07
ENSSSCG00000050484	PIK3CD	0.999416	5.12314e-07
ENSSSCG00000048420	PIK3CD	0.999007	1.4781e-06
ENSSSCG00000043747	PIK3CD	0.999401	5.37571e-07
ENSSSCG00000044280	PIK3CD	0.999663	1.7069e-07
ENSSSCG00000044736	PIK3CD	0.999298	7.40028e-07
ENSSSCG00000050731	THBD	0.999109	1.19154e-06
ENSSSCG00000042595	THBD	0.999642	1.92241e-07
ENSSSCG00000050484	THBD	0.999141	1.10659e-06
ENSSSCG00000044280	THBD	0.999077	1.27641e-06
ENSSSCG00000049064	THBD	0.999483	4.00123e-07
ENSSSCG00000041073	THBD	0.999148	1.08793e-06
ENSSSCG00000044736	THBD	0.999323	6.87749e-07
ENSSSCG00000048420	THBD	0.999083	1.26143e-06
ENSSSCG00000042842	AGO4	0.999013	1.46209e-06
ENSSSCG00000049064	AGO4	0.999478	4.07891e-07
ENSSSCG00000042595	AGO4	0.999602	2.38131e-07
ENSSSCG00000051406	AGO4	0.999222	9.07718e-07
ENSSSCG00000050731	AGO4	0.99927	7.99843e-07
ENSSSCG00000048517	ENSSSCG00000043115	0.999137	1.11564e-06
ENSSSCG00000047133	ENSSSCG00000043140	0.999072	1.29127e-06
ENSSSCG00000044381	CRYBA4	0.999074	1.28559e-06
ENSSSCG00000051406	CRYBA4	0.999519	3.46807e-07
ENSSSCG00000050266	CRYBA4	0.999229	8.91776e-07
ENSSSCG00000050731	ENSSSCG00000043909	0.999131	1.1326e-06
ENSSSCG00000047073	ENSSSCG00000043909	0.999259	8.24385e-07
ENSSSCG00000049064	ENSSSCG00000043909	0.999591	2.50325e-07
ENSSSCG00000042595	ENSSSCG00000043909	0.9997	1.34994e-07
ENSSSCG00000044454	ENSSSCG00000043977	0.999256	8.30692e-07
ENSSSCG00000049766	ENSSSCG00000043992	0.99925	8.44435e-07
ENSSSCG00000043700	ENSSSCG00000044512	0.999381	5.73942e-07
ENSSSCG00000050731	PDPN	0.999621	2.15543e-07
ENSSSCG00000042107	PDPN	0.999088	1.24808e-06
ENSSSCG00000042595	PDPN	0.999563	2.86417e-07
ENSSSCG00000049064	PDPN	0.999093	1.23264e-06
ENSSSCG00000047133	ENSSSCG00000045061	0.99959	2.51973e-07
ENSSSCG00000050380	ENSSSCG00000045883	0.99904	1.38084e-06
ENSSSCG00000046086	ENSSSCG00000046105	0.999638	1.96608e-07
ENSSSCG00000047526	ENSSSCG00000046105	0.999896	1.61106e-08
ENSSSCG00000049064	PADI4	0.999193	9.77435e-07
ENSSSCG00000042842	PADI4	0.999321	6.9077e-07
ENSSSCG00000044381	PADI4	0.99926	8.20796e-07
ENSSSCG00000041073	PADI4	0.999364	6.06862e-07
ENSSSCG00000051406	PADI4	0.999482	4.02856e-07
ENSSSCG00000038601	ENSSSCG00000047473	0.999325	6.83091e-07
ENSSSCG00000045758	ENSSSCG00000047473	0.999487	3.95069e-07
ENSSSCG00000050380	ENSSSCG00000047500	0.999373	5.88909e-07
ENSSSCG00000050311	ENSSSCG00000047832	0.999747	9.58e-08
ENSSSCG00000042555	CDC20B	0.999056	1.33519e-06
ENSSSCG00000044075	CDC20B	0.999861	2.88173e-08
ENSSSCG00000048420	ECE1	0.999517	3.49435e-07
ENSSSCG00000042595	ECE1	0.999432	4.8435e-07
ENSSSCG00000050484	ECE1	0.999008	1.47419e-06
ENSSSCG00000046125	ECE1	0.999322	6.89857e-07
ENSSSCG00000049064	ECE1	0.999769	7.97959e-08
ENSSSCG00000041073	ECE1	0.999477	4.10539e-07
ENSSSCG00000044736	ECE1	0.999459	4.38654e-07
ENSSSCG00000042788	ENSSSCG00000048968	0.999181	1.00684e-06
ENSSSCG00000046668	ENSSSCG00000049674	0.999399	5.4198e-07
ENSSSCG00000050731	ENSSSCG00000050093	0.999021	1.4375e-06
ENSSSCG00000044521	ENSSSCG00000050093	0.999657	1.76448e-07
ENSSSCG00000048517	ENSSSCG00000050093	0.99962	2.16323e-07
ENSSSCG00000046125	ENSSSCG00000000299	0.999772	7.80153e-08
ENSSSCG00000049064	ENSSSCG00000000299	0.999154	1.07253e-06
ENSSSCG00000036524	ENSSSCG00000000299	0.999297	7.41981e-07
ENSSSCG00000044736	ENSSSCG00000000299	0.999316	7.02528e-07
ENSSSCG00000048420	ENSSSCG00000000299	0.999485	3.97609e-07
ENSSSCG00000041073	ENSSSCG00000050759	0.999229	8.90365e-07
ENSSSCG00000042173	ENSSSCG00000051397	0.999786	6.88467e-08
ENSSSCG00000050731	TINAGL1	0.999471	4.20082e-07
ENSSSCG00000021146	TINAGL1	0.999226	8.97586e-07
ENSSSCG00000041073	LCK	0.999558	2.9319e-07
ENSSSCG00000042595	LCK	0.999386	5.65695e-07
ENSSSCG00000042842	LCK	0.999142	1.10513e-06
ENSSSCG00000049064	LCK	0.999616	2.21003e-07
ENSSSCG00000048420	LCK	0.999154	1.07425e-06
ENSSSCG00000048127	GATA6	0.999286	7.64685e-07
ENSSSCG00000045206	GATA6	0.999034	1.39817e-06
ENSSSCG00000050266	ANKRD29	0.999004	1.48826e-06
ENSSSCG00000046125	ENSSSCG00000000370	0.999071	1.29407e-06
ENSSSCG00000051234	RNF138	0.999122	1.15521e-06
ENSSSCG00000036524	RNF138	0.999838	3.92878e-08
ENSSSCG00000049064	MAPRE2	0.999038	1.38835e-06
ENSSSCG00000044408	ENSSSCG00000003741	0.999057	1.33239e-06
ENSSSCG00000042196	ENSSSCG00000003741	0.999318	6.96648e-07
ENSSSCG00000050380	TTLL7	0.999077	1.27817e-06
ENSSSCG00000044736	IFI44	0.999691	1.43015e-07
ENSSSCG00000044280	IFI44	0.999786	6.89968e-08
ENSSSCG00000046125	IFI44	0.999155	1.07082e-06
ENSSSCG00000042595	IFI44	0.99944	4.70387e-07
ENSSSCG00000050484	IFI44	0.999738	1.03125e-07
ENSSSCG00000048420	IFI44	0.999341	6.50465e-07
ENSSSCG00000043747	IFI44	0.999109	1.19109e-06
ENSSSCG00000036761	DNAJB4	0.999071	1.29391e-06
ENSSSCG00000049064	DNAJB4	0.999393	5.51815e-07
ENSSSCG00000048420	DNAJB4	0.999676	1.57189e-07
ENSSSCG00000036524	DNAJB4	0.999534	3.2543e-07
ENSSSCG00000042595	PDE4B	0.999333	6.66276e-07
ENSSSCG00000041073	PDE4B	0.999409	5.23921e-07
ENSSSCG00000042842	PDE4B	0.999167	1.04106e-06
ENSSSCG00000049064	PDE4B	0.999744	9.86526e-08
ENSSSCG00000048420	PDE4B	0.999505	3.6779e-07
ENSSSCG00000041073	ENSSSCG00000003839	0.999546	3.08761e-07
ENSSSCG00000048420	ENSSSCG00000003839	0.999281	7.76278e-07
ENSSSCG00000049064	ENSSSCG00000003839	0.999316	7.02388e-07
ENSSSCG00000049854	ZFYVE9	0.999471	4.20262e-07
ENSSSCG00000042108	ZFYVE9	0.999052	1.347e-06
ENSSSCG00000046125	ZFYVE9	0.999321	6.9198e-07
ENSSSCG00000036761	TTC39A	0.999138	1.11551e-06
ENSSSCG00000036524	TTC39A	0.999333	6.66287e-07
ENSSSCG00000043726	CYP4B1	0.999162	1.05276e-06
ENSSSCG00000042107	CYP4B1	0.999066	1.30854e-06
ENSSSCG00000045354	RPS6KA2	0.999237	8.73778e-07
ENSSSCG00000041458	TIAM2	0.999032	1.40393e-06
ENSSSCG00000051428	ENSSSCG00000004071	0.999645	1.88818e-07
ENSSSCG00000039118	ENSSSCG00000004071	0.999062	1.31804e-06
ENSSSCG00000041073	IYD	0.999337	6.59895e-07
ENSSSCG00000042842	IYD	0.999276	7.8579e-07
ENSSSCG00000051607	LRP11	0.99917	1.03222e-06
ENSSSCG00000044714	LRP11	0.999164	1.04695e-06
ENSSSCG00000042842	PLAGL1	0.999402	5.36065e-07
ENSSSCG00000044397	PLAGL1	0.999715	1.21747e-07
ENSSSCG00000045009	PLAGL1	0.999018	1.44688e-06
ENSSSCG00000021146	AIG1	0.999041	1.37906e-06
ENSSSCG00000044736	TNFAIP3	0.999153	1.07515e-06
ENSSSCG00000048420	TNFAIP3	0.999179	1.0103e-06
ENSSSCG00000047073	TNFAIP3	0.999096	1.22626e-06
ENSSSCG00000042107	TNFAIP3	0.999029	1.41387e-06
ENSSSCG00000049064	TNFAIP3	0.999708	1.27689e-07
ENSSSCG00000042595	TNFAIP3	0.99986	2.93461e-08
ENSSSCG00000050731	TNFAIP3	0.999365	6.0447e-07
ENSSSCG00000051607	IL22RA2	0.999051	1.35029e-06
ENSSSCG00000044714	IL22RA2	0.99944	4.70563e-07
ENSSSCG00000042722	ENSSSCG00000004170	0.999023	1.4319e-06
ENSSSCG00000044075	ENSSSCG00000004180	0.999234	8.80432e-07
ENSSSCG00000048420	ARG1	0.999182	1.00262e-06
ENSSSCG00000021146	ARG1	0.99917	1.03234e-06
ENSSSCG00000044280	ARG1	0.999566	2.81919e-07
ENSSSCG00000042196	NDUFAF4	0.999228	8.94501e-07
ENSSSCG00000051406	PRDM1	0.999135	1.12254e-06
ENSSSCG00000047385	HTR1B	0.99908	1.26933e-06
ENSSSCG00000042196	HTR1B	0.999553	2.99321e-07
ENSSSCG00000045382	CD109	0.999681	1.52383e-07
ENSSSCG00000041073	SETBP1	0.999016	1.45191e-06
ENSSSCG00000041648	SETBP1	0.999027	1.41908e-06
ENSSSCG00000045009	SETBP1	0.999455	4.44994e-07
ENSSSCG00000042842	SETBP1	0.999319	6.9523e-07
ENSSSCG00000041544	SETBP1	0.999614	2.23943e-07
ENSSSCG00000050484	LIPG	0.999654	1.79466e-07
ENSSSCG00000046125	LIPG	0.999727	1.12098e-07
ENSSSCG00000049064	LIPG	0.999318	6.96731e-07
ENSSSCG00000044736	LIPG	0.999866	2.67563e-08
ENSSSCG00000048420	LIPG	0.999631	2.04014e-07
ENSSSCG00000044280	LIPG	0.999339	6.56086e-07
ENSSSCG00000042595	LIPG	0.999452	4.50603e-07
ENSSSCG00000044801	MAPK4	0.999734	1.05892e-07
ENSSSCG00000045425	MAPK4	0.999734	1.05892e-07
ENSSSCG00000042595	ONECUT2	0.999187	9.90518e-07
ENSSSCG00000049064	ONECUT2	0.999621	2.15501e-07
ENSSSCG00000041073	ONECUT2	0.999292	7.52353e-07
ENSSSCG00000048420	ONECUT2	0.999523	3.40722e-07
ENSSSCG00000044714	RORA	0.999553	3.00284e-07
ENSSSCG00000044736	IRAK3	0.999674	1.58996e-07
ENSSSCG00000050484	IRAK3	0.99979	6.63042e-08
ENSSSCG00000043747	IRAK3	0.999024	1.42701e-06
ENSSSCG00000021146	AQP9	0.999509	3.61112e-07
ENSSSCG00000044280	AQP9	0.999417	5.09461e-07
ENSSSCG00000043726	HELB	0.999509	3.62057e-07
ENSSSCG00000042107	HELB	0.99908	1.26814e-06
ENSSSCG00000041058	PYGO1	0.999011	1.46583e-06
ENSSSCG00000044280	RAB27A	0.999093	1.23318e-06
ENSSSCG00000021146	RAB27A	0.999713	1.23174e-07
ENSSSCG00000021146	C15orf48	0.999764	8.36836e-08
ENSSSCG00000044280	C15orf48	0.9995	3.75288e-07
ENSSSCG00000050731	C15orf48	0.999148	1.0888e-06
ENSSSCG00000037137	PTPRB	0.999338	6.56519e-07
ENSSSCG00000042772	RNF152	0.999897	1.60274e-08
ENSSSCG00000044280	NEDD4L	0.999603	2.36904e-07
ENSSSCG00000043747	NEDD4L	0.99906	1.32515e-06
ENSSSCG00000021146	NEDD4L	0.999385	5.67407e-07
ENSSSCG00000050731	NEDD4L	0.999464	4.3144e-07
ENSSSCG00000051406	PAQR5	0.999196	9.69784e-07
ENSSSCG00000051607	FERMT2	0.999735	1.05414e-07
ENSSSCG00000042842	ENSSSCG00000005095	0.999284	7.69495e-07
ENSSSCG00000051406	ENSSSCG00000005095	0.99974	1.0105e-07
ENSSSCG00000045009	ENSSSCG00000005095	0.999318	6.97179e-07
ENSSSCG00000047073	ENSSSCG00000005209	0.999508	3.63097e-07
ENSSSCG00000045535	ENSSSCG00000005209	0.99917	1.03238e-06
ENSSSCG00000042595	ENSSSCG00000005209	0.999023	1.43101e-06
ENSSSCG00000049064	ENSSSCG00000005209	0.999191	9.82064e-07
ENSSSCG00000044736	CD274	0.999809	5.46938e-08
ENSSSCG00000042595	CD274	0.999004	1.48712e-06
ENSSSCG00000050484	CD274	0.99973	1.09072e-07
ENSSSCG00000046125	CD274	0.999402	5.36626e-07
ENSSSCG00000044280	PPFIBP1	0.999058	1.32973e-06
ENSSSCG00000021146	PPFIBP1	0.999727	1.11795e-07
ENSSSCG00000051633	ARNTL2	0.999588	2.54845e-07
ENSSSCG00000049076	ARNTL2	0.999414	5.14723e-07
ENSSSCG00000050484	TRPM6	0.999658	1.75014e-07
ENSSSCG00000042595	TRPM6	0.999082	1.26502e-06
ENSSSCG00000044280	TRPM6	0.999877	2.28133e-08
ENSSSCG00000021146	TRPM6	0.999477	4.09551e-07
ENSSSCG00000043747	TRPM6	0.999251	8.41312e-07
ENSSSCG00000050731	TRPM6	0.999091	1.23968e-06
ENSSSCG00000044736	TRPM6	0.999368	5.99613e-07
ENSSSCG00000046125	PSAT1	0.999521	3.44067e-07
ENSSSCG00000048420	PSAT1	0.999668	1.65732e-07
ENSSSCG00000044736	PSAT1	0.999805	5.7027e-08
ENSSSCG00000049064	PSAT1	0.999669	1.64598e-07
ENSSSCG00000042595	PSAT1	0.999655	1.7883e-07
ENSSSCG00000044280	PSAT1	0.999084	1.25827e-06
ENSSSCG00000050484	PSAT1	0.999508	3.6299e-07
ENSSSCG00000036524	TLE4	0.999453	4.49504e-07
ENSSSCG00000051406	NR4A3	0.999341	6.52087e-07
ENSSSCG00000050266	NR4A3	0.999026	1.4223e-06
ENSSSCG00000042595	NR4A3	0.99925	8.43185e-07
ENSSSCG00000050731	NR4A3	0.999475	4.13095e-07
ENSSSCG00000044381	NR4A3	0.999394	5.5068e-07
ENSSSCG00000044280	ABCA1	0.999358	6.17194e-07
ENSSSCG00000044736	ABCA1	0.999345	6.42695e-07
ENSSSCG00000050484	ABCA1	0.999156	1.06793e-06
ENSSSCG00000042595	ABCA1	0.999577	2.68936e-07
ENSSSCG00000048420	ABCA1	0.999686	1.4808e-07
ENSSSCG00000049064	ABCA1	0.999561	2.89074e-07
ENSSSCG00000050731	SLC44A1	0.999436	4.77323e-07
ENSSSCG00000021146	SLC44A1	0.999385	5.66654e-07
ENSSSCG00000044280	SLC44A1	0.999418	5.0818e-07
ENSSSCG00000043747	SLC44A1	0.999052	1.34719e-06
ENSSSCG00000047073	EPB41L4B	0.9991	1.21593e-06
ENSSSCG00000042108	LPAR1	0.999177	1.01676e-06
ENSSSCG00000049854	LPAR1	0.999301	7.33277e-07
ENSSSCG00000050484	LPAR1	0.999295	7.44957e-07
ENSSSCG00000046125	LPAR1	0.999477	4.10465e-07
ENSSSCG00000044736	LPAR1	0.999532	3.29021e-07
ENSSSCG00000050731	TRAF1	0.999349	6.35347e-07
ENSSSCG00000021146	TRAF1	0.999926	8.10658e-09
ENSSSCG00000044280	TRAF1	0.999697	1.37422e-07
ENSSSCG00000051607	C5	0.999724	1.13952e-07
ENSSSCG00000044714	C5	0.999326	6.80402e-07
ENSSSCG00000044736	NEK6	0.999446	4.60184e-07
ENSSSCG00000047073	NEK6	0.999136	1.11882e-06
ENSSSCG00000042595	NEK6	0.999804	5.77152e-08
ENSSSCG00000049064	NEK6	0.9999	1.49692e-08
ENSSSCG00000048420	NEK6	0.999661	1.72785e-07
ENSSSCG00000050484	NEK6	0.999117	1.16837e-06
ENSSSCG00000048420	ST6GALNAC4	0.999262	8.17389e-07
ENSSSCG00000050484	ST6GALNAC4	0.999625	2.10869e-07
ENSSSCG00000046125	ST6GALNAC4	0.999122	1.15539e-06
ENSSSCG00000042595	ST6GALNAC4	0.999293	7.50361e-07
ENSSSCG00000044736	ST6GALNAC4	0.999759	8.7007e-08
ENSSSCG00000041267	NTMT1	0.999638	1.9681e-07
ENSSSCG00000042107	ENSSSCG00000005738	0.999062	1.31841e-06
ENSSSCG00000044280	ENSSSCG00000005738	0.999226	8.98961e-07
ENSSSCG00000044736	ENSSSCG00000005738	0.999512	3.57457e-07
ENSSSCG00000048420	ENSSSCG00000005738	0.99966	1.73424e-07
ENSSSCG00000050731	ENSSSCG00000005738	0.999179	1.01196e-06
ENSSSCG00000050484	ENSSSCG00000005738	0.999317	6.98599e-07
ENSSSCG00000042595	ENSSSCG00000005738	0.999831	4.26724e-08
ENSSSCG00000049064	ENSSSCG00000005738	0.999719	1.18773e-07
ENSSSCG00000030582	PPP1R26	0.999479	4.07439e-07
ENSSSCG00000049669	FAM234B	0.999173	1.02494e-06
ENSSSCG00000048420	ST3GAL1	0.999027	1.41913e-06
ENSSSCG00000036524	ST3GAL1	0.999129	1.13643e-06
ENSSSCG00000050484	TG	0.999269	8.01722e-07
ENSSSCG00000046125	TG	0.999927	7.97476e-09
ENSSSCG00000044736	TG	0.999474	4.14494e-07
ENSSSCG00000036524	ENSSSCG00000000636	0.999405	5.30041e-07
ENSSSCG00000049185	ENSSSCG00000000636	0.999266	8.08601e-07
ENSSSCG00000041073	ENSSSCG00000000639	0.999276	7.86921e-07
ENSSSCG00000042595	ENSSSCG00000000639	0.999223	9.04882e-07
ENSSSCG00000044736	ENSSSCG00000000639	0.9995	3.75515e-07
ENSSSCG00000050484	ENSSSCG00000000639	0.999193	9.77112e-07
ENSSSCG00000048420	ENSSSCG00000000639	0.999299	7.37203e-07
ENSSSCG00000046125	ENSSSCG00000000639	0.999569	2.79004e-07
ENSSSCG00000049064	ENSSSCG00000000639	0.999318	6.98454e-07
ENSSSCG00000044280	SHAS2	0.999688	1.45884e-07
ENSSSCG00000050731	SHAS2	0.999449	4.55265e-07
ENSSSCG00000050484	SHAS2	0.999508	3.62433e-07
ENSSSCG00000048420	SHAS2	0.999125	1.14806e-06
ENSSSCG00000021146	SHAS2	0.999306	7.23097e-07
ENSSSCG00000049064	SHAS2	0.999179	1.01034e-06
ENSSSCG00000042595	SHAS2	0.9997	1.3465e-07
ENSSSCG00000044736	SHAS2	0.999494	3.84556e-07
ENSSSCG00000041073	ENSSSCG00000000640	0.999857	3.06301e-08
ENSSSCG00000045009	ENSSSCG00000000640	0.999121	1.15756e-06
ENSSSCG00000041544	ENSSSCG00000000640	0.999398	5.42718e-07
ENSSSCG00000042842	ENSSSCG00000000640	0.999684	1.50239e-07
ENSSSCG00000045535	KLRD1	0.999647	1.87182e-07
ENSSSCG00000050380	KLRD1	0.999311	7.12893e-07
ENSSSCG00000041073	KLRD1	0.999065	1.31052e-06
ENSSSCG00000049064	KLRD1	0.999097	1.22171e-06
ENSSSCG00000044521	WWP1	0.999135	1.12305e-06
ENSSSCG00000050731	WWP1	0.999416	5.11651e-07
ENSSSCG00000047073	ATP6V0D2	0.999373	5.89993e-07
ENSSSCG00000050731	ATP6V0D2	0.99927	7.98786e-07
ENSSSCG00000042107	ATP6V0D2	0.999009	1.4714e-06
ENSSSCG00000042595	ATP6V0D2	0.999334	6.65484e-07
ENSSSCG00000021146	FABP5	0.999744	9.844e-08
ENSSSCG00000050731	FABP5	0.999406	5.29981e-07
ENSSSCG00000044280	FABP5	0.999438	4.73348e-07
ENSSSCG00000050731	CD69	0.999015	1.4544e-06
ENSSSCG00000044736	CD69	0.999289	7.58284e-07
ENSSSCG00000043747	CD69	0.999541	3.16468e-07
ENSSSCG00000050484	CD69	0.999713	1.23407e-07
ENSSSCG00000044280	CD69	0.99946	4.36865e-07
ENSSSCG00000048517	CA8	0.999182	1.00378e-06
ENSSSCG00000044521	CA8	0.999035	1.39728e-06
ENSSSCG00000021146	TOX	0.99994	5.34226e-09
ENSSSCG00000050731	TOX	0.999131	1.13194e-06
ENSSSCG00000044280	TOX	0.999446	4.60888e-07
ENSSSCG00000043747	SELL	0.999084	1.25885e-06
ENSSSCG00000042595	SELL	0.999161	1.05636e-06
ENSSSCG00000050484	SELL	0.999485	3.98252e-07
ENSSSCG00000021146	SELL	0.999411	5.19892e-07
ENSSSCG00000044736	SELL	0.999018	1.4465e-06
ENSSSCG00000050731	SELL	0.999608	2.30821e-07
ENSSSCG00000044280	SELL	0.999683	1.50277e-07
ENSSSCG00000042842	F5	0.999435	4.78622e-07
ENSSSCG00000041073	F5	0.99994	5.32767e-09
ENSSSCG00000049064	F5	0.999024	1.42896e-06
ENSSSCG00000050731	CD247	0.999565	2.83423e-07
ENSSSCG00000044521	CD247	0.999186	9.94489e-07
ENSSSCG00000044736	SLAMF7	0.99966	1.73872e-07
ENSSSCG00000050484	SLAMF7	0.999899	1.52533e-08
ENSSSCG00000042595	SLAMF7	0.999528	3.34072e-07
ENSSSCG00000021146	SLAMF7	0.99914	1.10848e-06
ENSSSCG00000050731	SLAMF7	0.999408	5.249e-07
ENSSSCG00000044280	SLAMF7	0.99984	3.83758e-08
ENSSSCG00000043747	SLAMF7	0.999288	7.60258e-07
ENSSSCG00000041267	SLAMF1	0.999686	1.47993e-07
ENSSSCG00000036524	SLAMF1	0.999537	3.21604e-07
ENSSSCG00000043747	ENSSSCG00000006418	0.999038	1.3877e-06
ENSSSCG00000050484	ENSSSCG00000006418	0.999814	5.21118e-08
ENSSSCG00000044736	ENSSSCG00000006418	0.999688	1.46062e-07
ENSSSCG00000044280	ENSSSCG00000006418	0.999331	6.70313e-07
ENSSSCG00000042595	ENSSSCG00000006418	0.999438	4.73268e-07
ENSSSCG00000039118	ENSSSCG00000006452	0.999807	5.60554e-08
ENSSSCG00000051428	ENSSSCG00000006452	0.999519	3.4751e-07
ENSSSCG00000041073	LAG3	0.999521	3.43905e-07
ENSSSCG00000048420	LAG3	0.999031	1.40713e-06
ENSSSCG00000051234	ATP8B2	0.999368	5.99715e-07
ENSSSCG00000042196	ATP8B2	0.999076	1.28002e-06
ENSSSCG00000044408	ATP8B2	0.999423	4.98757e-07
ENSSSCG00000043747	S100A4	0.999128	1.13904e-06
ENSSSCG00000044521	S100A4	0.999091	1.23836e-06
ENSSSCG00000050731	S100A4	0.999016	1.45157e-06
ENSSSCG00000046125	S100A2	0.999153	1.07605e-06
ENSSSCG00000049064	S100A2	0.999775	7.56293e-08
ENSSSCG00000048420	S100A2	0.999589	2.5293e-07
ENSSSCG00000041073	S100A2	0.999652	1.81346e-07
ENSSSCG00000036524	PHGDH	0.999969	1.48239e-09
ENSSSCG00000042842	CD101	0.999546	3.09605e-07
ENSSSCG00000045009	CD101	0.999841	3.80614e-08
ENSSSCG00000041073	CD101	0.999056	1.33535e-06
ENSSSCG00000049669	CD101	0.99909	1.24165e-06
ENSSSCG00000041544	CD101	0.99996	2.43474e-09
ENSSSCG00000021146	PTGFRN	0.999162	1.05231e-06
ENSSSCG00000044280	CD2	0.999805	5.71659e-08
ENSSSCG00000044736	CD2	0.999795	6.29214e-08
ENSSSCG00000050484	CD2	0.999952	3.5242e-09
ENSSSCG00000021146	CD2	0.999014	1.45781e-06
ENSSSCG00000046125	CD2	0.99901	1.47016e-06
ENSSSCG00000043747	CD2	0.999182	1.0042e-06
ENSSSCG00000050731	CD2	0.999265	8.10562e-07
ENSSSCG00000042595	CD2	0.999569	2.78446e-07
ENSSSCG00000050266	IGSF3	0.999165	1.04675e-06
ENSSSCG00000044381	IGSF3	0.999066	1.30694e-06
ENSSSCG00000044280	PTPN22	0.999756	8.94041e-08
ENSSSCG00000021146	PTPN22	0.999846	3.57339e-08
ENSSSCG00000050484	PTPN22	0.999041	1.38005e-06
ENSSSCG00000050731	PTPN22	0.999598	2.42273e-07
ENSSSCG00000041544	MOV10	0.999191	9.82267e-07
ENSSSCG00000045009	MOV10	0.999278	7.81245e-07
ENSSSCG00000042842	MOV10	0.999618	2.18519e-07
ENSSSCG00000044397	MOV10	0.999185	9.9531e-07
ENSSSCG00000041073	ADORA3	0.999376	5.84262e-07
ENSSSCG00000046125	ADORA3	0.999478	4.09413e-07
ENSSSCG00000048420	ADORA3	0.999509	3.62134e-07
ENSSSCG00000036524	ADORA3	0.999183	1.00116e-06
ENSSSCG00000049064	ADORA3	0.999379	5.78423e-07
ENSSSCG00000041999	CHI3L2	0.999225	8.9986e-07
ENSSSCG00000042107	KCNA3	0.999377	5.81383e-07
ENSSSCG00000049064	KCNA3	0.999689	1.44855e-07
ENSSSCG00000048420	KCNA3	0.99927	7.99336e-07
ENSSSCG00000042595	KCNA3	0.999428	4.90579e-07
ENSSSCG00000044521	ABCA4	0.999198	9.6495e-07
ENSSSCG00000042595	ABCA4	0.999393	5.53466e-07
ENSSSCG00000050731	ABCA4	0.999888	1.87974e-08
ENSSSCG00000043026	FNBP1L	0.999108	1.19189e-06
ENSSSCG00000021146	GFI1	0.999209	9.37721e-07
ENSSSCG00000044736	GFI1	0.999037	1.39037e-06
ENSSSCG00000050484	GFI1	0.999457	4.41404e-07
ENSSSCG00000043747	GFI1	0.99984	3.83305e-08
ENSSSCG00000044280	GFI1	0.999778	7.38199e-08
ENSSSCG00000042722	CCN1	0.999645	1.89281e-07
ENSSSCG00000042595	IDO1	0.999512	3.5741e-07
ENSSSCG00000044280	IDO1	0.999505	3.676e-07
ENSSSCG00000044736	IDO1	0.999903	1.40722e-08
ENSSSCG00000046125	IDO1	0.999591	2.5076e-07
ENSSSCG00000048420	IDO1	0.999556	2.9588e-07
ENSSSCG00000050484	IDO1	0.999782	7.15652e-08
ENSSSCG00000049064	IDO1	0.999181	1.00587e-06
ENSSSCG00000050484	CRACR2A	0.999564	2.85309e-07
ENSSSCG00000044280	CRACR2A	0.999299	7.36155e-07
ENSSSCG00000044736	CRACR2A	0.999277	7.84447e-07
ENSSSCG00000043747	CRACR2A	0.999578	2.6761e-07
ENSSSCG00000051607	DSTN	0.999701	1.34276e-07
ENSSSCG00000049185	CST7	0.999658	1.75833e-07
ENSSSCG00000042108	SMOX	0.99912	1.16063e-06
ENSSSCG00000050484	SMOX	0.999143	1.10203e-06
ENSSSCG00000044736	SMOX	0.999149	1.08479e-06
ENSSSCG00000051593	FAM110A	0.999456	4.43024e-07
ENSSSCG00000044280	NRIP2	0.999066	1.3081e-06
ENSSSCG00000044381	NRIP2	0.999054	1.34227e-06
ENSSSCG00000042595	NRIP2	0.999342	6.48669e-07
ENSSSCG00000021146	NRIP2	0.999175	1.0212e-06
ENSSSCG00000050731	NRIP2	0.999639	1.95148e-07
ENSSSCG00000049064	PPP1R16B	0.999219	9.13669e-07
ENSSSCG00000045009	PPP1R16B	0.999399	5.41426e-07
ENSSSCG00000042842	PPP1R16B	0.999725	1.1322e-07
ENSSSCG00000041073	PPP1R16B	0.999303	7.29227e-07
ENSSSCG00000044736	PLCG1	0.9992	9.59918e-07
ENSSSCG00000046125	PLCG1	0.999324	6.85858e-07
ENSSSCG00000050484	PLCG1	0.999056	1.33671e-06
ENSSSCG00000048420	PLCG1	0.999252	8.39264e-07
ENSSSCG00000048420	PTPN1	0.999173	1.02564e-06
ENSSSCG00000049064	PTPN1	0.999662	1.71794e-07
ENSSSCG00000041073	PTPN1	0.999431	4.85214e-07
ENSSSCG00000042842	PTPN1	0.999575	2.71095e-07
ENSSSCG00000045535	RIPOR3	0.999434	4.79691e-07
ENSSSCG00000049064	RIPOR3	0.999608	2.30367e-07
ENSSSCG00000042842	RIPOR3	0.999139	1.1125e-06
ENSSSCG00000041073	RIPOR3	0.999328	6.7808e-07
ENSSSCG00000030582	BCAS4	0.999192	9.79483e-07
ENSSSCG00000041544	NFATC2	0.999383	5.71357e-07
ENSSSCG00000044397	NFATC2	0.999343	6.47797e-07
ENSSSCG00000042842	NFATC2	0.999427	4.92686e-07
ENSSSCG00000045009	NFATC2	0.999031	1.40819e-06
ENSSSCG00000049669	NFATC2	0.999343	6.4701e-07
ENSSSCG00000049064	RBM38	0.999011	1.46576e-06
ENSSSCG00000041073	RBM38	0.999251	8.41157e-07
ENSSSCG00000048420	RBM38	0.99943	4.87143e-07
ENSSSCG00000041073	ZBP1	0.999017	1.45024e-06
ENSSSCG00000049064	ZBP1	0.99926	8.20907e-07
ENSSSCG00000042595	ZBP1	0.999146	1.09246e-06
ENSSSCG00000041544	ZFAND2A	0.999433	4.82093e-07
ENSSSCG00000051406	ZFAND2A	0.999616	2.20942e-07
ENSSSCG00000045009	ZFAND2A	0.999602	2.37871e-07
ENSSSCG00000042842	ZFAND2A	0.999397	5.44597e-07
ENSSSCG00000045849	RADIL	0.999192	9.79541e-07
ENSSSCG00000050653	NPTX2	0.999202	9.54813e-07
ENSSSCG00000050796	NPTX2	0.99901	1.47089e-06
ENSSSCG00000049064	USP18	0.999228	8.94477e-07
ENSSSCG00000048420	USP18	0.999208	9.40593e-07
ENSSSCG00000042842	USP18	0.999182	1.00239e-06
ENSSSCG00000041073	USP18	0.999517	3.49945e-07
ENSSSCG00000050266	STAG3	0.999122	1.1566e-06
ENSSSCG00000050731	PVRIG	0.99967	1.62869e-07
ENSSSCG00000050484	PVRIG	0.999081	1.26524e-06
ENSSSCG00000044280	PVRIG	0.999565	2.84392e-07
ENSSSCG00000043747	PVRIG	0.999081	1.26669e-06
ENSSSCG00000021146	PVRIG	0.999376	5.83274e-07
ENSSSCG00000044521	PVRIG	0.999259	8.24071e-07
ENSSSCG00000042480	TRIM72	0.999532	3.28712e-07
ENSSSCG00000050484	SEPTIN1	0.999691	1.4339e-07
ENSSSCG00000046125	SEPTIN1	0.999734	1.06464e-07
ENSSSCG00000044280	SEPTIN1	0.999372	5.92189e-07
ENSSSCG00000048420	SEPTIN1	0.999054	1.34183e-06
ENSSSCG00000044736	SEPTIN1	0.999741	1.00372e-07
ENSSSCG00000043747	IL21R	0.999596	2.45152e-07
ENSSSCG00000050484	IL21R	0.999361	6.12538e-07
ENSSSCG00000021146	DCUN1D3	0.999039	1.3852e-06
ENSSSCG00000043747	DCUN1D3	0.999597	2.43174e-07
ENSSSCG00000050731	DCUN1D3	0.999084	1.25733e-06
ENSSSCG00000044280	DCUN1D3	0.999648	1.85468e-07
ENSSSCG00000050484	DCUN1D3	0.999322	6.8964e-07
ENSSSCG00000043112	CDIP1	0.999058	1.32938e-06
ENSSSCG00000050731	CDIP1	0.999045	1.3677e-06
ENSSSCG00000049064	CDIP1	0.999198	9.65325e-07
ENSSSCG00000042595	CDIP1	0.999459	4.39433e-07
ENSSSCG00000042107	CDIP1	0.999329	6.7468e-07
ENSSSCG00000047073	CDIP1	0.999351	6.30824e-07
ENSSSCG00000043747	NLRC3	0.999754	9.04646e-08
ENSSSCG00000044280	NLRC3	0.999827	4.5137e-08
ENSSSCG00000044736	NLRC3	0.99927	7.98953e-07
ENSSSCG00000050484	NLRC3	0.999653	1.80162e-07
ENSSSCG00000021146	NLRC3	0.99915	1.08345e-06
ENSSSCG00000050731	NLRC3	0.99902	1.44045e-06
ENSSSCG00000049234	AMIGO2	0.999359	6.16103e-07
ENSSSCG00000051406	PCED1B	0.999186	9.9414e-07
ENSSSCG00000041073	CHST11	0.999523	3.41281e-07
ENSSSCG00000044381	CHST11	0.999038	1.38699e-06
ENSSSCG00000042595	CHST11	0.999134	1.1251e-06
ENSSSCG00000042842	CHST11	0.999281	7.76219e-07
ENSSSCG00000049064	CHST11	0.999503	3.70472e-07
ENSSSCG00000047628	ENSSSCG00000008088	0.999015	1.45468e-06
ENSSSCG00000050484	IL18RAP	0.999919	9.7938e-09
ENSSSCG00000044736	IL18RAP	0.999904	1.38335e-08
ENSSSCG00000048420	IL18RAP	0.999064	1.31365e-06
ENSSSCG00000046125	IL18RAP	0.999426	4.93833e-07
ENSSSCG00000043747	IL18RAP	0.999056	1.33626e-06
ENSSSCG00000042595	IL18RAP	0.999311	7.11818e-07
ENSSSCG00000044280	IL18RAP	0.999468	4.23991e-07
ENSSSCG00000046125	IL1R1	0.999337	6.58534e-07
ENSSSCG00000048420	IL1R1	0.999036	1.39245e-06
ENSSSCG00000044280	IL1R1	0.999278	7.81698e-07
ENSSSCG00000050484	IL1R1	0.999849	3.42512e-08
ENSSSCG00000042595	IL1R1	0.999215	9.24089e-07
ENSSSCG00000044736	IL1R1	0.999855	3.14466e-08
ENSSSCG00000042595	MGAT4A	0.99951	3.60224e-07
ENSSSCG00000050731	MGAT4A	0.999103	1.20551e-06
ENSSSCG00000021146	MGAT4A	0.999041	1.37783e-06
ENSSSCG00000049064	MGAT4A	0.999429	4.89704e-07
ENSSSCG00000048420	MGAT4A	0.999355	6.2311e-07
ENSSSCG00000044736	MGAT4A	0.999126	1.14582e-06
ENSSSCG00000044280	MGAT4A	0.999323	6.87032e-07
ENSSSCG00000041073	ZAP70	0.999709	1.26588e-07
ENSSSCG00000049064	ZAP70	0.999513	3.55916e-07
ENSSSCG00000051406	ZAP70	0.999106	1.19893e-06
ENSSSCG00000042842	ZAP70	0.999524	3.40007e-07
ENSSSCG00000049064	CD8B	0.999788	6.74573e-08
ENSSSCG00000042842	CD8B	0.999413	5.16565e-07
ENSSSCG00000041073	CD8B	0.999834	4.13709e-08
ENSSSCG00000048420	CD8B	0.999344	6.45859e-07
ENSSSCG00000042595	CD8B	0.999022	1.43351e-06
ENSSSCG00000036524	CD8A	0.999742	9.94617e-08
ENSSSCG00000046125	CD8A	0.999499	3.7696e-07
ENSSSCG00000041267	CD8A	0.999155	1.0706e-06
ENSSSCG00000048420	CD8A	0.99913	1.13384e-06
ENSSSCG00000042595	GNLY	0.999785	6.92379e-08
ENSSSCG00000044736	GNLY	0.999485	3.98186e-07
ENSSSCG00000050484	GNLY	0.999388	5.61218e-07
ENSSSCG00000049064	GNLY	0.99943	4.87651e-07
ENSSSCG00000048420	GNLY	0.999104	1.20428e-06
ENSSSCG00000044280	GNLY	0.999327	6.80215e-07
ENSSSCG00000050731	GNLY	0.999363	6.08682e-07
ENSSSCG00000049185	SFTPB	0.999088	1.24657e-06
ENSSSCG00000036524	SFTPB	0.999767	8.11026e-08
ENSSSCG00000046125	SFTPB	0.999188	9.88137e-07
ENSSSCG00000042319	ATOH8	0.999252	8.39414e-07
ENSSSCG00000046958	ATOH8	0.999142	1.10385e-06
ENSSSCG00000051406	MXD1	0.999556	2.95607e-07
ENSSSCG00000041073	MXD1	0.999486	3.9614e-07
ENSSSCG00000042842	MXD1	0.999546	3.09342e-07
ENSSSCG00000044381	MXD1	0.999309	7.15917e-07
ENSSSCG00000049064	MXD1	0.999178	1.01366e-06
ENSSSCG00000042107	REL	0.999262	8.15664e-07
ENSSSCG00000050731	REL	0.999597	2.43039e-07
ENSSSCG00000042595	REL	0.999286	7.64792e-07
ENSSSCG00000041648	MTA3	0.999575	2.70833e-07
ENSSSCG00000051633	MTA3	0.999011	1.46793e-06
ENSSSCG00000050157	KCNG3	0.999299	7.37759e-07
ENSSSCG00000048083	KCNG3	0.99917	1.03316e-06
ENSSSCG00000042649	PKDCC	0.999505	3.67934e-07
ENSSSCG00000044736	EIF2AK2	0.999355	6.23823e-07
ENSSSCG00000042595	EIF2AK2	0.999704	1.31572e-07
ENSSSCG00000044280	EIF2AK2	0.999366	6.02086e-07
ENSSSCG00000050731	EIF2AK2	0.999206	9.46451e-07
ENSSSCG00000049064	EIF2AK2	0.999587	2.5609e-07
ENSSSCG00000050484	EIF2AK2	0.999199	9.61099e-07
ENSSSCG00000048420	EIF2AK2	0.999543	3.13524e-07
ENSSSCG00000048083	APOB	0.999453	4.48551e-07
ENSSSCG00000046125	CMPK2	0.999124	1.15103e-06
ENSSSCG00000041073	CMPK2	0.999008	1.47497e-06
ENSSSCG00000048420	CMPK2	0.999379	5.79207e-07
ENSSSCG00000050484	CMPK2	0.999341	6.51221e-07
ENSSSCG00000044736	CMPK2	0.999485	3.97508e-07
ENSSSCG00000044280	CMPK2	0.999443	4.65621e-07
ENSSSCG00000042595	CMPK2	0.99959	2.52602e-07
ENSSSCG00000049064	CMPK2	0.999418	5.07347e-07
ENSSSCG00000050731	CMPK2	0.999038	1.38775e-06
ENSSSCG00000021146	RSAD2	0.999161	1.05586e-06
ENSSSCG00000044736	RSAD2	0.999727	1.12157e-07
ENSSSCG00000042595	RSAD2	0.999766	8.19476e-08
ENSSSCG00000050484	RSAD2	0.999834	4.12063e-08
ENSSSCG00000050731	RSAD2	0.999527	3.35386e-07
ENSSSCG00000044280	RSAD2	0.999776	7.52381e-08
ENSSSCG00000039118	ENSSSCG00000008709	0.999263	8.14352e-07
ENSSSCG00000048719	ENSSSCG00000008709	0.999757	8.88976e-08
ENSSSCG00000051428	ENSSSCG00000008709	0.999767	8.15601e-08
ENSSSCG00000046255	JAKMIP1	0.999102	1.21049e-06
ENSSSCG00000047073	ABLIM2	0.999093	1.23335e-06
ENSSSCG00000044714	LIMCH1	0.999607	2.31066e-07
ENSSSCG00000042842	ATP8A1	0.999814	5.19898e-08
ENSSSCG00000041544	ATP8A1	0.999605	2.34329e-07
ENSSSCG00000044397	ATP8A1	0.999068	1.30245e-06
ENSSSCG00000045009	ATP8A1	0.999838	3.92596e-08
ENSSSCG00000043747	TEC	0.999512	3.57553e-07
ENSSSCG00000044280	TEC	0.999378	5.79565e-07
ENSSSCG00000050484	TEC	0.999219	9.15411e-07
ENSSSCG00000021146	DCUN1D4	0.999455	4.44722e-07
ENSSSCG00000048420	DCUN1D4	0.999192	9.8018e-07
ENSSSCG00000042595	DCUN1D4	0.999554	2.98417e-07
ENSSSCG00000050731	DCUN1D4	0.99938	5.7563e-07
ENSSSCG00000050484	DCUN1D4	0.999349	6.35819e-07
ENSSSCG00000049064	DCUN1D4	0.999063	1.31523e-06
ENSSSCG00000044736	DCUN1D4	0.99931	7.14969e-07
ENSSSCG00000044280	DCUN1D4	0.999753	9.13619e-08
ENSSSCG00000044280	ENSSSCG00000008898	0.999779	7.35395e-08
ENSSSCG00000050484	ENSSSCG00000008898	0.999698	1.37129e-07
ENSSSCG00000021146	ENSSSCG00000008898	0.999387	5.64357e-07
ENSSSCG00000044736	ENSSSCG00000008898	0.999455	4.45534e-07
ENSSSCG00000050731	ENSSSCG00000008898	0.999464	4.30941e-07
ENSSSCG00000042595	ENSSSCG00000008898	0.999442	4.66272e-07
ENSSSCG00000048420	ENAM	0.999241	8.64969e-07
ENSSSCG00000046125	ENAM	0.999119	1.16512e-06
ENSSSCG00000036524	ENAM	0.999884	2.03566e-08
ENSSSCG00000043747	CXCL8	0.999232	8.84209e-07
ENSSSCG00000050731	CXCL2	0.999508	3.62349e-07
ENSSSCG00000021146	CXCL2	0.99912	1.16218e-06
ENSSSCG00000044521	CXCL2	0.999419	5.06455e-07
ENSSSCG00000042842	AREG	0.999303	7.28889e-07
ENSSSCG00000041073	AREG	0.999823	4.67764e-08
ENSSSCG00000050731	SCARB2	0.9997	1.352e-07
ENSSSCG00000044736	SCARB2	0.999418	5.07369e-07
ENSSSCG00000044280	SCARB2	0.999693	1.41264e-07
ENSSSCG00000021146	SCARB2	0.999342	6.49175e-07
ENSSSCG00000049064	SCARB2	0.99906	1.32526e-06
ENSSSCG00000050484	SCARB2	0.999513	3.55179e-07
ENSSSCG00000042595	SCARB2	0.999774	7.64159e-08
ENSSSCG00000044736	ENSSSCG00000008981	0.999418	5.08495e-07
ENSSSCG00000042595	ENSSSCG00000008981	0.999348	6.3811e-07
ENSSSCG00000050484	ENSSSCG00000008981	0.999759	8.7286e-08
ENSSSCG00000043747	ENSSSCG00000008981	0.99921	9.36008e-07
ENSSSCG00000050731	ENSSSCG00000008981	0.999471	4.19466e-07
ENSSSCG00000021146	ENSSSCG00000008981	0.999325	6.84003e-07
ENSSSCG00000044280	ENSSSCG00000008981	0.999806	5.65171e-08
ENSSSCG00000044280	TLR2	0.999647	1.87372e-07
ENSSSCG00000050731	TLR2	0.999135	1.12256e-06
ENSSSCG00000021146	TLR2	0.999816	5.0656e-08
ENSSSCG00000048127	DCLK2	0.999052	1.34697e-06
ENSSSCG00000041488	GAB1	0.999135	1.12105e-06
ENSSSCG00000044381	IL21	0.999473	4.16317e-07
ENSSSCG00000051406	IL21	0.999088	1.24846e-06
ENSSSCG00000050266	IL21	0.999249	8.46134e-07
ENSSSCG00000046958	NDST3	0.999491	3.8839e-07
ENSSSCG00000045009	ACSS3	0.999839	3.87199e-08
ENSSSCG00000041544	ACSS3	0.99988	2.16587e-08
ENSSSCG00000042842	ACSS3	0.999407	5.27377e-07
ENSSSCG00000024743	MTTP	0.999418	5.08321e-07
ENSSSCG00000047898	MTTP	0.999507	3.63852e-07
ENSSSCG00000050111	MTTP	0.99953	3.31246e-07
ENSSSCG00000050484	SPP1	0.999724	1.14403e-07
ENSSSCG00000049064	SPP1	0.999293	7.50334e-07
ENSSSCG00000046125	SPP1	0.999277	7.84467e-07
ENSSSCG00000042595	SPP1	0.999715	1.22139e-07
ENSSSCG00000044280	SPP1	0.99968	1.53806e-07
ENSSSCG00000044736	SPP1	0.999779	7.31372e-08
ENSSSCG00000050731	SPP1	0.999175	1.02175e-06
ENSSSCG00000048420	SPP1	0.999417	5.09717e-07
ENSSSCG00000048420	ENSSSCG00000009240	0.999363	6.09459e-07
ENSSSCG00000044736	ENSSSCG00000009240	0.999944	4.67667e-09
ENSSSCG00000046125	ENSSSCG00000009240	0.999455	4.44662e-07
ENSSSCG00000049064	ENSSSCG00000009240	0.99914	1.10989e-06
ENSSSCG00000050484	ENSSSCG00000009240	0.999891	1.76873e-08
ENSSSCG00000044280	ENSSSCG00000009240	0.999596	2.44889e-07
ENSSSCG00000042595	ENSSSCG00000009240	0.999649	1.84561e-07
ENSSSCG00000051406	ENSSSCG00000009348	0.999282	7.73865e-07
ENSSSCG00000042392	FAM216B	0.999776	7.51727e-08
ENSSSCG00000035711	TNFSF11	0.999114	1.17727e-06
ENSSSCG00000050653	PCDH8	0.999202	9.54813e-07
ENSSSCG00000050796	PCDH8	0.99901	1.47089e-06
ENSSSCG00000036524	EDNRB	0.999777	7.45956e-08
ENSSSCG00000044408	EDNRB	0.999174	1.02227e-06
ENSSSCG00000037137	UGGT2	0.999377	5.8268e-07
ENSSSCG00000050380	UGGT2	0.999134	1.12359e-06
ENSSSCG00000045535	UGGT2	0.999475	4.13556e-07
ENSSSCG00000036524	UGGT2	0.999003	1.49156e-06
ENSSSCG00000041544	GPR183	0.999339	6.54352e-07
ENSSSCG00000045009	GPR183	0.999482	4.02663e-07
ENSSSCG00000042842	GPR183	0.999795	6.2924e-08
ENSSSCG00000044397	GPR183	0.999299	7.37045e-07
ENSSSCG00000047818	C13orf46	0.999006	1.48114e-06
ENSSSCG00000044736	RASA3	0.99906	1.32394e-06
ENSSSCG00000049854	RASA3	0.999146	1.09376e-06
ENSSSCG00000036524	RASA3	0.99929	7.56098e-07
ENSSSCG00000046125	RASA3	0.999595	2.46206e-07
ENSSSCG00000042595	NFIL3	0.999475	4.13548e-07
ENSSSCG00000044280	NFIL3	0.999215	9.24932e-07
ENSSSCG00000048420	NFIL3	0.999187	9.91312e-07
ENSSSCG00000050731	NFIL3	0.999241	8.64843e-07
ENSSSCG00000049064	NFIL3	0.99934	6.52997e-07
ENSSSCG00000021146	NFIL3	0.999055	1.33912e-06
ENSSSCG00000042595	SLC18A1	0.999289	7.57292e-07
ENSSSCG00000049064	SLC18A1	0.999797	6.19953e-08
ENSSSCG00000048420	SLC18A1	0.999044	1.37149e-06
ENSSSCG00000041073	SLC18A1	0.999411	5.20767e-07
ENSSSCG00000042842	SLC18A1	0.999612	2.25442e-07
ENSSSCG00000051406	SLC18A1	0.999083	1.26102e-06
ENSSSCG00000044280	SFTPC	0.999046	1.36488e-06
ENSSSCG00000050484	SFTPC	0.999453	4.48888e-07
ENSSSCG00000044736	SFTPC	0.999073	1.28774e-06
ENSSSCG00000043747	SFTPC	0.999663	1.69891e-07
ENSSSCG00000044280	ENSSSCG00000009625	0.999493	3.85016e-07
ENSSSCG00000021146	ENSSSCG00000009625	0.999732	1.07398e-07
ENSSSCG00000046125	ENSSSCG00000000983	0.999487	3.95207e-07
ENSSSCG00000041267	ENSSSCG00000000983	0.999534	3.25982e-07
ENSSSCG00000051406	DOCK5	0.999337	6.60144e-07
ENSSSCG00000041544	DOCK5	0.999108	1.19307e-06
ENSSSCG00000045009	DOCK5	0.999007	1.47835e-06
ENSSSCG00000041073	DOCK5	0.999615	2.22092e-07
ENSSSCG00000042842	DOCK5	0.99967	1.63493e-07
ENSSSCG00000044381	DOCK5	0.999095	1.22844e-06
ENSSSCG00000049064	DOCK5	0.999034	1.39842e-06
ENSSSCG00000042722	CHRNA2	0.999079	1.27228e-06
ENSSSCG00000021146	CLU	0.9991	1.21421e-06
ENSSSCG00000044280	CLU	0.99972	1.1781e-07
ENSSSCG00000043747	CLU	0.999736	1.04139e-07
ENSSSCG00000050484	CLU	0.99928	7.78281e-07
ENSSSCG00000005094	NUGGC	0.999129	1.13778e-06
ENSSSCG00000048420	DDX60	0.999371	5.93687e-07
ENSSSCG00000042595	DDX60	0.999455	4.45945e-07
ENSSSCG00000041073	DDX60	0.999569	2.78633e-07
ENSSSCG00000044736	DDX60	0.999239	8.68594e-07
ENSSSCG00000049064	DDX60	0.999709	1.27443e-07
ENSSSCG00000044397	SCARB1	0.999108	1.19258e-06
ENSSSCG00000035711	CACNA1I	0.999288	7.5938e-07
ENSSSCG00000042108	DTX1	0.999342	6.49198e-07
ENSSSCG00000051593	DTX1	0.999628	2.0736e-07
ENSSSCG00000042842	OAS2	0.999274	7.91343e-07
ENSSSCG00000044397	OAS2	0.999003	1.49122e-06
ENSSSCG00000049669	OAS2	0.999446	4.60215e-07
ENSSSCG00000041544	OAS2	0.999132	1.12873e-06
ENSSSCG00000046125	BICDL1	0.999045	1.36743e-06
[truncated: 1,072 more rows]

## Sheet: 21dpi
lncRNA ID	Gene Symbol	Pearson Correlation Coefficient	P-value
ENSSSCG00000046495	EML5	0.999321	6.91533e-07
ENSSSCG00000050343	EML5	0.999044	1.37092e-06
ENSSSCG00000050648	TTC8	0.999485	3.97042e-07
ENSSSCG00000048130	CHRM3	0.999243	8.59727e-07
ENSSSCG00000050648	CHRM3	0.999287	7.63207e-07
ENSSSCG00000041403	GALNT17	0.999147	1.09079e-06
ENSSSCG00000038429	A4GALT	0.999396	5.46653e-07
ENSSSCG00000045074	PDK2	0.999057	1.3335e-06
ENSSSCG00000049641	GCA	0.999785	6.93197e-08
ENSSSCG00000035331	ESYT3	0.999319	6.95631e-07
ENSSSCG00000050742	ESYT3	0.999445	4.6117e-07
ENSSSCG00000043024	LTB4R	0.999007	1.47919e-06
ENSSSCG00000050648	LSAMP	0.999508	3.63118e-07
ENSSSCG00000048831	ADCY5	0.999125	1.14763e-06
ENSSSCG00000047250	ADCY5	0.999313	7.08194e-07
ENSSSCG00000050648	ADCY5	0.999864	2.75488e-08
ENSSSCG00000050742	ADCY5	0.999301	7.32814e-07
ENSSSCG00000048806	S1PR5	0.999026	1.42111e-06
ENSSSCG00000051691	S1PR5	0.999325	6.84208e-07
ENSSSCG00000047253	DOK6	0.99948	4.05574e-07
ENSSSCG00000050648	LGALSL	0.999593	2.48258e-07
ENSSSCG00000047250	LGALSL	0.999173	1.02632e-06
ENSSSCG00000050742	LGALSL	0.999622	2.14695e-07
ENSSSCG00000046031	SORCS1	0.999149	1.08551e-06
ENSSSCG00000045445	SORCS1	0.999868	2.59459e-08
ENSSSCG00000044503	SORCS1	0.999746	9.71402e-08
ENSSSCG00000049641	ENSSSCG00000030088	0.999041	1.38042e-06
ENSSSCG00000049641	NUDT7	0.999532	3.28757e-07
ENSSSCG00000035331	NDRG2	0.99905	1.35349e-06
ENSSSCG00000038429	FBP1	0.999354	6.24975e-07
ENSSSCG00000050742	STARD4	0.999873	2.40945e-08
ENSSSCG00000044197	STARD4	0.999053	1.34522e-06
ENSSSCG00000051079	SH3BGRL2	0.999257	8.28136e-07
ENSSSCG00000044503	SCRG1	0.999228	8.946e-07
ENSSSCG00000045445	SCRG1	0.999303	7.29564e-07
ENSSSCG00000050193	SCRG1	0.999185	9.95554e-07
ENSSSCG00000050648	ENSSSCG00000032108	0.99904	1.38099e-06
ENSSSCG00000050742	ENSSSCG00000032108	0.999403	5.34884e-07
ENSSSCG00000047250	ENSSSCG00000032108	0.999867	2.6556e-08
ENSSSCG00000043173	ENSSSCG00000032108	0.999102	1.20934e-06
ENSSSCG00000039179	ENSSSCG00000032135	0.999534	3.25327e-07
ENSSSCG00000048806	ADGRG3	0.999648	1.85767e-07
ENSSSCG00000047650	MGST1	0.999757	8.88021e-08
ENSSSCG00000035331	MGST1	0.999541	3.16489e-07
ENSSSCG00000049881	ENSSSCG00000002825	0.999268	8.0421e-07
ENSSSCG00000033930	ENSSSCG00000002825	0.999239	8.68788e-07
ENSSSCG00000050204	ENSSSCG00000002825	0.999691	1.42915e-07
ENSSSCG00000035342	TPPP	0.999294	7.47854e-07
ENSSSCG00000043173	TPPP	0.999602	2.37338e-07
ENSSSCG00000047250	ARL4A	0.999264	8.12387e-07
ENSSSCG00000035342	ARL4A	0.999007	1.47772e-06
ENSSSCG00000050742	ARL4A	0.999378	5.80418e-07
ENSSSCG00000035331	ARL4A	0.99951	3.60744e-07
ENSSSCG00000051757	DNAH7	0.999186	9.93223e-07
ENSSSCG00000047253	ENSSSCG00000033189	0.999829	4.39428e-08
ENSSSCG00000050595	TNNI2	0.999631	2.04084e-07
ENSSSCG00000044197	ENSSSCG00000033363	0.999255	8.32617e-07
ENSSSCG00000050742	ENSSSCG00000033363	0.999646	1.88293e-07
ENSSSCG00000043024	ENSSSCG00000002918	0.999484	3.98909e-07
ENSSSCG00000047650	ENSSSCG00000002918	0.999354	6.24922e-07
ENSSSCG00000035331	ENSSSCG00000034000	0.999055	1.33887e-06
ENSSSCG00000035342	ENSSSCG00000034000	0.999412	5.19097e-07
ENSSSCG00000043173	ENSSSCG00000034000	0.99946	4.3684e-07
ENSSSCG00000050648	ENSSSCG00000034000	0.999019	1.44262e-06
ENSSSCG00000047250	ENSSSCG00000034000	0.999638	1.96934e-07
ENSSSCG00000050742	ENSSSCG00000034000	0.999508	3.62705e-07
ENSSSCG00000043563	ACVR1B	0.99904	1.38137e-06
ENSSSCG00000050204	NREP	0.999326	6.81148e-07
ENSSSCG00000050742	NREP	0.999161	1.05439e-06
ENSSSCG00000044197	ENSSSCG00000003000	0.999092	1.23644e-06
ENSSSCG00000048806	ENSSSCG00000035617	0.999428	4.91277e-07
ENSSSCG00000050742	RFLNA	0.999474	4.14427e-07
ENSSSCG00000047250	RFLNA	0.99938	5.75609e-07
ENSSSCG00000035342	RFLNA	0.999027	1.41928e-06
ENSSSCG00000044197	TXNDC16	0.999357	6.19958e-07
ENSSSCG00000050742	TXNDC16	0.999857	3.08347e-08
ENSSSCG00000047253	NPR3	0.999853	3.22543e-08
ENSSSCG00000043024	ENSSSCG00000003090	0.999559	2.92049e-07
ENSSSCG00000046495	ENSSSCG00000036342	0.999664	1.6909e-07
ENSSSCG00000047086	ENSSSCG00000036451	0.999124	1.15087e-06
ENSSSCG00000038429	TNFSF13	0.999887	1.90426e-08
ENSSSCG00000035331	PPT1	0.999582	2.62287e-07
ENSSSCG00000047650	TMEM92	0.999273	7.92725e-07
ENSSSCG00000035331	TMEM92	0.999613	2.24122e-07
ENSSSCG00000038429	KBTBD7	0.999042	1.37654e-06
ENSSSCG00000035331	PPBP	0.999682	1.51394e-07
ENSSSCG00000047650	PPBP	0.999689	1.44837e-07
ENSSSCG00000035331	ENSSSCG00000037735	0.999008	1.47583e-06
ENSSSCG00000050742	ENSSSCG00000037735	0.999717	1.20084e-07
ENSSSCG00000044197	SLC25A33	0.999181	1.0053e-06
ENSSSCG00000050742	SLC25A33	0.999299	7.36002e-07
ENSSSCG00000048130	ENSSSCG00000038215	0.999831	4.27335e-08
ENSSSCG00000047253	ENSSSCG00000038215	0.999171	1.03012e-06
ENSSSCG00000048130	ENSSSCG00000038679	0.999837	4.0033e-08
ENSSSCG00000038429	C1QC	0.999571	2.75913e-07
ENSSSCG00000043024	ENSSSCG00000038991	0.999132	1.13059e-06
ENSSSCG00000050648	MAP7	0.999081	1.26583e-06
ENSSSCG00000048831	MAP7	0.999508	3.63226e-07
ENSSSCG00000035331	ENSSSCG00000003271	0.999654	1.79684e-07
ENSSSCG00000047650	ENSSSCG00000003271	0.999381	5.74778e-07
ENSSSCG00000045445	ENSSSCG00000039569	0.999089	1.24559e-06
ENSSSCG00000046031	ENSSSCG00000039569	0.999566	2.82842e-07
ENSSSCG00000047250	FCAR	0.999291	7.52801e-07
ENSSSCG00000050742	FCAR	0.999758	8.80933e-08
ENSSSCG00000050742	ENSSSCG00000039880	0.999144	1.09942e-06
ENSSSCG00000047250	ENSSSCG00000039880	0.999072	1.29041e-06
ENSSSCG00000035331	ENSSSCG00000039880	0.999703	1.32424e-07
ENSSSCG00000050204	CES1	0.999064	1.31362e-06
ENSSSCG00000035331	CES1	0.999154	1.07258e-06
ENSSSCG00000049881	CES1	0.999224	9.03969e-07
ENSSSCG00000038429	CLIC2	0.999743	9.93494e-08
ENSSSCG00000043024	GPR35	0.999125	1.1479e-06
ENSSSCG00000048130	AK4	0.999208	9.40537e-07
ENSSSCG00000050204	COLEC12	0.999103	1.20554e-06
ENSSSCG00000035342	COLEC12	0.999197	9.66774e-07
ENSSSCG00000050648	COLEC12	0.999248	8.47725e-07
ENSSSCG00000050742	COLEC12	0.999274	7.90298e-07
ENSSSCG00000047752	TSPAN19	0.999211	9.34622e-07
ENSSSCG00000039179	PDLIM7	0.999616	2.21708e-07
ENSSSCG00000047650	SGTB	0.999868	2.61606e-08
ENSSSCG00000043270	ENSSSCG00000040615	0.999329	6.74221e-07
ENSSSCG00000051691	SLC26A9	0.999039	1.384e-06
ENSSSCG00000048806	SLC26A9	0.999221	9.1098e-07
ENSSSCG00000049641	ENSSSCG00000040826	0.999485	3.97817e-07
ENSSSCG00000041938	ENSSSCG00000041446	0.999522	3.42499e-07
ENSSSCG00000047253	ENSSSCG00000043280	0.999272	7.9582e-07
ENSSSCG00000047571	IFT22	0.999511	3.58697e-07
ENSSSCG00000043563	THEMIS2	0.999186	9.9468e-07
ENSSSCG00000049881	SLC2A12	0.999119	1.16513e-06
ENSSSCG00000050204	SLC2A12	0.99991	1.21064e-08
ENSSSCG00000044197	PTPRK	0.999163	1.04956e-06
ENSSSCG00000035331	B4GALNT1	0.999365	6.03782e-07
ENSSSCG00000050742	B4GALNT1	0.999816	5.09795e-08
ENSSSCG00000047250	B4GALNT1	0.99923	8.88776e-07
ENSSSCG00000043173	GJA1	0.999179	1.01134e-06
ENSSSCG00000050742	GJA1	0.99922	9.11542e-07
ENSSSCG00000047250	GJA1	0.999801	5.92471e-08
ENSSSCG00000043563	ARHGAP9	0.999796	6.26783e-08
ENSSSCG00000039179	PM20D2	0.999071	1.29478e-06
ENSSSCG00000043173	METTL24	0.999107	1.19483e-06
ENSSSCG00000047250	METTL24	0.999447	4.59325e-07
ENSSSCG00000046031	METTL24	0.999087	1.25055e-06
ENSSSCG00000051016	METTL24	0.999464	4.31492e-07
ENSSSCG00000050742	FAM81A	0.999112	1.18233e-06
ENSSSCG00000043173	FAM81A	0.999523	3.41815e-07
ENSSSCG00000047250	FAM81A	0.999841	3.79947e-08
ENSSSCG00000051016	FAM81A	0.99915	1.08301e-06
ENSSSCG00000035331	TYRO3	0.999695	1.39188e-07
ENSSSCG00000048806	SERPINB10	0.999432	4.84221e-07
ENSSSCG00000050204	DAAM1	0.99963	2.05489e-07
ENSSSCG00000043563	KLHL9	0.999341	6.51522e-07
ENSSSCG00000048130	MPDZ	0.999271	7.96582e-07
ENSSSCG00000050742	VLDLR	0.999933	6.70698e-09
ENSSSCG00000047250	VLDLR	0.999002	1.49233e-06
ENSSSCG00000044197	KLF4	0.999207	9.42499e-07
ENSSSCG00000047253	WHRN	0.999006	1.48144e-06
ENSSSCG00000050204	ENSSSCG00000005638	0.999725	1.13072e-07
ENSSSCG00000039179	EPS8	0.999301	7.31919e-07
ENSSSCG00000044197	SQLE	0.999103	1.2074e-06
ENSSSCG00000050742	SQLE	0.999671	1.62664e-07
ENSSSCG00000050742	DPYS	0.99927	7.98941e-07
ENSSSCG00000043173	DPYS	0.999263	8.15366e-07
ENSSSCG00000050648	DPYS	0.999276	7.85785e-07
ENSSSCG00000047250	DPYS	0.999833	4.18876e-08
ENSSSCG00000045445	ESRP1	0.999675	1.58127e-07
ENSSSCG00000044503	ESRP1	0.999665	1.68389e-07
ENSSSCG00000035331	CLEC12B	0.999479	4.06959e-07
ENSSSCG00000050204	SULF1	0.999852	3.29752e-08
ENSSSCG00000050204	RGS4	0.999239	8.69417e-07
ENSSSCG00000050742	RGS4	0.999111	1.18469e-06
ENSSSCG00000036538	CLSTN3	0.999116	1.17257e-06
ENSSSCG00000035331	FCGR1A	0.999064	1.31311e-06
ENSSSCG00000035342	TSPAN2	0.999115	1.17502e-06
ENSSSCG00000050742	TSPAN2	0.999537	3.21288e-07
ENSSSCG00000043173	TSPAN2	0.999155	1.06968e-06
ENSSSCG00000039179	PLEKHG6	0.999237	8.74106e-07
ENSSSCG00000049881	PALMD	0.999445	4.61698e-07
ENSSSCG00000050204	PALMD	0.999532	3.28499e-07
ENSSSCG00000033930	PALMD	0.999208	9.40617e-07
ENSSSCG00000047337	ABCA4	0.999919	9.89166e-09
ENSSSCG00000050648	FERMT1	0.999683	1.51036e-07
ENSSSCG00000048130	FERMT1	0.999089	1.24515e-06
ENSSSCG00000048831	FERMT1	0.999458	4.39994e-07
ENSSSCG00000033930	ENSSSCG00000007181	0.99942	5.0441e-07
ENSSSCG00000050204	ENSSSCG00000007181	0.999446	4.60824e-07
ENSSSCG00000048130	SULF2	0.999787	6.82696e-08
ENSSSCG00000050648	SULF2	0.99908	1.27055e-06
ENSSSCG00000038429	RTF2	0.999262	8.16565e-07
ENSSSCG00000050204	CTCFL	0.999099	1.21699e-06
ENSSSCG00000033930	CPNE8	0.999747	9.63177e-08
ENSSSCG00000046932	AUTS2	0.999316	7.02237e-07
ENSSSCG00000050742	CNTN1	0.999483	4.0043e-07
ENSSSCG00000047250	CNTN1	0.999964	1.94151e-09
ENSSSCG00000050648	CNTN1	0.999191	9.80795e-07
ENSSSCG00000043173	CNTN1	0.999386	5.65459e-07
ENSSSCG00000035331	ROGDI	0.999525	3.3832e-07
ENSSSCG00000043024	ROGDI	0.99902	1.44012e-06
ENSSSCG00000042393	SEPTIN12	0.999492	3.86341e-07
ENSSSCG00000048130	ABCA3	0.999095	1.22766e-06
ENSSSCG00000050204	EPCAM	0.999664	1.69463e-07
ENSSSCG00000033930	EPCAM	0.999398	5.43428e-07
ENSSSCG00000050204	QPCT	0.99928	7.78418e-07
ENSSSCG00000050204	CLIP4	0.999006	1.48144e-06
ENSSSCG00000050742	CLIP4	0.999177	1.01586e-06
ENSSSCG00000033930	CLIP4	0.999023	1.43116e-06
ENSSSCG00000050204	KIF3C	0.999085	1.25474e-06
ENSSSCG00000033930	KIF3C	0.999148	1.08906e-06
ENSSSCG00000048130	SLIT2	0.999828	4.45779e-08
ENSSSCG00000047250	GUCY1B1	0.999706	1.29613e-07
ENSSSCG00000050742	GUCY1B1	0.999361	6.12717e-07
ENSSSCG00000042043	RASSF6	0.999612	2.25521e-07
ENSSSCG00000049881	DCN	0.999682	1.5131e-07
ENSSSCG00000044197	SGMS2	0.999124	1.14986e-06
ENSSSCG00000047250	PPFIA2	0.999595	2.46216e-07
ENSSSCG00000046031	PPFIA2	0.999603	2.36699e-07
ENSSSCG00000051016	PPFIA2	0.999314	7.05639e-07
ENSSSCG00000048831	PPFIA2	0.999252	8.38912e-07
ENSSSCG00000048436	SMAD9	0.999185	9.95709e-07
ENSSSCG00000050742	CYSLTR2	0.999557	2.94046e-07
ENSSSCG00000039179	COMMD6	0.999682	1.51575e-07
ENSSSCG00000046031	EFNB2	0.999513	3.56141e-07
ENSSSCG00000045445	EFNB2	0.99903	1.41171e-06
ENSSSCG00000042692	SFTPC	0.999285	7.66537e-07
ENSSSCG00000051691	TESC	0.999435	4.79049e-07
ENSSSCG00000049641	CORO1C	0.99929	7.56727e-07
ENSSSCG00000035331	ENSSSCG00000010128	0.99959	2.51954e-07
ENSSSCG00000050742	ENSSSCG00000010128	0.999581	2.63354e-07
ENSSSCG00000047250	ENSSSCG00000010128	0.999089	1.24409e-06
ENSSSCG00000048130	MTR	0.999893	1.71495e-08
ENSSSCG00000050648	CDH23	0.99903	1.40978e-06
ENSSSCG00000048130	CDH23	0.999896	1.63508e-08
ENSSSCG00000050204	CYB5R1	0.999698	1.36347e-07
ENSSSCG00000049881	CYB5R1	0.99932	6.9382e-07
ENSSSCG00000033930	CYB5R1	0.999092	1.23556e-06
ENSSSCG00000046330	SPINK4	0.999481	4.0395e-07
ENSSSCG00000047250	TMEM236	0.999659	1.74651e-07
ENSSSCG00000051016	TMEM236	0.999502	3.72235e-07
ENSSSCG00000043173	TMEM236	0.999287	7.63437e-07
ENSSSCG00000050204	MRC1	0.999355	6.23596e-07
ENSSSCG00000048806	CREM	0.999622	2.14705e-07
ENSSSCG00000049125	ACAA1	0.999535	3.23721e-07
ENSSSCG00000048806	CDCP1	0.999471	4.20397e-07
ENSSSCG00000045074	STAB1	0.999519	3.47576e-07
ENSSSCG00000050204	HRH1	0.999301	7.31981e-07
ENSSSCG00000050742	ACKR4	0.999228	8.93243e-07
ENSSSCG00000035331	ACKR4	0.999749	9.44513e-08
ENSSSCG00000044197	DCBLD2	0.999151	1.08138e-06
ENSSSCG00000043665	MAP7D2	0.999327	6.78305e-07
ENSSSCG00000045074	RPS6KA3	0.999294	7.4653e-07
ENSSSCG00000050742	GPR82	0.99935	6.32727e-07
ENSSSCG00000035331	GPR82	0.999781	7.1787e-08
ENSSSCG00000033930	ENSSSCG00000012566	0.999007	1.47885e-06
ENSSSCG00000050204	ENSSSCG00000012566	0.999622	2.14418e-07
ENSSSCG00000048130	KLHL13	0.999679	1.5458e-07
ENSSSCG00000049641	NAALADL1	0.999685	1.48501e-07
ENSSSCG00000042043	ENSSSCG00000013120	0.999335	6.63729e-07
ENSSSCG00000038429	COMMD9	0.999201	9.5766e-07
ENSSSCG00000050648	EHF	0.99922	9.11273e-07
ENSSSCG00000050742	EHF	0.999637	1.97922e-07
ENSSSCG00000047250	EHF	0.999113	1.17991e-06
ENSSSCG00000035342	EHF	0.999109	1.19013e-06
ENSSSCG00000045255	BDNF	0.999145	1.09575e-06
ENSSSCG00000050742	LGR4	0.99902	1.4408e-06
ENSSSCG00000047250	LGR4	0.999646	1.8768e-07
ENSSSCG00000050648	LGR4	0.999371	5.93518e-07
ENSSSCG00000048831	LGR4	0.999136	1.11936e-06
ENSSSCG00000047929	ANO3	0.999156	1.06749e-06
ENSSSCG00000047253	ANO3	0.999322	6.90197e-07
ENSSSCG00000046495	ANO3	0.999364	6.06594e-07
ENSSSCG00000051079	IZUMO4	0.999201	9.58008e-07
ENSSSCG00000048831	ANKRD24	0.999185	9.96639e-07
ENSSSCG00000050742	ANGPTL4	0.999311	7.12048e-07
ENSSSCG00000050204	ANGPTL4	0.999432	4.84001e-07
ENSSSCG00000049125	SLC44A2	0.999085	1.2547e-06
ENSSSCG00000051426	ADGRE3	0.999555	2.96904e-07
ENSSSCG00000043024	PTK7	0.999828	4.41355e-08
ENSSSCG00000050343	LVRN	0.999352	6.29e-07
ENSSSCG00000046495	LVRN	0.999517	3.49356e-07
ENSSSCG00000051453	ARL14EPL	0.99964	1.93946e-07
ENSSSCG00000048806	HBEGF	0.999555	2.96839e-07
ENSSSCG00000051691	HBEGF	0.999048	1.36002e-06
ENSSSCG00000050648	UCP3	0.999215	9.2398e-07
ENSSSCG00000048130	UCP3	0.99906	1.3261e-06
ENSSSCG00000044197	SLCO2B1	0.999319	6.96313e-07
ENSSSCG00000043173	ENSSSCG00000015083	0.999054	1.34225e-06
ENSSSCG00000050648	ENSSSCG00000015083	0.999464	4.31606e-07
ENSSSCG00000047250	ENSSSCG00000015083	0.999654	1.79688e-07
ENSSSCG00000050742	ENSSSCG00000015083	0.999863	2.80831e-08
ENSSSCG00000043024	KCTD17	0.99956	2.90156e-07
ENSSSCG00000051691	TFPI2	0.999381	5.7432e-07
ENSSSCG00000048806	TFPI2	0.999043	1.37213e-06
ENSSSCG00000048806	PON2	0.999008	1.47511e-06
ENSSSCG00000050742	PON1	0.999361	6.12956e-07
ENSSSCG00000043173	PON1	0.999233	8.82491e-07
ENSSSCG00000035342	PON1	0.999081	1.26611e-06
ENSSSCG00000047250	PON1	0.999601	2.39309e-07
ENSSSCG00000035331	PON1	0.999309	7.1687e-07
ENSSSCG00000041138	ASB4	0.999624	2.12519e-07
ENSSSCG00000049125	SCIN	0.99956	2.90875e-07
ENSSSCG00000050193	RAPGEF5	0.999713	1.23222e-07
ENSSSCG00000035331	SH3GL3	0.99981	5.44143e-08
ENSSSCG00000047650	SH3GL3	0.999239	8.68334e-07
ENSSSCG00000047929	STOX2	0.999051	1.34961e-06
ENSSSCG00000047253	STOX2	0.999498	3.78458e-07
ENSSSCG00000036538	STOX2	0.999123	1.15296e-06
ENSSSCG00000048831	LIMS2	0.999411	5.2042e-07
ENSSSCG00000047250	LIMS2	0.999459	4.3929e-07
ENSSSCG00000050648	LIMS2	0.999779	7.35057e-08
ENSSSCG00000036538	NCKAP1	0.999645	1.88607e-07
ENSSSCG00000051482	CYP27A1	0.999162	1.05318e-06
ENSSSCG00000033930	CYP27A1	0.999011	1.46641e-06
ENSSSCG00000050742	KIF7	0.999501	3.74178e-07
ENSSSCG00000035331	KIF7	0.999792	6.4954e-08
ENSSSCG00000050343	ENSSSCG00000016215	0.999194	9.72992e-07
ENSSSCG00000035331	WDR93	0.999122	1.15603e-06
ENSSSCG00000047650	SAG	0.999124	1.15109e-06
ENSSSCG00000035331	SAG	0.999519	3.47681e-07
ENSSSCG00000042043	FGF10	0.999913	1.14296e-08
ENSSSCG00000051016	FGF10	0.999051	1.35102e-06
ENSSSCG00000046031	FGF10	0.999334	6.6424e-07
ENSSSCG00000035331	DUSP1	0.999087	1.25061e-06
ENSSSCG00000038429	CCNG1	0.999471	4.20049e-07
ENSSSCG00000051068	ENSSSCG00000017213	0.999397	5.4537e-07
ENSSSCG00000040829	TANC2	0.99957	2.76905e-07
ENSSSCG00000039179	GRN	0.999123	1.15459e-06
ENSSSCG00000041487	RAMP2	0.999189	9.8539e-07
ENSSSCG00000050944	MYO1D	0.99936	6.13741e-07
ENSSSCG00000044197	KIF1C	0.999115	1.17331e-06
ENSSSCG00000038429	ENSSSCG00000017920	0.999054	1.34148e-06
ENSSSCG00000048831	DNAH9	0.999286	7.64926e-07
ENSSSCG00000044197	CDC42EP3	0.99905	1.35359e-06
ENSSSCG00000047650	RNASE10	0.999555	2.97437e-07
ENSSSCG00000035331	RNASE10	0.999066	1.30861e-06
ENSSSCG00000047650	ENSSSCG00000022258	0.999563	2.86458e-07
ENSSSCG00000051016	ROPN1L	0.999674	1.59211e-07
ENSSSCG00000047250	ROPN1L	0.999	1.49944e-06
ENSSSCG00000047650	ENSSSCG00000022331	0.999695	1.39245e-07
ENSSSCG00000035331	ENSSSCG00000022331	0.999477	4.10461e-07
ENSSSCG00000049881	FCN2	0.999326	6.8199e-07
ENSSSCG00000050204	FCN2	0.999612	2.25783e-07
ENSSSCG00000051016	PARD6G	0.999145	1.0973e-06
ENSSSCG00000048130	PLEKHH1	0.999815	5.11927e-08
ENSSSCG00000047253	PLEKHH1	0.99944	4.70562e-07
ENSSSCG00000044197	REEP1	0.999383	5.70427e-07
ENSSSCG00000038429	SLC31A2	0.99907	1.29766e-06
ENSSSCG00000049881	SLC5A2	0.999094	1.23224e-06
ENSSSCG00000038429	BDH1	0.999333	6.66692e-07
ENSSSCG00000041487	BDH1	0.999162	1.05391e-06
ENSSSCG00000049125	SPART	0.999046	1.36485e-06
ENSSSCG00000050595	ACP4	0.999139	1.11183e-06
ENSSSCG00000035331	ALDH1A2	0.999329	6.75325e-07
ENSSSCG00000047650	ALDH1A2	0.999682	1.51477e-07
ENSSSCG00000050343	ADCK1	0.999031	1.4082e-06
ENSSSCG00000046495	ADCK1	0.999112	1.18297e-06
ENSSSCG00000039179	ENPP4	0.999373	5.89739e-07
ENSSSCG00000051406	SLC38A5	0.999216	9.2255e-07
ENSSSCG00000050130	ENSSSCG00000026043	0.999319	6.96199e-07
ENSSSCG00000051339	KCNK13	0.9994	5.39005e-07
ENSSSCG00000037137	KCNK13	0.999275	7.88481e-07
ENSSSCG00000036761	KCNK13	0.999261	8.18198e-07
ENSSSCG00000048420	KCNK13	0.999512	3.5746e-07
ENSSSCG00000042589	KCNK13	0.999077	1.27668e-06
ENSSSCG00000042589	ENSSSCG00000026217	0.999022	1.43306e-06
ENSSSCG00000047793	ENSSSCG00000026217	0.999398	5.43677e-07
ENSSSCG00000045593	ENSSSCG00000026217	0.999281	7.74824e-07
ENSSSCG00000042332	DLG5	0.999239	8.67918e-07
ENSSSCG00000049958	BBS12	0.999174	1.0242e-06
ENSSSCG00000046057	ENSSSCG00000026339	0.99966	1.73799e-07
ENSSSCG00000037520	CLGN	0.999212	9.30508e-07
ENSSSCG00000021146	CLGN	0.999504	3.69429e-07
ENSSSCG00000050049	TC2N	0.999012	1.4625e-06
ENSSSCG00000048833	SLC23A1	0.999457	4.42858e-07
ENSSSCG00000051329	TLR1	0.999653	1.80653e-07
ENSSSCG00000021146	TLR6	0.999737	1.03958e-07
ENSSSCG00000037520	TLR6	0.999317	6.9883e-07
ENSSSCG00000051622	TMEM17	0.999472	4.18196e-07
ENSSSCG00000048282	TMEM17	0.999326	6.80271e-07
ENSSSCG00000041281	TMEM17	0.999218	9.16826e-07
ENSSSCG00000041241	BDKRB2	0.999068	1.30328e-06
ENSSSCG00000045593	ENSSSCG00000027046	0.999113	1.18112e-06
ENSSSCG00000048264	ENSSSCG00000027046	0.999263	8.15211e-07
ENSSSCG00000047793	ENSSSCG00000027046	0.999748	9.49836e-08
ENSSSCG00000047236	COA7	0.999155	1.07059e-06
ENSSSCG00000043371	ENSSSCG00000027124	0.999607	2.31786e-07
ENSSSCG00000042589	TNP2	0.999495	3.82666e-07
ENSSSCG00000036761	TNP2	0.999477	4.10433e-07
ENSSSCG00000051339	TNP2	0.999377	5.81245e-07
ENSSSCG00000047793	TNP2	0.999209	9.38288e-07
ENSSSCG00000045593	TNP2	0.999676	1.57521e-07
ENSSSCG00000037137	TNP2	0.999497	3.7951e-07
ENSSSCG00000039990	SH3PXD2B	0.999005	1.48434e-06
ENSSSCG00000044344	ENSSSCG00000027557	0.999056	1.33556e-06
ENSSSCG00000050130	IFI44L	0.999545	3.10913e-07
ENSSSCG00000048803	IFI44L	0.999129	1.13667e-06
ENSSSCG00000045593	ENSSSCG00000027677	0.999605	2.33877e-07
ENSSSCG00000051339	ENSSSCG00000027677	0.999388	5.60958e-07
ENSSSCG00000042589	ENSSSCG00000027677	0.999149	1.08646e-06
ENSSSCG00000036761	ENSSSCG00000027677	0.999636	1.99005e-07
ENSSSCG00000037137	ENSSSCG00000027677	0.999592	2.50077e-07
ENSSSCG00000041267	TRIM63	0.999287	7.63209e-07
ENSSSCG00000044736	TRIM63	0.999451	4.51906e-07
ENSSSCG00000045593	ABCG1	0.999414	5.15042e-07
ENSSSCG00000048803	ABCG1	0.999037	1.39157e-06
ENSSSCG00000051406	ABCG1	0.999093	1.23254e-06
ENSSSCG00000048065	ENSSSCG00000027777	0.999376	5.84519e-07
ENSSSCG00000049076	ENSSSCG00000027777	0.999571	2.7633e-07
ENSSSCG00000051339	SAMHD1	0.999087	1.24896e-06
ENSSSCG00000048803	SAMHD1	0.999222	9.07994e-07
ENSSSCG00000048420	SAMHD1	0.999098	1.22056e-06
ENSSSCG00000037137	SAMHD1	0.999217	9.20036e-07
ENSSSCG00000045593	SAMHD1	0.999428	4.91005e-07
ENSSSCG00000036761	SAMHD1	0.999342	6.49143e-07
ENSSSCG00000045593	SNRPN	0.999387	5.63769e-07
ENSSSCG00000048264	SNRPN	0.999907	1.30778e-08
ENSSSCG00000047793	SNRPN	0.999687	1.46729e-07
ENSSSCG00000050434	TREH	0.999013	1.4596e-06
ENSSSCG00000046947	SLC1A4	0.999084	1.25724e-06
ENSSSCG00000050266	ZFP36L1	0.999081	1.2651e-06
ENSSSCG00000045593	LHFPL2	0.999088	1.24689e-06
ENSSSCG00000048803	LHFPL2	0.999652	1.82143e-07
ENSSSCG00000051406	LHFPL2	0.999242	8.60841e-07
ENSSSCG00000036761	LHFPL2	0.999028	1.41667e-06
ENSSSCG00000028322	LHFPL2	0.999164	1.04707e-06
ENSSSCG00000021146	CD28	0.999149	1.08679e-06
ENSSSCG00000047133	CD28	0.999526	3.36471e-07
ENSSSCG00000047793	RARRES1	0.999608	2.30432e-07
ENSSSCG00000037137	RARRES1	0.999041	1.37971e-06
ENSSSCG00000042589	RARRES1	0.99983	4.31291e-08
ENSSSCG00000050130	ENSSSCG00000028674	0.999579	2.65233e-07
ENSSSCG00000046947	ENSSSCG00000028674	0.999419	5.05497e-07
ENSSSCG00000045593	ENSSSCG00000028674	0.999417	5.0961e-07
ENSSSCG00000036761	ATP6V1B2	0.999726	1.12265e-07
ENSSSCG00000037137	ATP6V1B2	0.999538	3.20674e-07
ENSSSCG00000051339	ATP6V1B2	0.999143	1.10193e-06
ENSSSCG00000045566	NXN	0.999416	5.10771e-07
ENSSSCG00000049516	ENSSSCG00000028802	0.999518	3.48875e-07
ENSSSCG00000046158	ENSSSCG00000028802	0.999177	1.0145e-06
ENSSSCG00000042919	SOD3	0.999106	1.19735e-06
ENSSSCG00000051339	HAVCR2	0.999032	1.40618e-06
ENSSSCG00000047793	HAVCR2	0.99961	2.28697e-07
ENSSSCG00000045593	HAVCR2	0.999528	3.33654e-07
ENSSSCG00000042589	HAVCR2	0.999818	4.96766e-08
ENSSSCG00000037137	HAVCR2	0.999202	9.53961e-07
ENSSSCG00000036761	HAVCR2	0.999023	1.43154e-06
ENSSSCG00000036761	MZB1	0.999878	2.23987e-08
ENSSSCG00000037137	MZB1	0.99979	6.60066e-08
ENSSSCG00000051339	MZB1	0.999901	1.46629e-08
ENSSSCG00000051406	ENSSSCG00000029257	0.99912	1.1622e-06
ENSSSCG00000028322	ENSSSCG00000029257	0.999093	1.23293e-06
ENSSSCG00000043371	ENSSSCG00000029257	0.999564	2.84499e-07
ENSSSCG00000051339	TIGIT	0.999477	4.09898e-07
ENSSSCG00000037137	TIGIT	0.999551	3.0275e-07
ENSSSCG00000042589	TIGIT	0.999547	3.07553e-07
ENSSSCG00000047793	TIGIT	0.999175	1.01973e-06
ENSSSCG00000045593	TIGIT	0.999589	2.53445e-07
ENSSSCG00000036761	TIGIT	0.999526	3.37246e-07
ENSSSCG00000048264	KCNE3	0.999882	2.09747e-08
ENSSSCG00000047793	KCNE3	0.999574	2.72478e-07
ENSSSCG00000045593	CCNB1	0.999407	5.27471e-07
ENSSSCG00000045738	PALLD	0.999448	4.56232e-07
ENSSSCG00000044972	GSE1	0.999359	6.15579e-07
ENSSSCG00000047195	STAC3	0.999038	1.38828e-06
ENSSSCG00000047133	EMB	0.999138	1.1148e-06
ENSSSCG00000042589	EMB	0.999214	9.26165e-07
ENSSSCG00000021146	EMB	0.999332	6.6923e-07
ENSSSCG00000051339	RAB23	0.999336	6.61562e-07
ENSSSCG00000037137	RAB23	0.999803	5.82263e-08
ENSSSCG00000036761	RAB23	0.999646	1.87659e-07
ENSSSCG00000051339	ENSSSCG00000029596	0.999741	1.00671e-07
ENSSSCG00000036761	ENSSSCG00000029596	0.999875	2.34894e-08
ENSSSCG00000037137	ENSSSCG00000029596	0.99983	4.32392e-08
ENSSSCG00000047779	ENSSSCG00000029668	0.999345	6.4243e-07
ENSSSCG00000049958	ENSSSCG00000029668	0.999591	2.50873e-07
ENSSSCG00000021146	CYTIP	0.999346	6.40888e-07
ENSSSCG00000047133	CYTIP	0.999249	8.45743e-07
ENSSSCG00000044736	RHOBTB3	0.999481	4.04423e-07
ENSSSCG00000041267	RHOBTB3	0.999569	2.78992e-07
ENSSSCG00000036096	RHOBTB3	0.999405	5.30135e-07
ENSSSCG00000047793	ENSSSCG00000000207	0.999551	3.02704e-07
ENSSSCG00000042589	ENSSSCG00000000207	0.999745	9.71691e-08
ENSSSCG00000045593	ENSSSCG00000000207	0.999623	2.13002e-07
ENSSSCG00000051406	TCP11L1	0.999365	6.04999e-07
ENSSSCG00000051339	SLC38A9	0.999125	1.14805e-06
ENSSSCG00000048264	SLC38A9	0.999159	1.0599e-06
ENSSSCG00000037137	SLC38A9	0.999549	3.05147e-07
ENSSSCG00000042589	SLC38A9	0.999313	7.06849e-07
ENSSSCG00000047793	SLC38A9	0.999524	3.3978e-07
ENSSSCG00000045593	SLC38A9	0.99976	8.65283e-08
ENSSSCG00000036761	SLC38A9	0.999468	4.24968e-07
ENSSSCG00000051406	ARHGEF3	0.999699	1.35871e-07
ENSSSCG00000028322	ARHGEF3	0.999024	1.42925e-06
ENSSSCG00000051406	ENSSSCG00000030433	0.999193	9.77363e-07
ENSSSCG00000048904	ENSSSCG00000030433	0.99919	9.84722e-07
ENSSSCG00000028322	ENSSSCG00000030433	0.999745	9.74878e-08
ENSSSCG00000048904	BUB1	0.999014	1.45874e-06
ENSSSCG00000048803	BUB1	0.999058	1.32997e-06
ENSSSCG00000028322	HERC5	0.999281	7.75027e-07
ENSSSCG00000051406	HERC5	0.999103	1.20765e-06
ENSSSCG00000048904	HERC5	0.999141	1.10779e-06
ENSSSCG00000028322	IGF1R	0.999693	1.41608e-07
ENSSSCG00000051406	IGF1R	0.999134	1.12417e-06
ENSSSCG00000048904	IGF1R	0.999678	1.55557e-07
ENSSSCG00000021146	ENSSSCG00000030735	0.999868	2.61538e-08
ENSSSCG00000037520	ENSSSCG00000030735	0.999442	4.67276e-07
ENSSSCG00000036761	ENSSSCG00000030801	0.999595	2.46458e-07
ENSSSCG00000037137	ENSSSCG00000030801	0.999403	5.34958e-07
ENSSSCG00000048420	ENSSSCG00000030801	0.999293	7.49533e-07
ENSSSCG00000048803	ENSSSCG00000030801	0.999453	4.49223e-07
ENSSSCG00000046947	AARS1	0.999738	1.03303e-07
ENSSSCG00000050130	AARS1	0.999175	1.02065e-06
ENSSSCG00000046668	CD24	0.999224	9.02212e-07
ENSSSCG00000036761	SNX18	0.999358	6.18278e-07
ENSSSCG00000048803	SNX18	0.999115	1.17441e-06
ENSSSCG00000028322	SNX18	0.99924	8.66718e-07
ENSSSCG00000037137	SNX18	0.999036	1.39362e-06
ENSSSCG00000051339	SNX18	0.999021	1.43773e-06
ENSSSCG00000051406	SNX18	0.999083	1.25989e-06
ENSSSCG00000045593	CMKLR1	0.999212	9.3211e-07
ENSSSCG00000047793	CMKLR1	0.999054	1.34226e-06
ENSSSCG00000028322	MARCKSL1	0.999842	3.73805e-08
ENSSSCG00000048904	MARCKSL1	0.999364	6.06198e-07
ENSSSCG00000051406	MARCKSL1	0.999538	3.19661e-07
ENSSSCG00000041267	PRRT1B	0.999018	1.44622e-06
ENSSSCG00000048127	ARHGAP17	0.999049	1.35548e-06
ENSSSCG00000051339	TSPAN10	0.999139	1.11187e-06
ENSSSCG00000044188	ZNF462	0.99914	1.10834e-06
ENSSSCG00000047793	ENSSSCG00000031640	0.999599	2.40977e-07
ENSSSCG00000042589	ENSSSCG00000031640	0.999498	3.78147e-07
ENSSSCG00000045593	ENSSSCG00000031640	0.999109	1.19085e-06
ENSSSCG00000046668	TNFAIP8L3	0.99906	1.32599e-06
ENSSSCG00000048420	CADM1	0.99919	9.84948e-07
ENSSSCG00000037520	CADM1	0.999433	4.81995e-07
ENSSSCG00000021146	CADM1	0.999414	5.15218e-07
ENSSSCG00000051339	DDIT4	0.999963	2.08861e-09
ENSSSCG00000036761	DDIT4	0.999829	4.38725e-08
ENSSSCG00000037137	DDIT4	0.999787	6.78993e-08
ENSSSCG00000048264	ST8SIA5	0.999005	1.4833e-06
ENSSSCG00000036761	ST8SIA5	0.999436	4.76654e-07
ENSSSCG00000051339	ST8SIA5	0.999271	7.96564e-07
ENSSSCG00000042589	ST8SIA5	0.99938	5.77386e-07
ENSSSCG00000045593	ST8SIA5	0.999772	7.82931e-08
ENSSSCG00000037137	ST8SIA5	0.999499	3.76143e-07
ENSSSCG00000047793	ST8SIA5	0.999282	7.72865e-07
ENSSSCG00000050434	P2RY13	0.999222	9.07951e-07
ENSSSCG00000050130	GPNMB	0.999328	6.76308e-07
ENSSSCG00000045593	GPNMB	0.999692	1.42684e-07
ENSSSCG00000046947	GPNMB	0.999581	2.63389e-07
ENSSSCG00000048833	SLC37A3	0.999452	4.49703e-07
ENSSSCG00000042589	ACP5	0.99974	1.0143e-07
ENSSSCG00000047793	ACP5	0.999305	7.24678e-07
ENSSSCG00000041267	CCL4	0.999092	1.23742e-06
ENSSSCG00000047793	RGS1	0.999235	8.78523e-07
ENSSSCG00000045593	RGS1	0.999798	6.0949e-08
ENSSSCG00000046947	RGS1	0.99914	1.1099e-06
ENSSSCG00000037137	RGS1	0.999566	2.82721e-07
ENSSSCG00000036761	RGS1	0.999521	3.43719e-07
ENSSSCG00000048264	RGS1	0.999304	7.25877e-07
ENSSSCG00000051339	RGS1	0.999016	1.45149e-06
ENSSSCG00000048904	WFS1	0.999047	1.36142e-06
ENSSSCG00000041267	CXCL10	0.999673	1.60739e-07
ENSSSCG00000044736	CXCL10	0.999455	4.45412e-07
ENSSSCG00000044736	ENSSSCG00000032503	0.999263	8.15278e-07
ENSSSCG00000041267	ENSSSCG00000032503	0.999181	1.00638e-06
ENSSSCG00000042589	ENSSSCG00000032503	0.999083	1.26118e-06
ENSSSCG00000047793	ENSSSCG00000032503	0.999003	1.49145e-06
ENSSSCG00000051406	PDCD1LG2	0.999107	1.19684e-06
ENSSSCG00000048803	PDCD1LG2	0.999399	5.41346e-07
ENSSSCG00000028322	PDCD1LG2	0.99963	2.05121e-07
ENSSSCG00000048904	PDCD1LG2	0.999498	3.78278e-07
ENSSSCG00000037137	TMC6	0.999092	1.23516e-06
ENSSSCG00000048264	TMC6	0.999363	6.08788e-07
ENSSSCG00000047133	ENSSSCG00000032609	0.999705	1.30757e-07
ENSSSCG00000051339	MILR1	0.999313	7.07111e-07
ENSSSCG00000037137	MILR1	0.99922	9.1202e-07
ENSSSCG00000048420	MILR1	0.999436	4.76482e-07
ENSSSCG00000036761	MILR1	0.999263	8.15069e-07
ENSSSCG00000042589	MILR1	0.999228	8.92928e-07
ENSSSCG00000045593	SLC39A14	0.999226	8.98046e-07
ENSSSCG00000037137	SLC39A14	0.999503	3.71197e-07
ENSSSCG00000048803	SLC39A14	0.999433	4.82018e-07
ENSSSCG00000036761	SLC39A14	0.999577	2.6875e-07
ENSSSCG00000051339	LPCAT2	0.999503	3.70415e-07
ENSSSCG00000048420	LPCAT2	0.999217	9.20438e-07
ENSSSCG00000037520	ENSSSCG00000032661	0.999017	1.44817e-06
ENSSSCG00000048282	ENSSSCG00000032702	0.99908	1.26819e-06
ENSSSCG00000050130	E2F2	0.999538	3.19776e-07
ENSSSCG00000046947	E2F2	0.999544	3.11344e-07
ENSSSCG00000042332	E2F2	0.999086	1.25342e-06
ENSSSCG00000045593	E2F2	0.99958	2.64595e-07
ENSSSCG00000045593	CERS6	0.999708	1.27749e-07
ENSSSCG00000048803	CERS6	0.999379	5.78082e-07
ENSSSCG00000045593	PCDH18	0.999857	3.05527e-08
ENSSSCG00000047793	PCDH18	0.999236	8.75265e-07
ENSSSCG00000045206	ZC3HAV1L	0.999864	2.77694e-08
ENSSSCG00000048264	SHCBP1	0.999266	8.0837e-07
ENSSSCG00000037137	SHCBP1	0.999179	1.01171e-06
ENSSSCG00000045593	NUAK1	0.999117	1.17033e-06
ENSSSCG00000021146	IFNG	0.999302	7.31338e-07
ENSSSCG00000048420	IFNG	0.999519	3.46278e-07
ENSSSCG00000037520	IFNG	0.999275	7.8881e-07
ENSSSCG00000036761	ENSSSCG00000033089	0.999351	6.31435e-07
ENSSSCG00000048803	ENSSSCG00000033089	0.999576	2.69456e-07
ENSSSCG00000045593	ENSSSCG00000033089	0.999006	1.48008e-06
ENSSSCG00000037137	ENSSSCG00000033089	0.999089	1.24511e-06
ENSSSCG00000048420	PALM2AKAP2	0.999202	9.53962e-07
ENSSSCG00000036761	PALM2AKAP2	0.999067	1.30485e-06
ENSSSCG00000036761	SASH1	0.999122	1.15521e-06
ENSSSCG00000051339	SASH1	0.999268	8.02575e-07
ENSSSCG00000037137	SASH1	0.999376	5.84861e-07
ENSSSCG00000042589	SASH1	0.999489	3.91903e-07
ENSSSCG00000047793	SASH1	0.999069	1.30091e-06
ENSSSCG00000028322	IRF4	0.999151	1.07987e-06
ENSSSCG00000051329	ENSSSCG00000033385	0.999287	7.63118e-07
ENSSSCG00000036096	DEPDC1	0.999742	9.97646e-08
ENSSSCG00000041267	DEPDC1	0.99921	9.35605e-07
ENSSSCG00000041267	SPC24	0.999042	1.37607e-06
ENSSSCG00000042589	BST2	0.99949	3.90137e-07
ENSSSCG00000049322	ENSSSCG00000033465	0.999772	7.79153e-08
ENSSSCG00000051406	BAG2	0.999761	8.56477e-08
ENSSSCG00000028322	BAG2	0.99938	5.7619e-07
ENSSSCG00000048904	BAG2	0.999056	1.33551e-06
ENSSSCG00000048420	BAG2	0.999148	1.08825e-06
ENSSSCG00000047793	TUBB2B	0.999527	3.34955e-07
ENSSSCG00000042589	TUBB2B	0.999043	1.37199e-06
ENSSSCG00000048264	TUBB2B	0.999642	1.9187e-07
ENSSSCG00000037137	TUBB2B	0.99905	1.35197e-06
ENSSSCG00000051027	TBXA2R	0.999633	2.02398e-07
ENSSSCG00000051339	LAX1	0.999225	8.99992e-07
ENSSSCG00000028322	LAX1	0.999426	4.94052e-07
ENSSSCG00000036761	LAX1	0.999301	7.3189e-07
ENSSSCG00000051406	LAX1	0.99913	1.13516e-06
ENSSSCG00000043966	CCDC8	0.999621	2.15819e-07
ENSSSCG00000048420	DYNC2H1	0.999161	1.05541e-06
ENSSSCG00000041905	ENSSSCG00000034023	0.999648	1.86126e-07
ENSSSCG00000042332	TNFSF15	0.999516	3.51056e-07
ENSSSCG00000046947	TNFSF15	0.999427	4.92028e-07
ENSSSCG00000050130	TNFSF15	0.999396	5.47014e-07
ENSSSCG00000049669	SLC5A3	0.999318	6.96506e-07
ENSSSCG00000049420	SAMD10	0.99929	7.55662e-07
ENSSSCG00000037520	GNAO1	0.999571	2.75606e-07
ENSSSCG00000037137	PMEPA1	0.999008	1.47564e-06
ENSSSCG00000036761	PMEPA1	0.999054	1.3408e-06
ENSSSCG00000048803	PMEPA1	0.999067	1.30563e-06
ENSSSCG00000041267	ENSSSCG00000034284	0.999152	1.0775e-06
ENSSSCG00000047793	ENSSSCG00000034284	0.99914	1.10965e-06
ENSSSCG00000044736	ENSSSCG00000034284	0.999403	5.34195e-07
ENSSSCG00000048803	ARL4C	0.999138	1.11536e-06
ENSSSCG00000028322	ARL4C	0.999745	9.77024e-08
ENSSSCG00000048904	ARL4C	0.999209	9.38675e-07
ENSSSCG00000051406	ARL4C	0.999229	8.92497e-07
ENSSSCG00000048420	ARL4C	0.999119	1.1651e-06
ENSSSCG00000042589	SPECC1	0.999521	3.44545e-07
ENSSSCG00000045593	SPECC1	0.999382	5.73521e-07
ENSSSCG00000047793	SPECC1	0.999203	9.53212e-07
ENSSSCG00000049196	OGN	0.999325	6.82919e-07
ENSSSCG00000048420	MGAM	0.99945	4.54462e-07
ENSSSCG00000036761	MGAM	0.999616	2.21374e-07
ENSSSCG00000037137	MGAM	0.999433	4.82907e-07
ENSSSCG00000051339	MGAM	0.999659	1.74725e-07
ENSSSCG00000042196	SH3BP4	0.999856	3.10344e-08
ENSSSCG00000037137	ENSSSCG00000034802	0.999488	3.93913e-07
ENSSSCG00000047133	ENSSSCG00000034802	0.999301	7.32108e-07
ENSSSCG00000051339	ENSSSCG00000034802	0.999802	5.88793e-08
ENSSSCG00000036761	ENSSSCG00000034802	0.999462	4.34772e-07
ENSSSCG00000049958	ARMCX4	0.999583	2.6046e-07
ENSSSCG00000041241	ARMCX4	0.999101	1.2123e-06
ENSSSCG00000049042	ARMCX4	0.999176	1.01885e-06
ENSSSCG00000044972	ARMCX4	0.999782	7.14698e-08
ENSSSCG00000042178	CGNL1	0.999271	7.97104e-07
ENSSSCG00000049669	ADORA2B	0.999204	9.50671e-07
ENSSSCG00000045593	KIF26A	0.999167	1.04151e-06
ENSSSCG00000046947	KIF26A	0.999269	8.00963e-07
ENSSSCG00000047133	ENSSSCG00000035226	0.99924	8.66571e-07
ENSSSCG00000021146	ENSSSCG00000035226	0.999489	3.91829e-07
ENSSSCG00000048904	NXNL2	0.999479	4.06322e-07
ENSSSCG00000028322	NXNL2	0.999662	1.71273e-07
ENSSSCG00000051406	NXNL2	0.999104	1.20362e-06
ENSSSCG00000041073	ENSSSCG00000035293	0.99952	3.45777e-07
ENSSSCG00000044736	ISG12(A)	0.999794	6.39125e-08
ENSSSCG00000041267	ISG12(A)	0.999888	1.88234e-08
ENSSSCG00000044487	ISG12(A)	0.999218	9.1789e-07
ENSSSCG00000042021	KRT18	0.999079	1.27228e-06
ENSSSCG00000028322	ITGB7	0.999465	4.29567e-07
ENSSSCG00000048803	ITGB7	0.999007	1.47892e-06
ENSSSCG00000045593	ENSSSCG00000035649	0.999176	1.01792e-06
ENSSSCG00000050130	ENSSSCG00000035649	0.999388	5.62585e-07
ENSSSCG00000044794	TAL1	0.999052	1.34754e-06
ENSSSCG00000050076	PTPRF	0.999708	1.28134e-07
ENSSSCG00000042589	PLIN2	0.999817	5.02926e-08
ENSSSCG00000037137	PLIN2	0.999012	1.46294e-06
ENSSSCG00000047793	PLIN2	0.99946	4.36724e-07
ENSSSCG00000045593	PLIN2	0.99923	8.89012e-07
ENSSSCG00000042332	ENSSSCG00000035908	0.999293	7.48994e-07
ENSSSCG00000051406	P2RY8	0.999142	1.10327e-06
ENSSSCG00000051339	SPSB1	0.99905	1.35438e-06
ENSSSCG00000047869	ENSSSCG00000036017	0.999225	9.00993e-07
ENSSSCG00000042438	XG	0.999402	5.37009e-07
ENSSSCG00000046947	CALHM6	0.99902	1.43959e-06
ENSSSCG00000050130	CALHM6	0.999061	1.32227e-06
ENSSSCG00000045593	CALHM6	0.999632	2.02688e-07
ENSSSCG00000042589	ENSSSCG00000036224	0.999303	7.27633e-07
ENSSSCG00000037137	ENSSSCG00000036224	0.99988	2.15298e-08
ENSSSCG00000036761	ENSSSCG00000036224	0.99984	3.8479e-08
ENSSSCG00000051339	ENSSSCG00000036224	0.999894	1.69029e-08
ENSSSCG00000041241	ELOVL6	0.99934	6.53561e-07
ENSSSCG00000050167	SLC43A1	0.999749	9.44913e-08
ENSSSCG00000048264	CCDC50	0.999433	4.81627e-07
ENSSSCG00000047793	CCDC50	0.999346	6.42103e-07
ENSSSCG00000045593	CCDC50	0.999782	7.15294e-08
ENSSSCG00000037137	CCDC50	0.999585	2.58642e-07
ENSSSCG00000046947	CCDC50	0.999063	1.31774e-06
ENSSSCG00000036761	CCDC50	0.999508	3.6371e-07
ENSSSCG00000048420	GPX3	0.999677	1.56086e-07
ENSSSCG00000045593	ENSSSCG00000000261	0.999445	4.61912e-07
ENSSSCG00000048803	ENSSSCG00000000261	0.99912	1.1617e-06
ENSSSCG00000036761	ENSSSCG00000000261	0.999139	1.11063e-06
ENSSSCG00000042438	PTP4A3	0.999162	1.0537e-06
ENSSSCG00000047793	POLQ	0.999051	1.34952e-06
ENSSSCG00000047793	EMP1	0.999661	1.72598e-07
ENSSSCG00000042589	EMP1	0.999669	1.64355e-07
ENSSSCG00000048420	ENSSSCG00000036983	0.999245	8.54558e-07
ENSSSCG00000051406	ENSSSCG00000036983	0.999079	1.27142e-06
ENSSSCG00000048904	ENSSSCG00000036983	0.999615	2.22241e-07
ENSSSCG00000028322	ENSSSCG00000036983	0.999469	4.233e-07
ENSSSCG00000048803	ENSSSCG00000036983	0.999558	2.92957e-07
ENSSSCG00000050796	PLVAP	0.999557	2.94883e-07
ENSSSCG00000048168	EMP2	0.999193	9.76219e-07
ENSSSCG00000049076	EMP2	0.999277	7.83692e-07
ENSSSCG00000048420	RGS2	0.999301	7.32027e-07
ENSSSCG00000036761	RGS2	0.999634	2.00509e-07
ENSSSCG00000051339	RGS2	0.999536	3.23161e-07
ENSSSCG00000042589	RGS2	0.999155	1.0712e-06
ENSSSCG00000037137	RGS2	0.999684	1.49323e-07
ENSSSCG00000044075	PRC1	0.999305	7.23782e-07
ENSSSCG00000048420	PDCD1	0.99916	1.05848e-06
ENSSSCG00000037137	PDCD1	0.99985	3.36707e-08
ENSSSCG00000051339	PDCD1	0.999462	4.34768e-07
ENSSSCG00000036761	PDCD1	0.999893	1.73156e-08
ENSSSCG00000042589	CLIC5	0.999099	1.21654e-06
ENSSSCG00000045593	CLIC5	0.99955	3.04005e-07
ENSSSCG00000051406	CSF1	0.999244	8.57664e-07
ENSSSCG00000028322	CSF1	0.999075	1.28405e-06
ENSSSCG00000048904	CSF1	0.999001	1.49576e-06
ENSSSCG00000045593	NEDD4	0.999442	4.67167e-07
ENSSSCG00000042178	LY6D	1	0
ENSSSCG00000041267	MNDA	0.99918	1.0086e-06
ENSSSCG00000041073	PRKAR2B	0.999524	3.39783e-07
ENSSSCG00000037137	MARCKS	0.999117	1.16867e-06
ENSSSCG00000042589	MARCKS	0.999427	4.91878e-07
ENSSSCG00000051339	MARCKS	0.999098	1.21967e-06
ENSSSCG00000045593	MARCKS	0.999327	6.80058e-07
ENSSSCG00000042589	PMP22	0.999925	8.34223e-09
ENSSSCG00000037137	PMP22	0.999036	1.39392e-06
ENSSSCG00000045593	PMP22	0.999098	1.21919e-06
ENSSSCG00000051339	PMP22	0.999282	7.73332e-07
ENSSSCG00000047793	PMP22	0.999021	1.43779e-06
ENSSSCG00000041267	ENSSSCG00000037885	0.999415	5.12497e-07
ENSSSCG00000044736	ENSSSCG00000037885	0.999169	1.03558e-06
ENSSSCG00000044487	ENSSSCG00000037885	0.999117	1.16857e-06
ENSSSCG00000044736	CCND1	0.999307	7.19906e-07
ENSSSCG00000041073	CCND1	0.999187	9.90991e-07
ENSSSCG00000028322	ITK	0.999881	2.13837e-08
ENSSSCG00000048904	ITK	0.999682	1.51887e-07
ENSSSCG00000051406	ITK	0.999484	3.98884e-07
ENSSSCG00000048803	ITK	0.999377	5.82588e-07
ENSSSCG00000028322	ENSSSCG00000038062	0.999422	5.0019e-07
ENSSSCG00000051406	COL18A1	0.999155	1.06948e-06
ENSSSCG00000049042	FUT10	0.999368	5.98842e-07
ENSSSCG00000048282	EREG	0.99918	1.00743e-06
ENSSSCG00000043684	SH3RF3	0.999293	7.48568e-07
ENSSSCG00000045593	CD226	0.999261	8.19894e-07
ENSSSCG00000048803	CD226	0.999241	8.63655e-07
ENSSSCG00000051406	CD226	0.999055	1.3382e-06
ENSSSCG00000047236	NUAK2	0.999077	1.27757e-06
ENSSSCG00000048803	BHLHA15	0.999254	8.35282e-07
ENSSSCG00000051406	BHLHA15	0.99932	6.92709e-07
ENSSSCG00000028322	BHLHA15	0.999483	4.01161e-07
ENSSSCG00000051406	MSI2	0.999105	1.20114e-06
ENSSSCG00000036761	SPTBN2	0.99952	3.45201e-07
ENSSSCG00000045593	SPTBN2	0.999105	1.20143e-06
ENSSSCG00000048803	SPTBN2	0.999087	1.24909e-06
ENSSSCG00000037137	SPTBN2	0.999316	7.01898e-07
ENSSSCG00000048420	SPTBN2	0.999251	8.41463e-07
ENSSSCG00000051339	SPTBN2	0.999394	5.50301e-07
ENSSSCG00000047793	CHAC1	0.999028	1.41592e-06
ENSSSCG00000045593	ARMCX1	0.999492	3.86588e-07
ENSSSCG00000050130	ARMCX1	0.999304	7.25462e-07
ENSSSCG00000042438	ENAH	0.99949	3.89981e-07
ENSSSCG00000048803	CCND2	0.999158	1.06208e-06
ENSSSCG00000042444	IKBIP	0.999511	3.59227e-07
ENSSSCG00000036761	PPM1K	0.999167	1.04005e-06
ENSSSCG00000048803	PPM1K	0.99905	1.35273e-06
ENSSSCG00000046947	PPM1K	0.999164	1.04765e-06
ENSSSCG00000041354	CEMIP	0.999298	7.38945e-07
ENSSSCG00000048420	KRT7	0.999422	5.0132e-07
ENSSSCG00000048264	CLIC4	0.999062	1.31952e-06
ENSSSCG00000045593	CLIC4	0.999524	3.39143e-07
ENSSSCG00000036761	CLIC4	0.999834	4.11187e-08
ENSSSCG00000037137	CLIC4	0.999824	4.63601e-08
ENSSSCG00000051339	CLIC4	0.999445	4.61712e-07
ENSSSCG00000042452	CACNG8	0.999331	6.71586e-07
ENSSSCG00000037137	ENSSSCG00000039102	0.999339	6.55334e-07
ENSSSCG00000047793	ENSSSCG00000039102	0.999241	8.64835e-07
ENSSSCG00000042589	ENSSSCG00000039102	0.999849	3.44119e-08
ENSSSCG00000036761	ENSSSCG00000039102	0.9991	1.2156e-06
ENSSSCG00000051339	ENSSSCG00000039102	0.99937	5.95461e-07
ENSSSCG00000049076	ADIPOQ	0.999008	1.47658e-06
ENSSSCG00000028322	ENSSSCG00000039146	0.99955	3.03257e-07
ENSSSCG00000049076	KANK2	0.99922	9.11506e-07
ENSSSCG00000041267	TCN1	0.999022	1.43395e-06
ENSSSCG00000051406	WSCD2	0.999099	1.21817e-06
ENSSSCG00000047793	TREM2	0.999694	1.40567e-07
ENSSSCG00000042589	TREM2	0.999574	2.71739e-07
ENSSSCG00000045593	TREM2	0.999451	4.5212e-07
ENSSSCG00000044487	SERPINH1	0.999339	6.55584e-07
ENSSSCG00000047993	SERPINH1	0.999072	1.29139e-06
ENSSSCG00000048420	SPON2	0.999919	9.8597e-09
ENSSSCG00000049076	ID3	0.999574	2.7261e-07
ENSSSCG00000048168	ID3	0.999444	4.63027e-07
ENSSSCG00000046947	ASPG	0.999075	1.28238e-06
ENSSSCG00000045593	ASPG	0.999342	6.49929e-07
ENSSSCG00000037137	ASPG	0.99966	1.73446e-07
ENSSSCG00000036761	ASPG	0.999766	8.20873e-08
ENSSSCG00000051339	ASPG	0.999219	9.1566e-07
ENSSSCG00000048904	KCNQ1	0.999194	9.74424e-07
ENSSSCG00000028322	KCNQ1	0.999488	3.93623e-07
ENSSSCG00000044736	MIPOL1	0.999195	9.70874e-07
ENSSSCG00000047993	MIPOL1	0.999115	1.1754e-06
ENSSSCG00000044487	MIPOL1	0.999302	7.31362e-07
ENSSSCG00000041267	MIPOL1	0.99957	2.77761e-07
ENSSSCG00000046947	RAP2A	0.999464	4.30251e-07
ENSSSCG00000045593	RAP2A	0.99943	4.86559e-07
ENSSSCG00000050130	RAP2A	0.999708	1.27725e-07
ENSSSCG00000041918	SHC3	0.999777	7.44919e-08
ENSSSCG00000046947	TLCD4	0.99913	1.13582e-06
ENSSSCG00000048803	TLCD4	0.99926	8.20971e-07
ENSSSCG00000045593	TLCD4	0.999725	1.1327e-07
ENSSSCG00000050130	TLCD4	0.999491	3.88227e-07
ENSSSCG00000049076	UCK2	0.999491	3.87956e-07
ENSSSCG00000048065	UCK2	0.999293	7.48551e-07
ENSSSCG00000051406	ENSSSCG00000039956	0.999644	1.89662e-07
ENSSSCG00000048168	TMEM151B	0.999349	6.35567e-07
ENSSSCG00000036761	EOMES	0.999052	1.34773e-06
ENSSSCG00000048264	EOMES	0.999157	1.06488e-06
ENSSSCG00000037137	EOMES	0.9992	9.58679e-07
ENSSSCG00000047793	EOMES	0.999406	5.28866e-07
ENSSSCG00000045593	EOMES	0.999752	9.26139e-08
ENSSSCG00000042589	EOMES	0.999327	6.79232e-07
ENSSSCG00000051339	B3GNT9	0.999868	2.60108e-08
ENSSSCG00000042589	B3GNT9	0.999283	7.70932e-07
ENSSSCG00000037137	B3GNT9	0.999588	2.54636e-07
ENSSSCG00000036761	B3GNT9	0.999604	2.35031e-07
ENSSSCG00000041810	CD3E	0.99916	1.05921e-06
ENSSSCG00000048264	NUPR1	0.999215	9.23546e-07
ENSSSCG00000042589	NUPR1	0.999414	5.1449e-07
ENSSSCG00000047793	NUPR1	0.999591	2.5141e-07
ENSSSCG00000045738	FLRT2	0.999146	1.09293e-06
ENSSSCG00000042589	TES	0.999305	7.24603e-07
ENSSSCG00000047793	TES	0.999314	7.06514e-07
ENSSSCG00000049996	LIN7A	0.999675	1.58007e-07
ENSSSCG00000047236	RND3	0.999316	7.01506e-07
ENSSSCG00000047793	KLRK1	0.999078	1.27459e-06
ENSSSCG00000042589	KLRK1	0.999372	5.90901e-07
ENSSSCG00000037137	ISG15	0.999189	9.86742e-07
ENSSSCG00000051339	ISG15	0.999392	5.55101e-07
ENSSSCG00000042589	ISG15	0.999879	2.19228e-08
ENSSSCG00000045593	MAF	0.999853	3.24981e-08
ENSSSCG00000048264	MAF	0.999469	4.22173e-07
ENSSSCG00000047793	MAF	0.999642	1.92527e-07
ENSSSCG00000048904	AKR1B1	0.999752	9.19681e-08
ENSSSCG00000028322	AKR1B1	0.999951	3.64174e-09
ENSSSCG00000051406	AKR1B1	0.999413	5.16343e-07
ENSSSCG00000028322	IL34	0.999068	1.30186e-06
ENSSSCG00000041810	IL34	0.999087	1.25012e-06
ENSSSCG00000042589	LPL	0.999289	7.57676e-07
ENSSSCG00000047793	LPL	0.999147	1.09137e-06
ENSSSCG00000036096	CCL8	0.999335	6.6263e-07
ENSSSCG00000045593	ENSSSCG00000040651	0.999161	1.05438e-06
ENSSSCG00000051339	ENSSSCG00000040651	0.999466	4.27917e-07
ENSSSCG00000037137	ENSSSCG00000040651	0.999631	2.03897e-07
ENSSSCG00000036761	ENSSSCG00000040651	0.999804	5.76431e-08
ENSSSCG00000048803	ENSSSCG00000040651	0.999116	1.17255e-06
ENSSSCG00000048420	ENSSSCG00000040651	0.999035	1.39771e-06
ENSSSCG00000044487	FABP4	0.999021	1.43802e-06
ENSSSCG00000044736	FABP4	0.99956	2.90661e-07
ENSSSCG00000041267	FABP4	0.999598	2.41821e-07
ENSSSCG00000050130	ENSSSCG00000040701	0.99912	1.16246e-06
ENSSSCG00000041434	ENSSSCG00000040779	0.999638	1.96848e-07
ENSSSCG00000042452	CHD5	0.999244	8.58124e-07
ENSSSCG00000028322	DUSP5	0.999614	2.23219e-07
ENSSSCG00000048803	DUSP5	0.999635	1.99869e-07
ENSSSCG00000048904	DUSP5	0.999319	6.95242e-07
ENSSSCG00000051406	DUSP5	0.999256	8.30321e-07
ENSSSCG00000043371	ENSSSCG00000040993	0.999272	7.95591e-07
ENSSSCG00000043684	ENSSSCG00000041010	0.999087	1.24963e-06
ENSSSCG00000049076	TNFRSF9	0.999503	3.69911e-07
ENSSSCG00000042332	ENSSSCG00000041731	0.999222	9.08157e-07
ENSSSCG00000028695	ENSSSCG00000041733	0.99903	1.41167e-06
ENSSSCG00000041648	SMIM33	0.999334	6.65167e-07
ENSSSCG00000041810	ENSSSCG00000042270	0.999261	8.19341e-07
ENSSSCG00000051339	ENSSSCG00000042270	0.999099	1.21778e-06
ENSSSCG00000051329	THBD	0.99931	7.13396e-07
ENSSSCG00000039990	THBD	0.999053	1.34548e-06
ENSSSCG00000042021	ENSSSCG00000042626	0.999658	1.74998e-07
ENSSSCG00000051004	ENSSSCG00000042807	0.999617	2.20418e-07
ENSSSCG00000046947	AGO4	0.999366	6.03024e-07
ENSSSCG00000051339	AGO4	0.999161	1.05479e-06
ENSSSCG00000037137	AGO4	0.99956	2.90364e-07
ENSSSCG00000045593	AGO4	0.999346	6.40696e-07
ENSSSCG00000036761	AGO4	0.999648	1.86079e-07
ENSSSCG00000044918	ENSSSCG00000043909	0.999138	1.11403e-06
ENSSSCG00000049322	ENSSSCG00000043909	0.999606	2.33207e-07
ENSSSCG00000047133	ENSSSCG00000044013	0.999193	9.7633e-07
ENSSSCG00000051555	ENSSSCG00000044354	0.999134	1.12408e-06
ENSSSCG00000047525	ENSSSCG00000044997	0.999351	6.32506e-07
ENSSSCG00000042438	ENSSSCG00000045349	0.99974	1.01549e-07
ENSSSCG00000049322	ENSSSCG00000045627	0.999104	1.20357e-06
ENSSSCG00000050130	ENSSSCG00000000293	0.999323	6.88277e-07
ENSSSCG00000051339	ENSSSCG00000047079	0.999061	1.32167e-06
ENSSSCG00000042589	ENSSSCG00000047079	0.99958	2.64892e-07
ENSSSCG00000042178	ENSSSCG00000047190	0.999908	1.27296e-08
ENSSSCG00000039990	ENSSSCG00000047454	0.999297	7.41691e-07
ENSSSCG00000045922	ENSSSCG00000048205	0.999053	1.34589e-06
ENSSSCG00000046151	ECE1	0.999613	2.25034e-07
ENSSSCG00000044918	ECE1	0.999406	5.28313e-07
ENSSSCG00000049669	ECE1	0.999032	1.40399e-06
ENSSSCG00000044972	ECE1	0.999539	3.18992e-07
ENSSSCG00000049042	ENSSSCG00000048770	0.999293	7.48947e-07
ENSSSCG00000046134	ENSSSCG00000049177	0.999195	9.72464e-07
ENSSSCG00000038414	ENSSSCG00000049813	0.999942	5.05501e-09
ENSSSCG00000044188	ENSSSCG00000050468	0.999609	2.29176e-07
ENSSSCG00000045566	ENSSSCG00000050715	0.999518	3.4904e-07
ENSSSCG00000045922	ENSSSCG00000050715	0.999049	1.35629e-06
ENSSSCG00000021146	LCK	0.999389	5.6066e-07
ENSSSCG00000046947	MTCL1	0.999188	9.89357e-07
ENSSSCG00000042332	MTCL1	0.999266	8.08571e-07
ENSSSCG00000045593	MTCL1	0.999476	4.11236e-07
ENSSSCG00000050130	MTCL1	0.999876	2.29178e-08
ENSSSCG00000042589	LAMA3	0.999527	3.35472e-07
ENSSSCG00000047793	LAMA3	0.999069	1.29872e-06
ENSSSCG00000048218	MMP19	0.999031	1.40774e-06
ENSSSCG00000047525	MMP19	0.99938	5.76154e-07
ENSSSCG00000046255	MMP19	0.999298	7.39597e-07
ENSSSCG00000048904	RNF125	0.999264	8.12799e-07
ENSSSCG00000051406	RNF125	0.999857	3.04967e-08
ENSSSCG00000028322	RNF125	0.999597	2.43096e-07
ENSSSCG00000049669	MAPRE2	0.999115	1.17428e-06
ENSSSCG00000046151	MAPRE2	0.999153	1.07512e-06
ENSSSCG00000049042	MAPRE2	0.999519	3.46522e-07
ENSSSCG00000044918	MAPRE2	0.999213	9.29072e-07
ENSSSCG00000049958	MAPRE2	0.999092	1.23711e-06
ENSSSCG00000042799	ENSSSCG00000003741	0.999306	7.22541e-07
ENSSSCG00000028695	IFI44	0.99969	1.43958e-07
ENSSSCG00000043771	CTH	0.999234	8.79422e-07
ENSSSCG00000048322	IL23R	0.999616	2.21046e-07
ENSSSCG00000037137	ENSSSCG00000003839	0.999577	2.67791e-07
ENSSSCG00000045593	ENSSSCG00000003839	0.999011	1.46758e-06
ENSSSCG00000042589	ENSSSCG00000003839	0.999058	1.32966e-06
ENSSSCG00000051339	ENSSSCG00000003839	0.999367	6.00783e-07
ENSSSCG00000048264	ENSSSCG00000003839	0.999123	1.1532e-06
ENSSSCG00000036761	ENSSSCG00000003839	0.999412	5.1836e-07
ENSSSCG00000044972	STIL	0.999328	6.76693e-07
ENSSSCG00000049958	STIL	0.999032	1.40648e-06
ENSSSCG00000046255	RPS6KA2	0.999445	4.62476e-07
ENSSSCG00000048904	MTHFD1L	0.99942	5.03681e-07
ENSSSCG00000051406	MTHFD1L	0.999909	1.2394e-08
ENSSSCG00000028322	MTHFD1L	0.999457	4.41783e-07
ENSSSCG00000047424	LRP11	0.999395	5.48109e-07
ENSSSCG00000042589	ENSSSCG00000004170	0.999324	6.84462e-07
ENSSSCG00000045593	ENSSSCG00000004170	0.999175	1.02087e-06
ENSSSCG00000048065	ENSSSCG00000004179	0.999138	1.11408e-06
ENSSSCG00000047133	FAM184A	0.99966	1.73446e-07
ENSSSCG00000051339	FAM184A	0.999008	1.4748e-06
ENSSSCG00000042589	FAM184A	0.999205	9.47714e-07
ENSSSCG00000021146	FAM184A	0.999228	8.9392e-07
ENSSSCG00000041241	CEP85L	0.999336	6.60912e-07
ENSSSCG00000047793	NT5E	0.999113	1.17858e-06
ENSSSCG00000044736	NT5E	0.999179	1.01166e-06
ENSSSCG00000047395	ANKRD6	0.999146	1.09378e-06
ENSSSCG00000041241	PRDM1	0.999052	1.34689e-06
ENSSSCG00000049958	PRDM1	0.999204	9.50446e-07
ENSSSCG00000048264	SESN1	0.999079	1.27278e-06
ENSSSCG00000037520	CEP57L1	0.999331	6.71016e-07
ENSSSCG00000037137	SLC16A7	0.9993	7.35567e-07
ENSSSCG00000048420	SLC16A7	0.999147	1.09116e-06
ENSSSCG00000036761	SLC16A7	0.999179	1.01178e-06
ENSSSCG00000045593	ENSSSCG00000004441	0.999081	1.2667e-06
ENSSSCG00000042589	ENSSSCG00000004441	0.999121	1.15807e-06
ENSSSCG00000047793	ENSSSCG00000004441	0.999946	4.30408e-09
ENSSSCG00000048264	ENSSSCG00000004441	0.999376	5.84188e-07
ENSSSCG00000049322	SETBP1	0.999185	9.97145e-07
ENSSSCG00000048420	LIPG	0.999424	4.98294e-07
ENSSSCG00000036761	LIPG	0.999322	6.90117e-07
ENSSSCG00000047133	LIPG	0.999036	1.39283e-06
ENSSSCG00000051339	LIPG	0.999605	2.34034e-07
ENSSSCG00000037137	LIPG	0.999305	7.24885e-07
ENSSSCG00000045738	MAPK4	0.999105	1.20159e-06
ENSSSCG00000051555	MAPK4	0.999143	1.10188e-06
ENSSSCG00000045922	ONECUT2	0.999205	9.48745e-07
ENSSSCG00000051339	HELB	0.99902	1.44075e-06
ENSSSCG00000036761	HELB	0.999233	8.83018e-07
ENSSSCG00000037137	HELB	0.999184	9.98924e-07
ENSSSCG00000048218	TEX9	0.999467	4.25781e-07
ENSSSCG00000046255	TEX9	0.99905	1.35253e-06
ENSSSCG00000041810	RAB27A	0.999646	1.88152e-07
ENSSSCG00000051339	RAB27A	0.999155	1.07074e-06
ENSSSCG00000051406	GLDN	0.999702	1.33152e-07
ENSSSCG00000048904	GLDN	0.999572	2.74533e-07
ENSSSCG00000028322	GLDN	0.999221	9.11041e-07
ENSSSCG00000044188	CEP152	0.999011	1.46706e-06
ENSSSCG00000047793	SLC30A4	0.999155	1.07143e-06
ENSSSCG00000037137	SLC30A4	0.999821	4.80949e-08
ENSSSCG00000051339	SLC30A4	0.999593	2.47865e-07
ENSSSCG00000042589	SLC30A4	0.999332	6.6829e-07
ENSSSCG00000045593	SLC30A4	0.999112	1.18373e-06
ENSSSCG00000036761	SLC30A4	0.999737	1.0348e-07
ENSSSCG00000044736	C15orf48	0.999462	4.33288e-07
ENSSSCG00000041267	C15orf48	0.999596	2.45275e-07
ENSSSCG00000047793	GATM	0.9992	9.60802e-07
ENSSSCG00000047525	FRMD5	0.999399	5.4224e-07
ENSSSCG00000050130	SPTBN5	0.99933	6.73643e-07
ENSSSCG00000042332	SPTBN5	0.999065	1.31204e-06
ENSSSCG00000048264	BUB1B	0.999112	1.18325e-06
ENSSSCG00000041241	RASGRP1	0.999047	1.36302e-06
ENSSSCG00000049042	RASGRP1	0.999646	1.87613e-07
ENSSSCG00000049958	RASGRP1	0.999147	1.09047e-06
ENSSSCG00000044972	RASGRP1	0.999034	1.4e-06
ENSSSCG00000042786	RNF152	0.999335	6.63488e-07
ENSSSCG00000048791	ATP8B1	0.999478	4.08608e-07
ENSSSCG00000046255	CILP	0.999152	1.0783e-06
ENSSSCG00000050629	FERMT2	0.999534	3.26066e-07
ENSSSCG00000048282	FERMT2	0.999145	1.09723e-06
ENSSSCG00000048584	BICD1	0.999547	3.08076e-07
ENSSSCG00000028322	ENSSSCG00000005095	0.999234	8.79765e-07
ENSSSCG00000036761	ENSSSCG00000005095	0.999065	1.31076e-06
ENSSSCG00000051406	ENSSSCG00000005095	0.999413	5.17075e-07
ENSSSCG00000048803	ENSSSCG00000005095	0.999162	1.05192e-06
ENSSSCG00000021146	TEK	0.999208	9.4108e-07
ENSSSCG00000051339	TEK	0.999476	4.11772e-07
ENSSSCG00000047133	TEK	0.99919	9.83003e-07
ENSSSCG00000036761	TEK	0.99931	7.14182e-07
ENSSSCG00000037137	TEK	0.999486	3.95621e-07
ENSSSCG00000041354	TUSC1	0.999151	1.08008e-06
ENSSSCG00000050796	IL33	0.999425	4.95123e-07
ENSSSCG00000044487	RANBP6	0.999264	8.11415e-07
ENSSSCG00000041267	RANBP6	0.99971	1.2608e-07
ENSSSCG00000044736	RANBP6	0.999543	3.13543e-07
ENSSSCG00000050821	ENSSSCG00000005209	0.99911	1.18698e-06
ENSSSCG00000048264	CD274	0.999302	7.30629e-07
ENSSSCG00000045593	CD274	0.99992	9.65211e-09
ENSSSCG00000050130	CD274	0.999107	1.19616e-06
ENSSSCG00000047793	CD274	0.999476	4.1136e-07
ENSSSCG00000049485	ARNTL2	0.999273	7.93602e-07
ENSSSCG00000045593	PSAT1	0.999189	9.86044e-07
ENSSSCG00000042589	PSAT1	0.999744	9.80154e-08
ENSSSCG00000047793	PSAT1	0.999737	1.03418e-07
ENSSSCG00000048803	TLE4	0.999147	1.08993e-06
ENSSSCG00000047133	SIT1	0.999071	1.29442e-06
ENSSSCG00000021146	SIT1	0.999655	1.78179e-07
ENSSSCG00000048065	MELK	0.999384	5.6843e-07
ENSSSCG00000041439	FRMPD1	0.999086	1.25399e-06
ENSSSCG00000042799	ANKS6	0.99912	1.16252e-06
ENSSSCG00000043371	GALNT12	0.999772	7.80019e-08
ENSSSCG00000039990	ENSSSCG00000005419	0.999297	7.41691e-07
ENSSSCG00000045593	ABCA1	0.999879	2.18949e-08
ENSSSCG00000047793	ABCA1	0.999416	5.11421e-07
ENSSSCG00000042589	ABCA1	0.999374	5.87367e-07
ENSSSCG00000047793	SLC44A1	0.999617	2.19849e-07
ENSSSCG00000048264	SLC44A1	0.999071	1.29515e-06
ENSSSCG00000042589	SLC44A1	0.99973	1.08996e-07
ENSSSCG00000046947	TRAF1	0.999398	5.43999e-07
ENSSSCG00000050130	TRAF1	0.999254	8.34303e-07
ENSSSCG00000049958	DAB2IP	0.999042	1.37502e-06
ENSSSCG00000036761	PTGS1	0.99959	2.52392e-07
ENSSSCG00000037137	PTGS1	0.999387	5.63471e-07
ENSSSCG00000047395	ENSSSCG00000005623	0.99975	9.34311e-08
ENSSSCG00000028322	DNM1	0.999242	8.61112e-07
ENSSSCG00000048904	DNM1	0.999523	3.4192e-07
ENSSSCG00000042589	PTGES	0.999081	1.26694e-06
ENSSSCG00000047793	PTGES	0.999299	7.36154e-07
ENSSSCG00000050731	HSBP1L1	0.99926	8.20287e-07
ENSSSCG00000044972	PCSK6	0.999229	8.90309e-07
ENSSSCG00000047793	SHAS2	0.99926	8.21699e-07
ENSSSCG00000045593	SHAS2	0.999898	1.56144e-08
ENSSSCG00000050266	SNTB1	0.999199	9.63147e-07
ENSSSCG00000036761	TMEM74	0.999083	1.26163e-06
ENSSSCG00000051406	TMEM74	0.99913	1.13504e-06
ENSSSCG00000048803	TMEM74	0.999233	8.81197e-07
ENSSSCG00000028322	TMEM74	0.999437	4.74688e-07
ENSSSCG00000048904	TMEM74	0.999017	1.45039e-06
ENSSSCG00000048420	TMEM74	0.999709	1.27413e-07
ENSSSCG00000048803	WWP1	0.999051	1.35054e-06
ENSSSCG00000041267	FABP5	0.99953	3.31994e-07
ENSSSCG00000044736	FABP5	0.999604	2.35725e-07
ENSSSCG00000048264	CD69	0.999033	1.40123e-06
ENSSSCG00000028322	PDE7A	0.99977	7.94499e-08
ENSSSCG00000051406	PDE7A	0.999228	8.94241e-07
ENSSSCG00000048803	PDE7A	0.999034	1.39794e-06
ENSSSCG00000048904	PDE7A	0.99992	9.70629e-09
ENSSSCG00000036761	SELL	0.999272	7.93908e-07
ENSSSCG00000051339	SELL	0.999709	1.26949e-07
ENSSSCG00000037137	SELL	0.999207	9.42632e-07
ENSSSCG00000051406	F5	0.999084	1.25777e-06
ENSSSCG00000048803	F5	0.99957	2.77696e-07
ENSSSCG00000051339	SLC19A2	0.999344	6.4476e-07
ENSSSCG00000036761	SLC19A2	0.999068	1.30158e-06
ENSSSCG00000037137	SLC19A2	0.999168	1.03783e-06
ENSSSCG00000045593	SLC19A2	0.999266	8.08354e-07
ENSSSCG00000042589	SLC19A2	0.999655	1.7855e-07
ENSSSCG00000051339	LY9	0.999022	1.43499e-06
ENSSSCG00000042589	LY9	0.999145	1.09575e-06
ENSSSCG00000048420	LY9	0.999396	5.47674e-07
ENSSSCG00000047793	SLAMF7	0.999478	4.07943e-07
ENSSSCG00000045593	SLAMF7	0.999436	4.77543e-07
ENSSSCG00000036761	SLAMF7	0.999377	5.825e-07
ENSSSCG00000051339	SLAMF7	0.999386	5.64869e-07
ENSSSCG00000042589	SLAMF7	0.99977	7.91499e-08
ENSSSCG00000037137	SLAMF7	0.999521	3.44442e-07
ENSSSCG00000041636	OR6N2	0.999339	6.55857e-07
ENSSSCG00000044736	ENSSSCG00000006455	0.999748	9.56037e-08
ENSSSCG00000044487	ENSSSCG00000006455	0.999056	1.33503e-06
ENSSSCG00000041267	ENSSSCG00000006455	0.999762	8.49021e-08
ENSSSCG00000051339	SH2D2A	0.999233	8.83196e-07
ENSSSCG00000047133	SH2D2A	0.999459	4.39659e-07
ENSSSCG00000021146	SH2D2A	0.999453	4.4948e-07
ENSSSCG00000048420	CD4	0.999474	4.15438e-07
ENSSSCG00000044972	THBS3	0.999568	2.79877e-07
ENSSSCG00000046151	THBS3	0.999054	1.34099e-06
ENSSSCG00000049042	THBS3	0.999542	3.15117e-07
ENSSSCG00000049958	THBS3	0.99901	1.47051e-06
ENSSSCG00000041810	CHRNB2	0.999244	8.57555e-07
ENSSSCG00000036761	ATP8B2	0.99904	1.38154e-06
ENSSSCG00000051406	ATP8B2	0.999143	1.10122e-06
ENSSSCG00000045593	ATP8B2	0.99925	8.42439e-07
ENSSSCG00000048803	ATP8B2	0.999491	3.8796e-07
ENSSSCG00000042589	PHGDH	0.999308	7.18239e-07
ENSSSCG00000047793	PHGDH	0.999939	5.51776e-09
ENSSSCG00000048264	PHGDH	0.999468	4.24494e-07
ENSSSCG00000045593	PHGDH	0.999113	1.17892e-06
ENSSSCG00000028322	TENT5C	0.999867	2.63615e-08
ENSSSCG00000048904	TENT5C	0.999281	7.7456e-07
ENSSSCG00000051406	TENT5C	0.999269	8.02145e-07
ENSSSCG00000039990	CD101	0.999168	1.03791e-06
ENSSSCG00000050130	CD101	0.999009	1.47298e-06
ENSSSCG00000045593	PTGFRN	0.999502	3.71617e-07
ENSSSCG00000042589	PTGFRN	0.999014	1.45762e-06
ENSSSCG00000021146	CD2	0.999127	1.14313e-06
ENSSSCG00000042589	CD2	0.999263	8.14488e-07
ENSSSCG00000047133	CD2	0.99934	6.53675e-07
ENSSSCG00000037520	IGSF3	0.999404	5.31907e-07
ENSSSCG00000021146	IGSF3	0.999004	1.48757e-06
ENSSSCG00000048420	IGSF3	0.999505	3.6699e-07
ENSSSCG00000051406	PTPN22	0.999316	7.01641e-07
ENSSSCG00000045593	PTPN22	0.999046	1.36394e-06
ENSSSCG00000048803	KCNA3	0.999292	7.52359e-07
ENSSSCG00000036761	KCNA3	0.999467	4.25865e-07
ENSSSCG00000037137	KCNA3	0.999355	6.23401e-07
ENSSSCG00000045593	KCNA3	0.999543	3.13856e-07
ENSSSCG00000046947	KCNA3	0.999087	1.24978e-06
ENSSSCG00000051339	VCAM1	0.999157	1.06681e-06
ENSSSCG00000042589	VCAM1	0.999305	7.24999e-07
ENSSSCG00000037137	VCAM1	0.999322	6.88548e-07
ENSSSCG00000042589	SNX7	0.999548	3.06341e-07
ENSSSCG00000051339	SNX7	0.999067	1.30608e-06
ENSSSCG00000047793	SNX7	0.999763	8.42936e-08
ENSSSCG00000048264	SNX7	0.999477	4.10983e-07
ENSSSCG00000045593	SNX7	0.999543	3.13159e-07
ENSSSCG00000037137	SNX7	0.999506	3.65729e-07
ENSSSCG00000036761	SNX7	0.999281	7.76146e-07
ENSSSCG00000036761	GBP2	0.999167	1.03969e-06
ENSSSCG00000045593	GBP2	0.999443	4.64804e-07
ENSSSCG00000046947	GBP2	0.999746	9.70134e-08
ENSSSCG00000050130	GBP2	0.999349	6.36317e-07
ENSSSCG00000037137	GBP2	0.999089	1.24353e-06
ENSSSCG00000050130	ZDHHC2	0.999251	8.40243e-07
ENSSSCG00000041267	IDO1	0.999737	1.04041e-07
ENSSSCG00000044736	IDO1	0.999712	1.24072e-07
ENSSSCG00000048004	ADAM3A	0.99948	4.05351e-07
ENSSSCG00000043684	ANK1	0.999248	8.47542e-07
ENSSSCG00000050130	TSPAN11	0.999286	7.63845e-07
ENSSSCG00000045593	TSPAN11	0.999517	3.49498e-07
ENSSSCG00000048322	CST7	0.999774	7.68001e-08
ENSSSCG00000037137	TPX2	0.999155	1.07159e-06
ENSSSCG00000036761	TPX2	0.999474	4.15586e-07
ENSSSCG00000028322	TPX2	0.999231	8.86302e-07
ENSSSCG00000048803	TPX2	0.999351	6.31917e-07
ENSSSCG00000036761	PPP1R16B	0.999063	1.31575e-06
ENSSSCG00000048420	PPP1R16B	0.999635	1.99532e-07
ENSSSCG00000051406	PPP1R16B	0.999229	8.90841e-07
ENSSSCG00000028322	PPP1R16B	0.9995	3.74472e-07
ENSSSCG00000048420	PLCG1	0.999191	9.80743e-07
ENSSSCG00000051339	PLCG1	0.999644	1.89893e-07
ENSSSCG00000036761	PLCG1	0.999669	1.64403e-07
ENSSSCG00000037137	PLCG1	0.999531	3.30108e-07
ENSSSCG00000047793	PLTP	0.999652	1.81686e-07
ENSSSCG00000045593	PLTP	0.999541	3.1541e-07
ENSSSCG00000042589	PLTP	0.999688	1.46096e-07
ENSSSCG00000042589	MMP9	0.999726	1.12217e-07
ENSSSCG00000047793	MMP9	0.999295	7.45946e-07
ENSSSCG00000036761	BCAS4	0.999511	3.58391e-07
ENSSSCG00000037137	BCAS4	0.999469	4.2296e-07
ENSSSCG00000041241	ZBP1	0.999252	8.40139e-07
ENSSSCG00000046947	CTSZ	0.999277	7.83386e-07
ENSSSCG00000050130	CTSZ	0.999169	1.03571e-06
ENSSSCG00000048904	ENSSSCG00000007578	0.999766	8.22646e-08
ENSSSCG00000028322	ENSSSCG00000007578	0.99965	1.83714e-07
ENSSSCG00000051406	ENSSSCG00000007578	0.999534	3.25524e-07
ENSSSCG00000048264	PSPH	0.999321	6.90987e-07
ENSSSCG00000041434	ZNF629	0.999689	1.44775e-07
ENSSSCG00000039990	IL21R	0.999651	1.82253e-07
ENSSSCG00000049669	XYLT1	0.999456	4.44121e-07
ENSSSCG00000049042	XYLT1	0.999908	1.278e-08
ENSSSCG00000049958	XYLT1	0.999346	6.42241e-07
ENSSSCG00000044918	XYLT1	0.999401	5.38404e-07
ENSSSCG00000048833	ABCC1	0.999082	1.2626e-06
ENSSSCG00000044972	NLRC3	0.999124	1.14979e-06
ENSSSCG00000028322	ALDH1L2	0.999012	1.46286e-06
ENSSSCG00000048803	ALDH1L2	0.999359	6.15536e-07
ENSSSCG00000037520	OMD	0.999079	1.27094e-06
ENSSSCG00000051406	CD8B	0.999482	4.01952e-07
ENSSSCG00000048420	CD8A	0.999367	6.00253e-07
ENSSSCG00000046947	ST3GAL5	0.999396	5.46357e-07
ENSSSCG00000047133	GNLY	0.999053	1.34413e-06
ENSSSCG00000021146	GNLY	0.99954	3.17344e-07
ENSSSCG00000041810	SPR	0.999305	7.23345e-07
ENSSSCG00000051339	SPR	0.999413	5.17577e-07
ENSSSCG00000045593	DYSF	0.999675	1.58146e-07
ENSSSCG00000050130	DYSF	0.999032	1.40447e-06
ENSSSCG00000046947	NAGK	0.999184	9.99036e-07
ENSSSCG00000049958	MXD1	0.999338	6.58117e-07
ENSSSCG00000036096	IGF1	0.999167	1.0395e-06
ENSSSCG00000048803	REL	0.999491	3.88734e-07
ENSSSCG00000050130	REL	0.999405	5.30943e-07
ENSSSCG00000045593	REL	0.999486	3.95931e-07
ENSSSCG00000049076	MAP4K3	0.999289	7.5744e-07
ENSSSCG00000046947	SLC35F6	0.999137	1.11614e-06
ENSSSCG00000050130	SLC35F6	0.99907	1.29627e-06
ENSSSCG00000021146	SDC1	0.999014	1.45732e-06
ENSSSCG00000047133	SDC1	0.99947	4.21498e-07
ENSSSCG00000048803	GEN1	0.999569	2.78228e-07
ENSSSCG00000045593	GEN1	0.999082	1.26265e-06
ENSSSCG00000051339	RSAD2	0.999655	1.78408e-07
ENSSSCG00000042589	RSAD2	0.999268	8.04572e-07
ENSSSCG00000036761	RSAD2	0.999751	9.31662e-08
ENSSSCG00000048420	RSAD2	0.999162	1.05248e-06
ENSSSCG00000037137	RSAD2	0.999792	6.46965e-08
ENSSSCG00000041241	JAKMIP1	0.999066	1.30845e-06
ENSSSCG00000042332	CD38	0.999145	1.09611e-06
ENSSSCG00000050130	CD38	0.999259	8.24201e-07
ENSSSCG00000048264	ADGRA3	0.999672	1.6133e-07
ENSSSCG00000048065	FAM114A1	0.999407	5.27269e-07
ENSSSCG00000048803	ATP8A1	0.999571	2.76522e-07
ENSSSCG00000048803	GNPDA2	0.999543	3.12743e-07
ENSSSCG00000048420	GNPDA2	0.99937	5.94431e-07
ENSSSCG00000045593	LRRC66	0.999014	1.45664e-06
ENSSSCG00000047793	LRRC66	0.999367	6.00923e-07
ENSSSCG00000042589	LRRC66	0.999395	5.4927e-07
ENSSSCG00000051406	TMEM144	0.999237	8.72596e-07
ENSSSCG00000036101	AMTN	0.99925	8.4424e-07
ENSSSCG00000044344	AMTN	0.999048	1.35968e-06
ENSSSCG00000042589	CXCL11	0.999548	3.06859e-07
ENSSSCG00000045593	CXCL11	0.999363	6.07927e-07
ENSSSCG00000051339	CXCL11	0.999634	2.00965e-07
ENSSSCG00000036761	CXCL11	0.999606	2.33189e-07
ENSSSCG00000037137	CXCL11	0.999617	2.2004e-07
ENSSSCG00000047793	CXCL11	0.999007	1.47924e-06
ENSSSCG00000045593	SCARB2	0.999596	2.44282e-07
ENSSSCG00000042589	SCARB2	0.999694	1.40834e-07
ENSSSCG00000047793	SCARB2	0.999736	1.04603e-07
ENSSSCG00000050266	DCLK2	0.99948	4.06123e-07
ENSSSCG00000042332	DCLK2	0.999185	9.96653e-07
ENSSSCG00000048065	IL21	0.999513	3.56341e-07
ENSSSCG00000049076	ACSS3	0.999257	8.28618e-07
ENSSSCG00000047793	ENSSSCG00000009138	0.999298	7.39078e-07
ENSSSCG00000045593	ENSSSCG00000009138	0.999416	5.11588e-07
ENSSSCG00000036761	ENSSSCG00000009138	0.999133	1.12832e-06
ENSSSCG00000037137	ENSSSCG00000009138	0.999216	9.20827e-07
ENSSSCG00000048803	ENSSSCG00000009138	0.999015	1.4543e-06
ENSSSCG00000048264	ENSSSCG00000009138	0.999244	8.56768e-07
ENSSSCG00000051329	ABCG2	0.999313	7.07498e-07
ENSSSCG00000044736	SPP1	0.999177	1.01486e-06
ENSSSCG00000047793	SPP1	0.999057	1.33356e-06
ENSSSCG00000050130	CDS1	0.999297	7.41671e-07
ENSSSCG00000045593	HPSE	0.999617	2.20042e-07
ENSSSCG00000047793	HPSE	0.99933	6.72804e-07
ENSSSCG00000042589	HPSE	0.999552	3.00818e-07
ENSSSCG00000044736	ENSSSCG00000009240	0.999052	1.34778e-06
ENSSSCG00000047525	ENSSSCG00000009348	0.999609	2.28749e-07
ENSSSCG00000046255	ENSSSCG00000009348	0.999347	6.39159e-07
ENSSSCG00000045593	RUBCNL	0.999314	7.05448e-07
ENSSSCG00000047793	RUBCNL	0.999015	1.45564e-06
ENSSSCG00000045382	SCEL	0.999066	1.30688e-06
ENSSSCG00000045593	EDNRB	0.999121	1.15978e-06
ENSSSCG00000047793	EDNRB	0.999714	1.22262e-07
ENSSSCG00000042589	EDNRB	0.999447	4.58221e-07
ENSSSCG00000041810	ENSSSCG00000009498	0.999041	1.3778e-06
ENSSSCG00000037137	GPR183	0.999335	6.63108e-07
ENSSSCG00000036761	GPR183	0.99914	1.10994e-06
ENSSSCG00000047133	GPR183	0.999494	3.83268e-07
ENSSSCG00000042589	GPR183	0.999064	1.31509e-06
ENSSSCG00000051339	GPR183	0.999517	3.50484e-07
ENSSSCG00000021146	GPR183	0.999149	1.08559e-06
ENSSSCG00000049076	GAS6	0.999064	1.31269e-06
ENSSSCG00000048803	RASA3	0.999185	9.96138e-07
ENSSSCG00000048420	RASA3	0.999653	1.80969e-07
ENSSSCG00000037137	S1PR3	0.999192	9.77992e-07
ENSSSCG00000051339	S1PR3	0.999422	5.00392e-07
ENSSSCG00000042589	S1PR3	0.999795	6.33276e-08
ENSSSCG00000036761	S1PR3	0.999101	1.21229e-06
ENSSSCG00000042021	ENSSSCG00000000982	0.999358	6.18957e-07
ENSSSCG00000039990	SORBS3	0.999435	4.78784e-07
ENSSSCG00000047779	DOCK5	0.99954	3.17868e-07
ENSSSCG00000044972	DOCK5	0.999254	8.34929e-07
ENSSSCG00000045593	CLU	0.999738	1.02979e-07
ENSSSCG00000042589	CLU	0.999622	2.13971e-07
ENSSSCG00000037137	CLU	0.999028	1.4165e-06
ENSSSCG00000047793	CLU	0.999532	3.28995e-07
ENSSSCG00000045593	DDX60	0.99962	2.16397e-07
ENSSSCG00000050130	DDX60	0.999089	1.24318e-06
ENSSSCG00000041241	PITPNM2	0.999262	8.16722e-07
ENSSSCG00000051339	SLC22A23	0.999198	9.64734e-07
ENSSSCG00000036761	SLC22A23	0.999077	1.27667e-06
ENSSSCG00000037520	CACNA1I	0.999148	1.08947e-06
ENSSSCG00000049669	OAS2	0.999645	1.8901e-07
ENSSSCG00000045593	OASL	0.999839	3.88626e-08
ENSSSCG00000050130	OASL	0.999044	1.37097e-06
ENSSSCG00000050130	BMP6	0.999137	1.11692e-06
ENSSSCG00000042452	KREMEN1	0.999244	8.58124e-07
ENSSSCG00000046947	MTMR3	0.999592	2.49837e-07
ENSSSCG00000048264	ADORA2A	0.999503	3.70948e-07
ENSSSCG00000042452	UPB1	0.999204	9.50896e-07
ENSSSCG00000051339	PHACTR1	0.999092	1.23523e-06
ENSSSCG00000046947	PHACTR1	0.999014	1.45664e-06
ENSSSCG00000036761	PHACTR1	0.999054	1.34064e-06
ENSSSCG00000045593	PHACTR1	0.999352	6.30073e-07
ENSSSCG00000051406	MYLIP	0.999457	4.4148e-07
ENSSSCG00000048803	MYLIP	0.999099	1.21606e-06
ENSSSCG00000028322	MYLIP	0.999129	1.13794e-06
ENSSSCG00000048264	RET	0.99922	9.1249e-07
ENSSSCG00000048904	SLC16A9	0.999197	9.66573e-07
ENSSSCG00000028322	SLC16A9	0.999381	5.7517e-07
ENSSSCG00000051406	SLC16A9	0.999804	5.75443e-08
ENSSSCG00000037520	PRF1	0.999141	1.10682e-06
ENSSSCG00000021146	PRF1	0.999556	2.95447e-07
ENSSSCG00000047793	PLAU	0.999557	2.9467e-07
ENSSSCG00000045593	PLAU	0.999217	9.20326e-07
ENSSSCG00000048420	RNF144B	0.999022	1.43432e-06
ENSSSCG00000037137	RNF144B	0.999095	1.22801e-06
ENSSSCG00000051339	RNF144B	0.999266	8.08981e-07
ENSSSCG00000036761	RNF144B	0.99926	8.21114e-07
ENSSSCG00000045593	RNF144B	0.999234	8.79112e-07
ENSSSCG00000037137	ENSSSCG00000010370	0.999226	8.98634e-07
ENSSSCG00000051339	ENSSSCG00000010370	0.999096	1.22657e-06
ENSSSCG00000047793	ENSSSCG00000010370	0.999118	1.16628e-06
ENSSSCG00000042589	ENSSSCG00000010370	0.999468	4.24131e-07
ENSSSCG00000036761	ENSSSCG00000010370	0.999056	1.33679e-06
ENSSSCG00000050130	ARHGAP22	0.999367	6.00491e-07
ENSSSCG00000050266	PAPSS2	0.999103	1.20774e-06
ENSSSCG00000037137	IFIT1	0.999485	3.97299e-07
ENSSSCG00000051339	IFIT1	0.999198	9.65058e-07
ENSSSCG00000036761	IFIT1	0.999303	7.2828e-07
ENSSSCG00000051406	BLNK	0.999155	1.07148e-06
ENSSSCG00000048904	BLNK	0.999073	1.28995e-06
ENSSSCG00000028322	BLNK	0.999346	6.41335e-07
ENSSSCG00000048803	BLNK	0.999385	5.6792e-07
ENSSSCG00000043070	DNTT	0.999187	9.92211e-07
ENSSSCG00000048264	TLL2	0.999073	1.28988e-06
ENSSSCG00000044075	HOGA1	0.999434	4.80468e-07
ENSSSCG00000049322	HOGA1	0.999121	1.15764e-06
ENSSSCG00000041636	CNNM1	0.999134	1.12479e-06
ENSSSCG00000044918	DNMBP	0.999262	8.17762e-07
ENSSSCG00000046947	SCD	0.999054	1.34193e-06
ENSSSCG00000042589	SCD	0.999138	1.11357e-06
ENSSSCG00000050130	SCD	0.999008	1.47706e-06
ENSSSCG00000047793	SCD	0.999079	1.27143e-06
ENSSSCG00000045593	SCD	0.999818	4.98095e-08
ENSSSCG00000036761	SCD	0.999109	1.1904e-06
ENSSSCG00000037137	SCD	0.99915	1.08391e-06
ENSSSCG00000051406	ENSSSCG00000001097	0.99917	1.03277e-06
ENSSSCG00000028322	ENSSSCG00000001097	0.999153	1.07698e-06
ENSSSCG00000036761	PDCD4	0.99915	1.08274e-06
ENSSSCG00000047236	ABLIM1	0.999728	1.11051e-07
ENSSSCG00000044736	ATRNL1	0.999606	2.32817e-07
ENSSSCG00000041267	ATRNL1	0.99963	2.05019e-07
ENSSSCG00000050130	PTPRE	0.999665	1.68272e-07
ENSSSCG00000042332	PTPRE	0.999385	5.67178e-07
ENSSSCG00000036761	ADAM8	0.999058	1.3298e-06
ENSSSCG00000048420	ADAM8	0.999473	4.16587e-07
ENSSSCG00000048803	ADAM8	0.99975	9.3866e-08
ENSSSCG00000049958	DENND1B	0.999583	2.60542e-07
ENSSSCG00000041241	DENND1B	0.999316	7.0175e-07
ENSSSCG00000041073	CTSL	0.999433	4.82273e-07
ENSSSCG00000036096	CTSL	0.999001	1.49726e-06
ENSSSCG00000049042	JCAD	0.999389	5.59199e-07
ENSSSCG00000049958	JCAD	0.999498	3.77668e-07
ENSSSCG00000037074	ZEB1	0.999076	1.28157e-06
ENSSSCG00000050130	ARHGAP12	0.999691	1.42811e-07
ENSSSCG00000042332	ARHGAP12	0.99967	1.63249e-07
ENSSSCG00000046668	OR2I1P	0.999124	1.1516e-06
ENSSSCG00000047793	NEBL	0.999494	3.8361e-07
ENSSSCG00000042589	NEBL	0.999123	1.15465e-06
ENSSSCG00000049042	SATB1	0.999315	7.04107e-07
ENSSSCG00000049669	ITGA9	0.999189	9.87123e-07
ENSSSCG00000048065	CLEC3B	0.999577	2.6866e-07
ENSSSCG00000048127	LIMD1	0.999009	1.4737e-06
ENSSSCG00000049669	LIMD1	0.999125	1.14751e-06
ENSSSCG00000037137	CXCR6	0.999267	8.04762e-07
ENSSSCG00000042589	CXCR6	0.999677	1.56617e-07
ENSSSCG00000051339	CXCR6	0.999394	5.50933e-07
ENSSSCG00000036761	CXCR6	0.999172	1.02688e-06
ENSSSCG00000048803	ENSSSCG00000011436	0.999188	9.89742e-07
ENSSSCG00000051406	ENSSSCG00000011436	0.999342	6.50218e-07
ENSSSCG00000028322	FLNB	0.999266	8.07116e-07
ENSSSCG00000048904	FLNB	0.999445	4.62656e-07
ENSSSCG00000039990	PRICKLE2	0.999564	2.84798e-07
ENSSSCG00000050130	EIF4E3	0.999347	6.40333e-07
ENSSSCG00000045593	EIF4E3	0.999483	4.01146e-07
ENSSSCG00000045593	IRAK2	0.999019	1.44226e-06
ENSSSCG00000047793	IRAK2	0.9991	1.21559e-06
ENSSSCG00000050130	FBLN2	0.999127	1.14353e-06
ENSSSCG00000042332	FBLN2	0.999162	1.05228e-06
ENSSSCG00000044913	P2RY12	0.999036	1.39464e-06
ENSSSCG00000050130	SERPINI1	0.999645	1.89109e-07
ENSSSCG00000046947	SERPINI1	0.999856	3.12348e-08
ENSSSCG00000047779	MASP1	0.99933	6.72237e-07
ENSSSCG00000047182	FAM43A	0.999056	1.33488e-06
ENSSSCG00000044188	FAM43A	0.999386	5.6567e-07
ENSSSCG00000037137	SEMA5B	0.999118	1.16693e-06
ENSSSCG00000048420	SEMA5B	0.999844	3.62988e-08
ENSSSCG00000036761	SEMA5B	0.99934	6.53211e-07
ENSSSCG00000051339	SEMA5B	0.999304	7.26167e-07
ENSSSCG00000048264	DTX3L	0.999011	1.46768e-06
ENSSSCG00000037137	DTX3L	0.999092	1.23684e-06
ENSSSCG00000036761	DTX3L	0.999069	1.29994e-06
ENSSSCG00000048803	EAF2	0.999712	1.24265e-07
ENSSSCG00000048803	TIAM1	0.999642	1.92617e-07
ENSSSCG00000048904	TIAM1	0.999415	5.12378e-07
ENSSSCG00000045593	ENSSSCG00000012074	0.999516	3.51757e-07
ENSSSCG00000047793	ENSSSCG00000012074	0.99938	5.75986e-07
ENSSSCG00000041241	MX1	0.999079	1.2728e-06
ENSSSCG00000048803	ARHGAP6	0.999047	1.36109e-06
ENSSSCG00000045593	ARHGAP6	0.999467	4.26116e-07
ENSSSCG00000051406	ARHGAP6	0.999025	1.4261e-06
ENSSSCG00000049076	SCML2	0.999023	1.43169e-06
ENSSSCG00000051339	ENSSSCG00000012178	0.999746	9.66402e-08
ENSSSCG00000036761	ENSSSCG00000012178	0.999708	1.28261e-07
ENSSSCG00000037137	ENSSSCG00000012178	0.99972	1.1763e-07
ENSSSCG00000045593	ENSSSCG00000012179	0.999817	5.02843e-08
ENSSSCG00000050130	ENSSSCG00000012179	0.999214	9.2579e-07
ENSSSCG00000046947	ENSSSCG00000012179	0.999285	7.67146e-07
ENSSSCG00000047793	ENSSSCG00000012179	0.9993	7.35198e-07
ENSSSCG00000048264	ENSSSCG00000012179	0.999279	7.79232e-07
ENSSSCG00000044736	ENSSSCG00000012257	0.999805	5.73159e-08
ENSSSCG00000041267	ENSSSCG00000012257	0.999665	1.68329e-07
ENSSSCG00000049669	TIMP1	0.999385	5.6798e-07
ENSSSCG00000044918	TIMP1	0.999089	1.2434e-06
ENSSSCG00000051622	PAGE4	0.999599	2.40598e-07
ENSSSCG00000041281	PAGE4	0.999046	1.36518e-06
ENSSSCG00000048282	PAGE4	0.999477	4.10453e-07
ENSSSCG00000041241	KIF4A	0.999314	7.04849e-07
ENSSSCG00000039990	FAM155B	0.999394	5.51028e-07
ENSSSCG00000021146	P2RY10	0.999175	1.02038e-06
ENSSSCG00000042178	ARMCX6	0.999849	3.42609e-08
ENSSSCG00000044487	ENSSSCG00000012541	0.999325	6.82481e-07
ENSSSCG00000042589	RNF128	0.999117	1.16901e-06
ENSSSCG00000021146	RNF128	0.999024	1.42707e-06
ENSSSCG00000028322	PLS3	0.999704	1.31526e-07
ENSSSCG00000048904	PLS3	0.999337	6.58908e-07
ENSSSCG00000044794	GRIA3	0.999703	1.31885e-07
ENSSSCG00000021146	SH2D1A	0.999577	2.67926e-07
ENSSSCG00000048264	SMARCA1	0.99926	8.20428e-07
ENSSSCG00000049042	AFF2	0.999617	2.19663e-07
ENSSSCG00000049669	AFF2	0.999889	1.84668e-08
ENSSSCG00000044918	AFF2	0.999595	2.45687e-07
ENSSSCG00000049958	AFF2	0.999198	9.64629e-07
ENSSSCG00000049322	ITPR3	0.999477	4.10799e-07
ENSSSCG00000050130	IRF7	0.999275	7.87748e-07
ENSSSCG00000021146	PTPRCAP	0.999362	6.10913e-07
ENSSSCG00000037520	PTPRCAP	0.999032	1.40425e-06
ENSSSCG00000045593	RAB3IL1	0.99912	1.16001e-06
ENSSSCG00000047793	RAB3IL1	0.999063	1.3173e-06
ENSSSCG00000051339	CYB561A3	0.999065	1.30953e-06
ENSSSCG00000036761	CYB561A3	0.999619	2.1789e-07
ENSSSCG00000037137	CYB561A3	0.999461	4.35804e-07
ENSSSCG00000048420	CYB561A3	0.999129	1.13828e-06
ENSSSCG00000042589	ENSSSCG00000013100	0.999803	5.79641e-08
ENSSSCG00000047793	ENSSSCG00000013100	0.999706	1.29738e-07
ENSSSCG00000045593	ENSSSCG00000013100	0.999415	5.13579e-07
ENSSSCG00000050130	LRP4	0.999003	1.48976e-06
ENSSSCG00000048803	LARGE2	0.999102	1.20798e-06
ENSSSCG00000048904	LARGE2	0.999676	1.57564e-07
ENSSSCG00000028322	LARGE2	0.999285	7.66262e-07
ENSSSCG00000044918	ABTB2	0.999557	2.94726e-07
ENSSSCG00000049042	ABTB2	0.999278	7.80952e-07
ENSSSCG00000049669	ABTB2	0.999918	1.01175e-08
ENSSSCG00000050130	ETV7	0.999179	1.01098e-06
ENSSSCG00000021146	ENSSSCG00000013369	0.999296	7.42956e-07
ENSSSCG00000049420	SPON1	0.999233	8.82843e-07
ENSSSCG00000042589	CD209	0.999108	1.1932e-06
ENSSSCG00000045593	CD209	0.999481	4.03606e-07
ENSSSCG00000047793	CD209	0.999309	7.15625e-07
ENSSSCG00000042589	MOCS1	0.999147	1.09222e-06
ENSSSCG00000051339	MOCS1	0.999058	1.32923e-06
ENSSSCG00000048420	MOCS1	0.999037	1.39044e-06
ENSSSCG00000042196	TREML2	0.999259	8.22839e-07
ENSSSCG00000042589	ENSSSCG00000013768	0.999384	5.69321e-07
ENSSSCG00000045127	MDFI	0.999279	7.79652e-07
ENSSSCG00000051329	ENSSSCG00000013880	0.999063	1.31627e-06
ENSSSCG00000039990	ENSSSCG00000013880	0.999662	1.71853e-07
ENSSSCG00000049322	TRERF1	0.99933	6.73402e-07
ENSSSCG00000046151	TRERF1	0.999085	1.2557e-06
ENSSSCG00000044918	TRERF1	0.999115	1.17365e-06
ENSSSCG00000048904	MIER2	0.999053	1.34587e-06
ENSSSCG00000048264	MEF2C	0.999365	6.04908e-07
ENSSSCG00000047793	MEF2C	0.999549	3.05302e-07
ENSSSCG00000037137	MEF2C	0.999705	1.30208e-07
ENSSSCG00000042589	MEF2C	0.999375	5.86127e-07
ENSSSCG00000036761	MEF2C	0.999581	2.62853e-07
ENSSSCG00000051339	MEF2C	0.999293	7.48653e-07
ENSSSCG00000045593	MEF2C	0.999662	1.70986e-07
ENSSSCG00000048833	KIAA0825	0.999129	1.13718e-06
ENSSSCG00000048420	SLCO4C1	0.999799	6.07652e-08
ENSSSCG00000036761	SLCO4C1	0.999101	1.2119e-06
ENSSSCG00000042444	SHROOM1	0.99903	1.41203e-06
ENSSSCG00000042589	CXCL14	0.99919	9.83722e-07
ENSSSCG00000047793	CXCL14	0.999424	4.96974e-07
ENSSSCG00000044188	SLC25A48	0.999615	2.22579e-07
ENSSSCG00000036761	TGFBI	0.999121	1.15867e-06
ENSSSCG00000051339	TGFBI	0.999091	1.23791e-06
ENSSSCG00000028322	CD14	0.999538	3.20644e-07
ENSSSCG00000051339	ARAP3	0.999447	4.58859e-07
ENSSSCG00000047133	ARAP3	0.999439	4.71366e-07
ENSSSCG00000021146	ENSSSCG00000014565	0.99904	1.38264e-06
ENSSSCG00000051339	ENSSSCG00000014565	0.999375	5.85505e-07
ENSSSCG00000047133	ENSSSCG00000014565	0.999332	6.68301e-07
ENSSSCG00000046668	TUB	0.999004	1.48609e-06
ENSSSCG00000046270	ENSSSCG00000014822	0.999894	1.69188e-08
ENSSSCG00000049076	P2RY6	0.999236	8.75704e-07
ENSSSCG00000050130	PRCP	0.99927	7.98678e-07
ENSSSCG00000045593	PRCP	0.999806	5.62928e-08
ENSSSCG00000045738	ENDOD1	0.999107	1.19519e-06
ENSSSCG00000047638	CNTN5	0.999097	1.22301e-06
ENSSSCG00000046947	PLA2G7	0.999139	1.11253e-06
ENSSSCG00000036096	EXPH5	0.999103	1.20536e-06
ENSSSCG00000050130	ARHGAP20	0.999494	3.83787e-07
ENSSSCG00000046947	ARHGAP20	0.999084	1.25833e-06
ENSSSCG00000021146	POU2AF1	0.999047	1.36095e-06
ENSSSCG00000037137	POU2AF1	0.999403	5.35174e-07
ENSSSCG00000036761	POU2AF1	0.999354	6.25245e-07
ENSSSCG00000051339	POU2AF1	0.999452	4.51064e-07
ENSSSCG00000021146	TAGLN	0.999085	1.2549e-06
ENSSSCG00000037520	TAGLN	0.999185	9.95646e-07
ENSSSCG00000047133	TAGLN	0.999157	1.06585e-06
ENSSSCG00000042589	JAML	0.999597	2.43962e-07
ENSSSCG00000045593	JAML	0.999011	1.46771e-06
ENSSSCG00000047133	CD3D	0.999292	7.51651e-07
ENSSSCG00000044487	CRTAM	0.999453	4.47951e-07
ENSSSCG00000021146	ST3GAL4	0.999965	1.81108e-09
ENSSSCG00000037520	ST3GAL4	0.999639	1.95084e-07
ENSSSCG00000037137	ETS1	0.999176	1.01925e-06
ENSSSCG00000028322	ETS1	0.999061	1.32161e-06
ENSSSCG00000036761	ETS1	0.999494	3.84699e-07
ENSSSCG00000050000	ATP2B4	0.999124	1.15033e-06
ENSSSCG00000049076	CHRNA3	0.99905	1.35431e-06
ENSSSCG00000047133	STEAP4	0.999512	3.56658e-07
ENSSSCG00000021146	STEAP4	0.999303	7.28598e-07
ENSSSCG00000045382	CRPPA	0.999253	8.36184e-07
ENSSSCG00000036761	ITGB8	0.999182	1.00408e-06
ENSSSCG00000051339	ITGB8	0.999465	4.29052e-07
ENSSSCG00000048420	ITGB8	0.999065	1.31201e-06
ENSSSCG00000042589	ITGB8	0.999603	2.36264e-07
ENSSSCG00000037137	ITGB8	0.999228	8.94863e-07
ENSSSCG00000046947	ENSSSCG00000015390	0.999602	2.37259e-07
ENSSSCG00000042332	ENSSSCG00000015390	0.999296	7.43798e-07
ENSSSCG00000050130	ENSSSCG00000015390	0.999591	2.51389e-07
ENSSSCG00000045593	HGF	0.999764	8.34973e-08
ENSSSCG00000050130	HGF	0.999444	4.64374e-07
ENSSSCG00000044736	CD36	0.999209	9.38769e-07
ENSSSCG00000041267	CD36	0.999155	1.07156e-06
ENSSSCG00000042589	CD36	0.999164	1.04721e-06
ENSSSCG00000048803	NAMPT	0.999195	9.72305e-07
ENSSSCG00000048420	NAMPT	0.999574	2.71794e-07
ENSSSCG00000051339	NAMPT	0.999332	6.68868e-07
ENSSSCG00000036761	NAMPT	0.999662	1.71298e-07
ENSSSCG00000037137	NAMPT	0.999423	4.98454e-07
ENSSSCG00000048168	ENSSSCG00000015447	0.999279	7.80651e-07
ENSSSCG00000048904	RALGPS2	0.999485	3.97592e-07
ENSSSCG00000041810	KIAA1614	0.999041	1.37949e-06
ENSSSCG00000048803	LAMC1	0.999101	1.21262e-06
ENSSSCG00000051339	LAMC1	0.999403	5.34531e-07
ENSSSCG00000048420	LAMC1	0.999243	8.60292e-07
ENSSSCG00000045593	LAMC1	0.999274	7.90889e-07
ENSSSCG00000036761	LAMC1	0.999581	2.638e-07
ENSSSCG00000037137	LAMC1	0.999435	4.79022e-07
ENSSSCG00000041073	C1orf21	0.999412	5.18933e-07
ENSSSCG00000048420	HSD11B1	0.999358	6.18705e-07
ENSSSCG00000037520	G0S2	0.999237	8.74043e-07
ENSSSCG00000021146	G0S2	0.999399	5.41238e-07
ENSSSCG00000050130	DYRK3	0.999144	1.09839e-06
ENSSSCG00000047793	C4BPA	0.999344	6.46135e-07
ENSSSCG00000051339	C4BPA	0.999051	1.34915e-06
ENSSSCG00000045593	C4BPA	0.99949	3.89333e-07
ENSSSCG00000048264	C4BPA	0.999154	1.07206e-06
ENSSSCG00000037137	C4BPA	0.999281	7.75462e-07
ENSSSCG00000042589	C4BPA	0.999449	4.54971e-07
ENSSSCG00000036761	C4BPA	0.999089	1.24462e-06
ENSSSCG00000050230	C1QL2	0.999688	1.46212e-07
ENSSSCG00000041044	C1QL2	0.999204	9.49968e-07
ENSSSCG00000049358	C1QL2	0.999419	5.05974e-07
ENSSSCG00000042589	BIN1	0.999134	1.12332e-06
ENSSSCG00000047793	BIN1	0.999237	8.73836e-07
ENSSSCG00000049491	ENPP6	0.999402	5.3696e-07
ENSSSCG00000042589	DUSP4	0.999548	3.05944e-07
ENSSSCG00000051339	DUSP4	0.999623	2.13486e-07
ENSSSCG00000036761	DUSP4	0.999593	2.48606e-07
ENSSSCG00000045593	DUSP4	0.999095	1.22728e-06
ENSSSCG00000037137	DUSP4	0.999656	1.77998e-07
ENSSSCG00000047793	DUSP4	0.99906	1.324e-06
ENSSSCG00000048420	FMNL2	0.999598	2.42709e-07
ENSSSCG00000028322	FMNL2	0.999185	9.95265e-07
ENSSSCG00000046947	DPP4	0.999376	5.84466e-07
ENSSSCG00000045382	GALNT3	0.999052	1.34827e-06
ENSSSCG00000047793	ITGA6	0.999057	1.3333e-06
ENSSSCG00000045593	ITGA6	0.999692	1.42098e-07
ENSSSCG00000042589	ITGA6	0.999275	7.87522e-07
ENSSSCG00000047793	GPR155	0.999543	3.13328e-07
ENSSSCG00000045593	GPR155	0.999639	1.95349e-07
ENSSSCG00000042589	GPR155	0.999747	9.63214e-08
ENSSSCG00000037137	GPR155	0.999014	1.45901e-06
ENSSSCG00000045593	FKBP7	0.999108	1.19368e-06
ENSSSCG00000048803	MFSD6	0.999296	7.42953e-07
ENSSSCG00000045593	MFSD6	0.99935	6.32848e-07
ENSSSCG00000036761	MFSD6	0.999513	3.55586e-07
ENSSSCG00000037137	MFSD6	0.999296	7.43548e-07
ENSSSCG00000051339	MFSD6	0.999089	1.24538e-06
ENSSSCG00000048282	ACAN	0.999522	3.42561e-07
ENSSSCG00000042178	ACAN	0.999415	5.13253e-07
ENSSSCG00000047793	ENSSSCG00000016119	0.999476	4.11934e-07
ENSSSCG00000042589	ENSSSCG00000016119	0.999399	5.41018e-07
ENSSSCG00000045593	ENSSSCG00000016119	0.999869	2.59082e-08
ENSSSCG00000036761	CTLA4	0.99957	2.77533e-07
ENSSSCG00000048420	CTLA4	0.999117	1.16925e-06
ENSSSCG00000051339	CTLA4	0.999499	3.75877e-07
ENSSSCG00000037137	CTLA4	0.999413	5.16317e-07
ENSSSCG00000046151	PARD3B	0.999027	1.41839e-06
ENSSSCG00000049516	UNC80	0.999087	1.24923e-06
ENSSSCG00000050130	FN1	0.999226	8.97576e-07
ENSSSCG00000048420	SERPINE2	0.999146	1.09268e-06
ENSSSCG00000048803	SERPINE2	0.999275	7.89257e-07
ENSSSCG00000037137	SERPINE2	0.999577	2.68908e-07
ENSSSCG00000036761	SERPINE2	0.999639	1.95557e-07
ENSSSCG00000051329	GPC1	0.999083	1.26052e-06
ENSSSCG00000049055	KIF1A	0.999202	9.55136e-07
ENSSSCG00000045738	RNF32	0.99976	8.60344e-08
ENSSSCG00000050629	TRPV5	0.999629	2.0671e-07
ENSSSCG00000041073	ENSSSCG00000016475	0.999433	4.81502e-07
ENSSSCG00000044736	ENSSSCG00000016486	0.999462	4.33427e-07
ENSSSCG00000041267	ENSSSCG00000016486	0.999126	1.14421e-06
ENSSSCG00000047525	MGAM2	0.999141	1.10583e-06
ENSSSCG00000048803	BRAF	0.999415	5.12876e-07
ENSSSCG00000048904	BRAF	0.999517	3.50298e-07
ENSSSCG00000048264	PSTPIP1	0.999448	4.56531e-07
ENSSSCG00000042589	PSTPIP1	0.99918	1.0072e-06
ENSSSCG00000045593	PSTPIP1	0.99975	9.34839e-08
ENSSSCG00000047793	PSTPIP1	0.99965	1.8385e-07
ENSSSCG00000037137	PSTPIP1	0.999037	1.38969e-06
ENSSSCG00000042095	DGKI	0.999394	5.5101e-07
ENSSSCG00000049958	AHCYL2	0.999084	1.25778e-06
ENSSSCG00000049669	AHCYL2	0.999117	1.16905e-06
ENSSSCG00000047779	KCP	0.999132	1.12917e-06
ENSSSCG00000045433	ENSSSCG00000016651	0.999101	1.21303e-06
ENSSSCG00000050130	AEBP1	0.999429	4.89303e-07
ENSSSCG00000045593	AEBP1	0.999379	5.79072e-07
ENSSSCG00000042589	ANKH	0.999037	1.391e-06
ENSSSCG00000046947	ANKH	0.999155	1.07168e-06
ENSSSCG00000051339	ANKH	0.99909	1.24198e-06
ENSSSCG00000047793	ANKH	0.999141	1.10643e-06
ENSSSCG00000045593	ANKH	0.999802	5.87161e-08
ENSSSCG00000037137	ANKH	0.999433	4.82588e-07
ENSSSCG00000036761	ANKH	0.999392	5.54861e-07
ENSSSCG00000048264	ANKH	0.999058	1.33036e-06
ENSSSCG00000050130	RAI14	0.999482	4.01885e-07
ENSSSCG00000045593	RAI14	0.999166	1.04425e-06
ENSSSCG00000047793	IL7R	0.999473	4.16542e-07
ENSSSCG00000042589	IL7R	0.999845	3.58785e-08
ENSSSCG00000051339	IL7R	0.99931	7.14789e-07
ENSSSCG00000037137	IL7R	0.999392	5.54655e-07
ENSSSCG00000045593	IL7R	0.999409	5.24576e-07
ENSSSCG00000036761	IL7R	0.999235	8.78754e-07
ENSSSCG00000048904	ITGA1	0.999199	9.61156e-07
ENSSSCG00000042438	ENSSSCG00000016898	0.99902	1.43963e-06
ENSSSCG00000045738	GZMK	0.999898	1.57524e-08
ENSSSCG00000021146	GZMA	0.999092	1.23719e-06
ENSSSCG00000047133	GZMA	0.999151	1.0808e-06
ENSSSCG00000021146	GZMA	0.99966	1.73455e-07
ENSSSCG00000051329	IL31RA	0.999578	2.66834e-07
ENSSSCG00000050130	IL6ST	0.999356	6.22668e-07
ENSSSCG00000048127	PDE4D	0.999075	1.28296e-06
ENSSSCG00000045593	CD180	0.999744	9.79864e-08
ENSSSCG00000048264	CD180	0.999137	1.11574e-06
ENSSSCG00000042589	CD180	0.999627	2.09092e-07
ENSSSCG00000037137	CD180	0.999151	1.08119e-06
ENSSSCG00000047793	CD180	0.999727	1.11895e-07
ENSSSCG00000042799	CCDC33	0.999757	8.83372e-08
ENSSSCG00000045738	TIMD4	0.999074	1.28527e-06
ENSSSCG00000038539	SGCD	0.999742	9.95878e-08
ENSSSCG00000049322	LPCAT1	0.999434	4.80017e-07
ENSSSCG00000050130	CD276	0.999688	1.45815e-07
ENSSSCG00000045593	CD276	0.999335	6.63882e-07
ENSSSCG00000042332	CD276	0.999207	9.4283e-07
ENSSSCG00000048282	NPTX1	0.999607	2.31426e-07
ENSSSCG00000050130	CD300C	0.99916	1.05876e-06
ENSSSCG00000046947	CD300C	0.999021	1.43635e-06
ENSSSCG00000045593	CD300C	0.999558	2.93235e-07
ENSSSCG00000051339	TTYH2	0.999169	1.03592e-06
ENSSSCG00000028322	TTYH2	0.999081	1.26519e-06
ENSSSCG00000051406	TTYH2	0.999207	9.4187e-07
ENSSSCG00000048803	TTYH2	0.999129	1.13683e-06
ENSSSCG00000036761	TTYH2	0.999247	8.50771e-07
ENSSSCG00000048420	TTYH2	0.999588	2.54941e-07
ENSSSCG00000045590	SOX9	0.999065	1.31157e-06
ENSSSCG00000037137	ABCA5	0.999186	9.92745e-07
ENSSSCG00000048420	ABCA5	0.999054	1.34302e-06
ENSSSCG00000051339	ABCA5	0.999195	9.7133e-07
ENSSSCG00000036761	ABCA5	0.999249	8.45027e-07
ENSSSCG00000048065	ABCA6	0.999472	4.17821e-07
ENSSSCG00000049076	ABCA6	0.99909	1.24287e-06
ENSSSCG00000049076	ABCA9	0.999274	7.89707e-07
ENSSSCG00000028322	FAM20A	0.999855	3.15806e-08
ENSSSCG00000051406	FAM20A	0.999133	1.12649e-06
ENSSSCG00000048904	FAM20A	0.999708	1.28108e-07
ENSSSCG00000049958	PRKCA	0.999414	5.14743e-07
ENSSSCG00000041241	PRKCA	0.999209	9.39128e-07
ENSSSCG00000045593	PECAM1	0.999853	3.24504e-08
ENSSSCG00000042589	PECAM1	0.99943	4.87056e-07
ENSSSCG00000047793	PECAM1	0.999496	3.81519e-07
ENSSSCG00000037137	ACE	0.999409	5.24476e-07
ENSSSCG00000048420	ACE	0.99906	1.32622e-06
ENSSSCG00000042589	ACE	0.999275	7.89226e-07
ENSSSCG00000051339	ACE	0.999417	5.0887e-07
ENSSSCG00000036761	ACE	0.999278	7.82658e-07
ENSSSCG00000039990	ITGB3	0.999613	2.24714e-07
ENSSSCG00000047793	RPRML	0.999743	9.93686e-08
ENSSSCG00000042589	RPRML	0.999322	6.89283e-07
ENSSSCG00000048803	DHX58	0.999105	1.20082e-06
ENSSSCG00000045593	DHX58	0.999613	2.25126e-07
ENSSSCG00000038414	ENSSSCG00000017446	0.999037	1.39115e-06
ENSSSCG00000042589	KRT14	0.999234	8.79569e-07
ENSSSCG00000042589	CCR7	0.999437	4.75036e-07
ENSSSCG00000045593	IGFBP4	0.999497	3.79398e-07
ENSSSCG00000050130	IGFBP4	0.999347	6.39469e-07
ENSSSCG00000046947	TOP2A	0.999052	1.34885e-06
ENSSSCG00000028322	IKZF3	0.999484	3.99657e-07
ENSSSCG00000048904	IKZF3	0.99935	6.32906e-07
ENSSSCG00000042589	ENSSSCG00000017507	0.99931	7.13687e-07
ENSSSCG00000051339	ENSSSCG00000017507	0.999299	7.37528e-07
ENSSSCG00000041810	ENSSSCG00000017507	0.999031	1.40711e-06
ENSSSCG00000050130	EGLN3	0.999051	1.35066e-06
ENSSSCG00000045593	EGLN3	0.999645	1.89106e-07
ENSSSCG00000047793	EGLN3	0.999149	1.08706e-06
ENSSSCG00000049485	NXPH3	0.999043	1.37265e-06
ENSSSCG00000046947	TSPOAP1	0.999004	1.48823e-06
ENSSSCG00000045593	TSPOAP1	0.999006	1.48166e-06
ENSSSCG00000048264	TSPOAP1	0.999457	4.42963e-07
ENSSSCG00000048803	CCL3L1	0.999132	1.1307e-06
ENSSSCG00000036761	CCL3L1	0.999671	1.62511e-07
ENSSSCG00000051339	CCL3L1	0.999454	4.46735e-07
ENSSSCG00000048420	CCL3L1	0.999204	9.4969e-07
ENSSSCG00000045593	CCL3L1	0.999201	9.57332e-07
ENSSSCG00000037137	CCL3L1	0.999494	3.83451e-07
ENSSSCG00000051339	CCL5	0.999037	1.39038e-06
ENSSSCG00000021146	CCL5	0.999662	1.71373e-07
ENSSSCG00000047133	CCL5	0.999397	5.45427e-07
ENSSSCG00000047793	CCL2	0.999194	9.735e-07
ENSSSCG00000042589	CCL2	0.999218	9.17813e-07
ENSSSCG00000044736	CCL2	0.99911	1.18753e-06
ENSSSCG00000042589	GZMH	0.999706	1.29614e-07
ENSSSCG00000047793	GZMH	0.999637	1.98074e-07
ENSSSCG00000037137	GZMH	0.999259	8.23923e-07
ENSSSCG00000048264	GZMH	0.999211	9.33899e-07
ENSSSCG00000050130	ENSSSCG00000017754	0.999423	4.99748e-07
ENSSSCG00000049358	ASPA	0.999033	1.40163e-06
ENSSSCG00000028322	ENSSSCG00000017868	0.999415	5.14071e-07
ENSSSCG00000048904	ENSSSCG00000017868	0.999595	2.45874e-07
ENSSSCG00000048803	ENSSSCG00000017868	0.999349	6.36106e-07
ENSSSCG00000047182	BTBD11	0.999545	3.10494e-07
ENSSSCG00000042589	GHSR	0.999319	6.96357e-07
ENSSSCG00000047793	GHSR	0.999196	9.69685e-07
ENSSSCG00000048264	GHSR	0.999096	1.22655e-06
ENSSSCG00000037520	ENSSSCG00000020967	0.999455	4.4495e-07
ENSSSCG00000021146	ENSSSCG00000020967	0.999748	9.52322e-08
ENSSSCG00000048264	SLC26A11	0.999053	1.34359e-06
ENSSSCG00000047793	SLC26A11	0.999336	6.61098e-07
ENSSSCG00000044736	SLC26A11	0.999355	6.23928e-07
ENSSSCG00000045593	RCBTB1	0.999386	5.65491e-07
ENSSSCG00000050130	RCBTB1	0.999121	1.15742e-06
ENSSSCG00000046947	RCBTB1	0.999478	4.08784e-07
ENSSSCG00000036761	RCBTB1	0.999333	6.68108e-07
ENSSSCG00000037137	RCBTB1	0.999232	8.85045e-07
ENSSSCG00000041267	MCF2L	0.999883	2.04004e-08
ENSSSCG00000044487	MCF2L	0.999579	2.66391e-07
ENSSSCG00000044736	MCF2L	0.99948	4.05094e-07
ENSSSCG00000037137	CKB	0.999066	1.30813e-06
ENSSSCG00000042589	CKB	0.999357	6.19196e-07
ENSSSCG00000048264	CKB	0.999133	1.1273e-06
ENSSSCG00000047793	CKB	0.999366	6.03726e-07
ENSSSCG00000050130	SLC22A17	0.999614	2.23249e-07
ENSSSCG00000046947	SLC22A17	0.999054	1.34136e-06
ENSSSCG00000045593	SLC22A17	0.999687	1.47349e-07
ENSSSCG00000043697	EFS	0.999487	3.95151e-07
ENSSSCG00000050076	EFS	0.999613	2.24867e-07
ENSSSCG00000048264	SOAT1	0.99907	1.29565e-06
ENSSSCG00000051339	SOAT1	0.999106	1.19839e-06
ENSSSCG00000037137	SOAT1	0.999311	7.1183e-07
ENSSSCG00000047793	SOAT1	0.999402	5.36311e-07
ENSSSCG00000042589	SOAT1	0.999634	2.00901e-07
ENSSSCG00000051329	ATP10B	0.999397	5.45952e-07
ENSSSCG00000039990	ATP10B	0.99934	6.52915e-07
ENSSSCG00000047182	CHPF	0.999293	7.49137e-07
ENSSSCG00000046947	HERC6	0.999479	4.0699e-07
ENSSSCG00000050130	HERC6	0.999711	1.25291e-07
ENSSSCG00000044487	B3GALNT1	0.999489	3.90994e-07
ENSSSCG00000048111	ENSSSCG00000002077	0.999073	1.28913e-06
ENSSSCG00000044918	PTGER2	0.999133	1.12839e-06
ENSSSCG00000042332	DOCK9	0.999149	1.08512e-06
ENSSSCG00000045738	CISD3	0.999467	4.26423e-07
ENSSSCG00000045593	FASLG	0.999024	1.42819e-06
ENSSSCG00000048264	FASLG	0.999506	3.6673e-07
ENSSSCG00000037137	FASLG	0.999306	7.22208e-07
ENSSSCG00000036761	FASLG	0.99903	1.40989e-06
ENSSSCG00000047793	FASLG	0.999694	1.39993e-07
ENSSSCG00000048420	BANK1	0.999389	5.59122e-07
ENSSSCG00000028322	BANK1	0.999534	3.25403e-07
ENSSSCG00000048904	BANK1	0.999334	6.64762e-07
ENSSSCG00000051406	BANK1	0.999191	9.8066e-07
ENSSSCG00000048803	BANK1	0.999655	1.78984e-07
ENSSSCG00000048111	TEX12	0.999462	4.34754e-07
ENSSSCG00000043371	F3	0.999011	1.46531e-06
ENSSSCG00000049958	AMPD3	0.999109	1.19174e-06
ENSSSCG00000049669	STK39	0.999347	6.39044e-07
ENSSSCG00000049322	STK39	0.999193	9.77504e-07
ENSSSCG00000050130	SLC37A2	0.999289	7.57695e-07
ENSSSCG00000045593	SLC37A2	0.999198	9.63711e-07
ENSSSCG00000048803	SLC37A2	0.999104	1.20468e-06
ENSSSCG00000036761	SLC37A2	0.999116	1.17156e-06
ENSSSCG00000046947	SLC37A2	0.999282	7.73747e-07
ENSSSCG00000048420	FLYWCH2	0.999409	5.24309e-07
ENSSSCG00000046947	GADD45B	0.999162	1.05364e-06
ENSSSCG00000050130	GADD45B	0.999166	1.04186e-06
ENSSSCG00000041073	ENSSSCG00000022794	0.999251	8.40499e-07
ENSSSCG00000047236	IFFO2	0.999308	7.19066e-07
ENSSSCG00000041281	PTER	0.999423	4.99073e-07
ENSSSCG00000051622	PTER	0.999444	4.64396e-07
ENSSSCG00000050230	PTER	0.999337	6.59995e-07
ENSSSCG00000039990	TBC1D8B	0.999289	7.58126e-07
ENSSSCG00000050130	TBC1D8B	0.999366	6.03534e-07
ENSSSCG00000049141	ENSSSCG00000023041	0.999077	1.27817e-06
ENSSSCG00000045593	CA4	0.999572	2.75358e-07
ENSSSCG00000048803	CENPE	0.999583	2.60462e-07
ENSSSCG00000036761	CENPE	0.99916	1.05764e-06
ENSSSCG00000051406	ITPR1	0.999132	1.12979e-06
ENSSSCG00000036761	ITPR1	0.999295	7.46181e-07
ENSSSCG00000028322	ITPR1	0.999018	1.44501e-06
ENSSSCG00000051339	ITPR1	0.999018	1.44704e-06
ENSSSCG00000048803	ITPR1	0.999167	1.03961e-06
ENSSSCG00000037137	ITPR1	0.999025	1.42686e-06
ENSSSCG00000045593	ITPR1	0.999213	9.28637e-07
ENSSSCG00000050130	TGM2	0.999116	1.17096e-06
ENSSSCG00000047993	TMEM26	0.999791	6.57198e-08
ENSSSCG00000049485	TMEM26	0.999841	3.8068e-08
ENSSSCG00000045593	MBOAT2	0.999424	4.97021e-07
ENSSSCG00000047133	ENSSSCG00000023584	0.999238	8.71424e-07
ENSSSCG00000047793	CPM	0.999512	3.57405e-07
ENSSSCG00000042589	CPM	0.999649	1.84353e-07
ENSSSCG00000036761	CTSB	0.99938	5.76261e-07
ENSSSCG00000051339	CTSB	0.999315	7.04583e-07
ENSSSCG00000037137	CTSB	0.999279	7.79619e-07
ENSSSCG00000042077	ENSSSCG00000023749	0.999689	1.45357e-07
ENSSSCG00000045593	TRPM2	0.999367	6.00146e-07
ENSSSCG00000050130	TRPM2	0.999532	3.28815e-07
ENSSSCG00000041267	SEMA3C	0.999299	7.36831e-07
ENSSSCG00000044736	SEMA3C	0.999396	5.47895e-07
ENSSSCG00000048904	ELK3	0.99973	1.09745e-07
ENSSSCG00000041241	ELK3	0.999179	1.00963e-06
ENSSSCG00000028322	ELK3	0.999223	9.04583e-07
ENSSSCG00000045738	WFDC1	0.999513	3.55657e-07
ENSSSCG00000048420	ENSSSCG00000023857	0.999262	8.15836e-07
ENSSSCG00000048803	MAP3K9	0.999229	8.9205e-07
ENSSSCG00000048904	MAP3K9	0.999693	1.4098e-07
ENSSSCG00000028322	MAP3K9	0.999432	4.83228e-07
ENSSSCG00000048803	CD96	0.999198	9.63477e-07
ENSSSCG00000028322	CD96	0.9993	7.33972e-07
ENSSSCG00000051406	CD96	0.999256	8.29506e-07
ENSSSCG00000048904	CD96	0.999237	8.73874e-07
ENSSSCG00000051339	SLC16A3	0.999391	5.55688e-07
ENSSSCG00000048420	SLC16A3	0.999178	1.01245e-06
ENSSSCG00000049042	ADAMTS2	0.999209	9.38181e-07
ENSSSCG00000049669	ADAMTS2	0.999403	5.3432e-07
ENSSSCG00000051329	TLN2	0.999291	7.54242e-07
ENSSSCG00000036761	ELOVL5	0.999315	7.04107e-07
ENSSSCG00000037137	ELOVL5	0.999326	6.81319e-07
ENSSSCG00000042589	ELOVL5	0.999109	1.18929e-06
ENSSSCG00000051339	ELOVL5	0.999871	2.48396e-08
ENSSSCG00000045922	ANO1	0.999462	4.33594e-07
ENSSSCG00000028322	SLC2A6	0.999554	2.98451e-07
ENSSSCG00000047182	RAB39B	0.999008	1.4766e-06
ENSSSCG00000045593	F13A1	0.999662	1.70916e-07
ENSSSCG00000050130	F13A1	0.999117	1.16865e-06
ENSSSCG00000047793	CCR2	0.999091	1.23847e-06
ENSSSCG00000037137	CCR2	0.999292	7.51137e-07
ENSSSCG00000042589	CCR2	0.999536	3.23224e-07
ENSSSCG00000051339	CCR2	0.999222	9.08279e-07
ENSSSCG00000042589	CCR5	0.999795	6.32866e-08
ENSSSCG00000047793	CCR5	0.999448	4.5738e-07
ENSSSCG00000047133	RNASEH2B	0.999523	3.40704e-07
ENSSSCG00000047793	THEMIS	0.999228	8.92645e-07
ENSSSCG00000047793	RHOU	0.999429	4.88733e-07
ENSSSCG00000045593	RHOU	0.999067	1.30443e-06
ENSSSCG00000042589	RHOU	0.999381	5.73733e-07
ENSSSCG00000049958	SFMBT2	0.999519	3.47453e-07
ENSSSCG00000044918	SFMBT2	0.999221	9.106e-07
ENSSSCG00000049669	SFMBT2	0.999125	1.14794e-06
ENSSSCG00000044972	SFMBT2	0.999058	1.33087e-06
ENSSSCG00000049042	SFMBT2	0.999768	8.09342e-08
ENSSSCG00000037137	LYL1	0.999352	6.28845e-07
ENSSSCG00000048420	LYL1	0.999039	1.38517e-06
ENSSSCG00000036761	LYL1	0.999199	9.6283e-07
ENSSSCG00000048420	ENSSSCG00000024568	0.999552	3.00858e-07
ENSSSCG00000051339	ENSSSCG00000024568	0.999024	1.42859e-06
ENSSSCG00000037137	ENSSSCG00000024568	0.999049	1.35587e-06
ENSSSCG00000036761	ENSSSCG00000024568	0.999291	7.53384e-07
ENSSSCG00000050796	PHLDB1	0.999502	3.71412e-07
ENSSSCG00000041918	ETV1	0.99928	7.77173e-07
ENSSSCG00000045971	ENSSSCG00000024765	0.999378	5.80791e-07
ENSSSCG00000048904	CLCN4	0.999169	1.03568e-06
ENSSSCG00000051406	ISG20	0.999061	1.32243e-06
ENSSSCG00000037137	ENSSSCG00000024973	0.99936	6.13814e-07
ENSSSCG00000048264	ENSSSCG00000024973	0.999053	1.34407e-06
ENSSSCG00000045593	ENSSSCG00000024973	0.999742	9.94658e-08
ENSSSCG00000046947	ENSSSCG00000024973	0.99927	8.0014e-07
ENSSSCG00000036761	ENSSSCG00000024973	0.999308	7.17861e-07
ENSSSCG00000051339	ENSSSCG00000024973	0.999012	1.46468e-06
ENSSSCG00000047793	ENSSSCG00000024973	0.99906	1.32484e-06
ENSSSCG00000042589	ICOS	0.999703	1.32107e-07
ENSSSCG00000047793	ICOS	0.999068	1.30232e-06
ENSSSCG00000044075	FAM171B	0.99955	3.03115e-07
ENSSSCG00000041073	ZNF507	0.999571	2.7616e-07
ENSSSCG00000049491	ENSSSCG00000025253	0.999253	8.3788e-07
ENSSSCG00000028322	MCTP1	0.999709	1.26793e-07
ENSSSCG00000051406	MCTP1	0.999267	8.06306e-07
ENSSSCG00000048904	MCTP1	0.999563	2.87043e-07
ENSSSCG00000036761	KCNK5	0.999041	1.37857e-06
ENSSSCG00000046947	FJX1	0.999447	4.58358e-07
ENSSSCG00000042178	GPR45	0.999908	1.27296e-08
ENSSSCG00000048282	LCLAT1	0.999535	3.23618e-07
