# Supplementary material for: Integrative transcriptomic profiling of mRNA, miRNA, circRNA, and lncRNA in alveolar macrophages isolated from PRRSV-infected porcine
Source: Front Immunol. 2023 Aug 24;14:1258778. doi: 10.3389/fimmu.2023.1258778 (PMC10491896; doi:10.3389/fimmu.2023.1258778)
Supplement: Supplementary Table 9 — Table of co-expression mRNA of DE-circRNA [file Table_9.xlsx]

## Sheet: 3dpi
circRNA ID	Gene Symbol	Pearson Correlation Coefficient	P-value
circCCNI(7L).1	EPHB6	0.999637	1.98011e-07
circRICTOR(3,4,5).1	ZNFX1	0.999351	6.31328e-07
circEP300(25,26,27).1	ENSSSCG00000031837	0.999805	5.68358e-08
circCCNI(3S,4,5,6,L7).1	ISG12(A)	0.999004	1.48749e-06
circCCNI(3S,4,5,6,L7).1	ENSSSCG00000036342	0.999527	3.35771e-07
chr12:46892707|46893198	ENSSSCG00000008984	0.999298	7.39842e-07
circCCNI(3S,4,5,6,L7).1	ITIH4	0.999731	1.08596e-07
circRICTOR(3,4,5).1	ENSSSCG00000014565	0.999395	5.48306e-07

## Sheet: 7dpi
circRNA ID	Gene Symbol	Pearson Correlation Coefficient	P-value
circENSSSCG00000002427(31,32,33,34).1	SCP2	0.999081	1.26563e-06
circENSSSCG00000002427(31,32,33,34).1	RFLNA	0.999665	1.68728e-07
circENSSSCG00000002427(31,32,33,34).1	ITGB5	0.999254	8.33969e-07
circENSSSCG00000002427(31,32,33,34).1	KIF20A	0.99921	9.35419e-07
circCOQ3(1,2,3).1	ULBP1	0.999051	1.35179e-06
circPSMD5(4L,5,6).1	ULBP1	0.99901	1.47028e-06
circNUP205(40).1	ENSSSCG00000026043	0.999329	6.74398e-07
circDACH1(L2).2	ENSSSCG00000026402	0.999364	6.07013e-07
circHERC6(9,10,11).1	RORC	0.999079	1.27187e-06
circRAB3GAP2(I037).1	CAVIN2	0.999321	6.91794e-07
circSUSD3(2,3L).1	XCR1	0.99935	6.32894e-07
circNUP205(40).1	PLBD1	0.999447	4.59078e-07
circIL16(6,S7).1	ASB2	0.999066	1.30682e-06
circF13A1(4,5,6).1	FER	0.999616	2.21117e-07
circNUP205(40).1	OTUB2	0.999679	1.5467e-07
circMX1(4,5).1	SLC40A1	0.999653	1.80444e-07
circAFF3(L4,5,6).1	PIP5K1B	0.999044	1.36972e-06
circNUP205(40).1	SAMD9	0.999164	1.04717e-06
circCMPK2(3,L4).1	BCL3	0.999741	1.0046e-07
circ(12).289	BCL3	0.999668	1.65086e-07
circENSSSCG00000016263(15,16,17,18S).1	BCL3	0.999517	3.49344e-07
circF13A1(9,10,11).1	ENSSSCG00000027557	0.999261	8.18668e-07
circENSSSCG00000016263(15,16,17,18S).1	ENSSSCG00000027677	0.999537	3.2174e-07
circCMPK2(3,L4).1	ENSSSCG00000027677	0.999575	2.70694e-07
circXRN1(3,4,5).1	ENSSSCG00000027777	0.999397	5.45362e-07
circKIN(6,7).1	ENSSSCG00000027777	0.999855	3.16168e-08
circF13A1(4,5,6).1	SAMHD1	0.999361	6.11753e-07
circSUSD3(2,3L).1	SOCS1	0.999015	1.45367e-06
circHERC5(14,15,17,18).1	ZNF385C	0.99934	6.53128e-07
circCEP41(L1,2).1	ZNF385C	0.999796	6.24188e-08
circSUSD3(2,3L).1	SLC4A8	0.999089	1.2432e-06
circTTF2(10,11).1	ALDH8A1	0.999629	2.06057e-07
circNUP205(40).1	IL1R2	0.999192	9.78507e-07
circLAX1(L3).1	ENSSSCG00000028518	0.999096	1.22564e-06
circENSSSCG00000009240(3,4,5S).1	ENSSSCG00000028518	0.999096	1.22564e-06
circNUP205(40).1	CD28	0.999174	1.02339e-06
circF13A1(4,5,6).1	ENSSSCG00000028802	0.999486	3.96873e-07
circDACH1(L2).2	ENSSSCG00000028944	0.999021	1.43733e-06
circ(12).289	ALDH1A1	0.999558	2.92799e-07
circNUP205(40).1	ALDH1A1	0.999193	9.76119e-07
circENSSSCG00000016263(15,16,17,18S).1	ALDH1A1	0.99937	5.94842e-07
circCOPRS(3,4S).1	HRH2	0.999156	1.06794e-06
circSUSD3(2,3L).1	ENSSSCG00000029231	0.999376	5.84151e-07
circENSSSCG00000016263(15,16,17,18S).1	TIGIT	0.999207	9.43343e-07
circ(12).289	TIGIT	0.999295	7.46091e-07
circCMPK2(3,L4).1	GSE1	0.999171	1.03012e-06
circ(12).289	GSE1	0.999935	6.43441e-09
circENSSSCG00000016263(15,16,17,18S).1	GSE1	0.999184	9.99216e-07
circNUP205(40).1	ENSSSCG00000029596	0.999257	8.27235e-07
circSUSD3(2,3L).1	ENSSSCG00000029668	0.999493	3.8568e-07
circMSRA(I047).2	ZBTB16	0.999737	1.03733e-07
circMSRA(I047).2	MFNG	0.999537	3.21537e-07
circSTK17B(4,5,6,7).1	ENSSSCG00000030300	0.999388	5.62231e-07
circF13A1(5L,6).1	C1QTNF6	0.999278	7.82544e-07
circKCNK5(3,4).1	C1QTNF6	0.999479	4.06773e-07
circF13A1(4,5,6).1	MYBPH	0.999811	5.36252e-08
circRIPOR2(20,21,22).1	ENSSSCG00000031163	0.999174	1.02352e-06
circ(12).289	LYNX1	0.999103	1.20553e-06
circRIPOR2(20,21,22).1	ENSSSCG00000031752	0.999707	1.28674e-07
circ(12).289	TP53I11	0.999183	9.99995e-07
circNUP205(40).1	TP53I11	0.999074	1.28667e-06
circ(12).289	CBR2	0.999861	2.89498e-08
circMSRA(I047).2	TIMP3	0.999537	3.20979e-07
circC10orf90(6,7).1	NKX3-1	0.999249	8.45638e-07
circSPPL3(3,4,5,6,7).1	IRX5	0.999564	2.84487e-07
circSUSD3(2,3L).1	FAM110C	0.99906	1.32529e-06
circSLF2(13,14,15).1	SRRM3	0.999481	4.03639e-07
circRASGRP1(12,13L).1	THY1	0.999374	5.86768e-07
circENSSSCG00000027677(2L).1	THY1	0.999234	8.79967e-07
circNUP205(40).1	CCL4	0.999855	3.16212e-08
circF13A1(9,10,11).1	ADGRG3	0.999603	2.35908e-07
circNUP205(40).1	CXCL10	0.999769	8.00249e-08
circRIPOR2(20,21,22).1	ENSSSCG00000032525	0.999086	1.25306e-06
circNUP205(40).1	MILR1	0.999837	3.98856e-08
circDACH1(L2).2	MILR1	0.999098	1.22067e-06
circCMPK2(3,L4).1	HLX	0.999408	5.25861e-07
circENSSSCG00000016263(15,16,17,18S).1	HLX	0.999197	9.65847e-07
circHERC5(17,18).1	IRX6	0.999485	3.9738e-07
circSFMBT2(2,3,4).1	IRX3	0.999161	1.05499e-06
circRASGRP1(12,13L).1	GPT2	0.999114	1.17831e-06
circNUP205(40).1	IFNG	0.999572	2.74623e-07
circ(12).289	IFNG	0.999327	6.78458e-07
circSUSD3(2,3L).1	SLC7A5	0.999164	1.04832e-06
circKCNK5(3,4).1	ENSSSCG00000002862	0.99916	1.05723e-06
circSFMBT2(2,3,4).1	SHANK2	0.999207	9.43427e-07
circ(10).12	ZCCHC24	0.999285	7.65905e-07
circXRN1(3,4,5).1	ZCCHC24	0.999347	6.39793e-07
circF13A1(4,5,6).1	PALM2AKAP2	0.999497	3.80014e-07
circF13A1(5,6).1	PDGFB	0.999179	1.01119e-06
circZNFX1(9,10).1	PDGFB	0.999675	1.58709e-07
X:41282982|41285463	ENSSSCG00000033385	0.999368	5.98355e-07
circF13A1(9,10,11).1	ENSSSCG00000033465	0.999593	2.48352e-07
circRIPOR2(16,17,18,19).1	ENSSSCG00000000231	0.999567	2.81375e-07
circTIAM2(17,18).1	ENSSSCG00000033640	0.999136	1.12032e-06
circHERC5(14,15,17,18).1	CCDC8	0.99934	6.53128e-07
circCEP41(L1,2).1	CCDC8	0.999796	6.24188e-08
circNUP205(40).1	ENSSSCG00000033952	0.999759	8.72284e-08
circSPPL3(3,4,5,6,7).1	DGAT2	0.999064	1.31467e-06
circCOQ3(1,2,3).1	DGAT2	0.999672	1.61163e-07
circCTSL(7L).1	SHISAL2A	0.999385	5.67405e-07
circAFF3(L4,5,6).1	WNK2	0.999169	1.03599e-06
circNUP205(40).1	SPECC1	0.999194	9.74049e-07
circSUSD3(2,3L).1	TAMALIN	0.999476	4.11573e-07
circNUP205(40).1	IFI6	0.99944	4.70004e-07
circENSSSCG00000016263(15,16,17,18S).1	MGAM	0.999236	8.75644e-07
circ(12).289	MGAM	0.999667	1.65987e-07
circNUP205(40).1	MGAM	0.99926	8.21018e-07
circSTK17B(4,5,6,7).1	PITX2	1	0
circHERC5(20,21,22).1	NKAIN3	0.999184	9.99004e-07
circMSRA(I047).2	INHBA	0.999631	2.04757e-07
circCTSL(7L).1	TRAV4	0.999418	5.07985e-07
circSUSD3(2,3L).1	ENSSSCG00000035226	0.999215	9.24108e-07
circENSSSCG00000016263(15,16,17,18S).1	ISG12(A)	0.999227	8.96869e-07
circNUP205(40).1	ISG12(A)	0.999415	5.13599e-07
circ(12).289	ISG12(A)	0.999488	3.9365e-07
circCMPK2(3,L4).1	KRT18	0.999118	1.16733e-06
circ(12).289	KRT18	0.999328	6.77832e-07
circNUP205(40).1	F2R	0.999244	8.57227e-07
circ(12).289	HES4	0.999389	5.60021e-07
circENSSSCG00000016263(15,16,17,18S).1	HES4	0.999658	1.75597e-07
circCMPK2(3,L4).1	HES4	0.999688	1.46382e-07
circHERC5(4,6).1	ENSSSCG00000035574	0.999075	1.28307e-06
circSPPL3(3,4,5,6,7).1	GIPC2	0.999063	1.31529e-06
circDACH1(L2).2	GPR55	0.999298	7.38924e-07
circNUP205(40).1	GPR55	0.99935	6.33229e-07
X:41282982|41285463	BTG1	0.9991	1.21441e-06
circIL21R(2,3,4).1	ENSSSCG00000035909	0.999978	6.96338e-10
circF13A1(4,5,6).1	P2RY8	0.999729	1.10258e-07
circF13A1(4,5,6).1	ENSSSCG00000003079	0.999229	8.92417e-07
circZNFX1(9,10).1	PRKAA2	0.999353	6.27065e-07
circF13A1(9,10,11).1	PRKAA2	0.999216	9.20975e-07
circHERC5(20,21,22).1	PRKAA2	0.999244	8.57861e-07
circDACH1(L2).2	ENSSSCG00000036288	0.999506	3.65394e-07
circNUP205(40).1	EMP1	0.999199	9.61563e-07
circF13A1(5L,6).1	ENSSSCG00000036743	0.999846	3.55066e-08
circ(12).289	ID1	0.999345	6.43263e-07
circHERC5(4,6).1	SFTA2	0.999484	3.99487e-07
circF13A1(4,5,6).1	PDCD1	0.999577	2.68041e-07
circTIAM2(17,18).1	CLIC5	0.999157	1.06499e-06
circRIPOR2(16,17,18,19).1	TULP2	0.999297	7.41204e-07
circNUP205(40).1	NEDD4	0.999891	1.78184e-08
circIFI6(2S,4).1	LY6D	0.999858	3.04277e-08
circENSSSCG00000016263(15,16,17,18S).1	EPSTI1	0.999219	9.15171e-07
circDACH1(L2).2	PTPN7	0.999543	3.13701e-07
circHERC6(9,10,11).1	ENSSSCG00000037885	0.999158	1.0619e-06
circ(12).289	CCND1	0.999589	2.53909e-07
circMSRA(I047).2	NIPAL1	0.999554	2.97767e-07
circNUP205(40).1	ITK	0.999278	7.81708e-07
circNUP205(40).1	ENSSSCG00000038062	0.999204	9.49781e-07
circENSSSCG00000016263(15,16,17,18S).1	FUT10	0.999351	6.30736e-07
circDACH1(L2).2	EREG	0.999051	1.3504e-06
circZEB1(I001).2	SH3RF3	0.999081	1.26706e-06
circ(12).289	ENSSSCG00000038351	0.999908	1.27673e-08
circCMPK2(3,L4).1	ENSSSCG00000038351	0.999615	2.22323e-07
circENSSSCG00000016263(15,16,17,18S).1	ENSSSCG00000038351	0.999615	2.21819e-07
circNUP205(40).1	CD226	0.999667	1.66311e-07
circCEP41(L1,2).1	CRYGN	0.999796	6.24188e-08
circHERC5(14,15,17,18).1	CRYGN	0.99934	6.53128e-07
circNUP205(40).1	NUAK2	0.999281	7.75153e-07
circIGSF9(7,8,9).1	ARMCX1	0.999688	1.46023e-07
circIGF1R(2).1	INHBB	0.999092	1.23597e-06
circHERC5(11,12,13).1	ENSSSCG00000003227	0.999141	1.10765e-06
circIL27RA(5,6,7,8).1	ENSSSCG00000003227	0.999033	1.40258e-06
circHERC6(8,9,10).1	C3orf70	0.999224	9.03745e-07
circF13A1(5L,6).1	DMWD	0.999358	6.17201e-07
circENSSSCG00000016263(15,16,17,18S).1	KLF2	0.999157	1.06516e-06
circNUP205(40).1	KLF2	0.999464	4.31468e-07
circ(12).289	KLF2	0.99909	1.24227e-06
circNUP98(14,15).1	ENSSSCG00000003240	0.999392	5.55091e-07
circ(12).289	KRT7	0.999115	1.17339e-06
circFAR2(L2).1	ENSSSCG00000039105	0.999822	4.74619e-08
circETS1(I002).2	CACNG6	0.999331	6.71586e-07
circNUP205(40).1	TCN1	0.999019	1.44424e-06
X:41282982|41285463	IL27	0.999127	1.14227e-06
circPSMD5(4L,5,6).1	HS3ST3B1	0.999002	1.49396e-06
circSUSD3(2,3L).1	SERPINH1	0.999434	4.80753e-07
circ(12).289	ID3	0.999051	1.35007e-06
circCMPK2(3,L4).1	ID3	0.999102	1.20883e-06
circENSSSCG00000016263(15,16,17,18S).1	ID3	0.99985	3.37053e-08
circENSSSCG00000016263(15,16,17,18S).1	KCNQ1	0.999184	9.97655e-07
circF13A1(4,5,6).1	SLPI	0.999476	4.12398e-07
circSLF2(13,14,15).1	KLRB1	0.999044	1.37143e-06
circCCDC149(2,3,4).1	ENSSSCG00000039807	0.999098	1.21887e-06
circMTHFD1L(5,6L,7).1	ENSSSCG00000003303	0.999501	3.74064e-07
circENSSSCG00000035007(5,S6).1	ENSSSCG00000003303	0.999285	7.66195e-07
circSUSD3(2,3L).1	TNFRSF4	0.999454	4.47789e-07
circCTSL(7L).1	ENSSSCG00000040110	0.999569	2.78482e-07
circENSSSCG00000016263(15,16,17,18S).1	CD3E	0.999565	2.83614e-07
circCMPK2(3,L4).1	CD3E	0.999192	9.78964e-07
circ(12).289	CD3E	0.999003	1.49113e-06
circNUP205(40).1	NUPR1	0.999206	9.45047e-07
circF13A1(4,5,6).1	RND3	0.99964	1.93849e-07
circDACH1(L2).2	KLRK1	0.999591	2.50576e-07
circNUP205(40).1	ISG15	0.999079	1.27245e-06
circENSSSCG00000016263(15,16,17,18S).1	ISG15	0.999126	1.14536e-06
circSUSD3(2,3L).1	LPL	0.999414	5.14776e-07
circENSSSCG00000041410(S2).1	CACFD1	0.99904	1.38204e-06
circSUSD3(2,3L).1	KIAA0040	0.999128	1.14002e-06
circENSSSCG00000016263(15,16,17,18S).1	ZFPM1	0.999253	8.37467e-07
circNUP205(40).1	ZFPM1	0.999485	3.97144e-07
circ(12).289	ZFPM1	0.999153	1.07457e-06
circSLF2(13,14,15).1	ENSSSCG00000041122	1	0
circF13A1(5,6).1	ENSSSCG00000041136	0.999738	1.0335e-07
circDACH1(L2).2	TNFRSF9	0.999433	4.82394e-07
circPRKCH(11,12).1	ENSSSCG00000042626	0.999066	1.30801e-06
circIGF1R(2).1	ENSSSCG00000043140	0.999365	6.04665e-07
circMSRA(I047).2	CRYBA4	0.999696	1.38386e-07
circSLF2(13,14,15).1	ENSSSCG00000044501	0.999222	9.06688e-07
circCCDC6(3,4).1	ENSSSCG00000044648	0.999098	1.22076e-06
circRASGRP1(12,13L).1	ENSSSCG00000045061	0.999603	2.36769e-07
circHERC6(L8).1	EPHA2	0.999561	2.89183e-07
circSUSD3(2,3L).1	ENSSSCG00000045883	0.999526	3.36399e-07
circNUP98(14,15).1	ENSSSCG00000046105	0.999158	1.06358e-06
circSUSD3(2,3L).1	ENSSSCG00000047500	0.999775	7.61365e-08
circHERPUD1(2,3,4).1	ENSSSCG00000048925	0.999593	2.47901e-07
circFAH(2,3,4,5).1	ENSSSCG00000049878	0.999667	1.66482e-07
circENSSSCG00000009240(3,4,5S).1	ENSSSCG00000049878	0.999707	1.2901e-07
circLAX1(L3).1	ENSSSCG00000049878	0.999707	1.2901e-07
circRNF145(3,4).1	ENSSSCG00000049878	0.999644	1.89801e-07
circDACH1(L2).2	ENSSSCG00000050093	0.999239	8.67834e-07
circENSSSCG00000016263(15,16,17,18S).1	ENSSSCG00000000299	0.99909	1.24207e-06
circHERC6(L8).1	ENSSSCG00000050527	0.999055	1.33824e-06
circ(12).289	LAMA3	0.999195	9.72444e-07
circCMPK2(3,L4).1	ENSSSCG00000000370	0.999354	6.25579e-07
circENSSSCG00000016263(15,16,17,18S).1	ENSSSCG00000000370	0.999459	4.38275e-07
circ(12).289	ENSSSCG00000000370	0.999336	6.61166e-07
circEIF2AK2(6L).2	GAREM1	0.999004	1.48725e-06
circSUSD3(2,3L).1	TTLL7	0.999496	3.80636e-07
circWWP1(2,3,4).1	TACSTD2	0.999718	1.19234e-07
circF13A1(4,5,6).1	LRP8	0.99907	1.29612e-06
circENSSSCG00000016263(15,16,17,18S).1	ZFYVE9	0.9998	5.98719e-08
circCMPK2(3,L4).1	ZFYVE9	0.999803	5.81497e-08
circ(12).289	ZFYVE9	0.999411	5.20201e-07
circHERPUD1(2,3,4).1	FAM183A	0.999004	1.48683e-06
circSTK17B(4,5,6,7).1	ENSSSCG00000004071	0.999362	6.10062e-07
circ(10).12	ENSSSCG00000004071	0.999042	1.37675e-06
circF13A1(4,5,6).1	IYD	0.999296	7.42403e-07
circF13A1(4,5,6).1	PLAGL1	0.999213	9.29683e-07
circHERC5(20,21,22).1	ENSSSCG00000004170	0.999074	1.2871e-06
circF13A1(9,10,11).1	ENSSSCG00000004170	0.99968	1.53827e-07
circIFI6(2S,4).1	CCN2	0.999031	1.40776e-06
circTIAM2(17,18).1	KPNA5	0.999067	1.30449e-06
circMSRA(I047).2	PRDM1	0.999067	1.30464e-06
circ(1).428	FRK	0.999001	1.4975e-06
circ(1).428	HTR1B	0.999129	1.13686e-06
circF13A1(4,5,6).1	SETBP1	0.999784	6.98662e-08
circENSSSCG00000016263(15,16,17,18S).1	LIPG	0.999058	1.32934e-06
circARHGEF40(L9,11,RI,12,13).1	MAPK4	0.999272	7.94616e-07
circENSSSCG00000016263(15,16,17,18S).1	IRAK3	0.999329	6.75036e-07
circNUP205(40).1	IRAK3	0.999324	6.85804e-07
circ(12).289	IRAK3	0.999353	6.27253e-07
circHERPUD1(2,3,4).1	NDN	0.999673	1.59989e-07
circF13A1(5L,6).1	OTUD7A	0.999591	2.51414e-07
circKCNK5(3,4).1	OTUD7A	0.99934	6.53464e-07
circSPPL3(3,4,5,6,7).1	SERPINB2	0.999155	1.06991e-06
circNUP205(40).1	NEDD4L	0.999073	1.28847e-06
circMETRNL(3).1	BICD1	0.99952	3.45868e-07
circNUP205(40).1	IFNB1	0.9997	1.35282e-07
circDACH1(L2).2	IFNB1	0.99947	4.20989e-07
circENSSSCG00000016263(15,16,17,18S).1	CD274	0.999525	3.38327e-07
circ(12).289	CD274	0.99925	8.42563e-07
circDACH1(L2).2	PPFIBP1	0.999004	1.48861e-06
circAPBB2(7,8,9,10).1	SLC1A1	0.99965	1.8373e-07
circZNFX1(9,10).1	ARNTL2	0.999411	5.20691e-07
circHERC5(20,21,22).1	ARNTL2	0.999292	7.52145e-07
circNUP205(40).1	TRPM6	0.999412	5.18665e-07
circSUSD3(2,3L).1	TLE4	0.999244	8.56621e-07
circNUP205(40).1	SLC44A1	0.99963	2.04944e-07
circDACH1(L2).2	SLC44A1	0.999398	5.43893e-07
circCMPK2(3,L4).1	LPAR1	0.999441	4.68072e-07
circENSSSCG00000016263(15,16,17,18S).1	LPAR1	0.999819	4.89147e-08
circ(12).289	LPAR1	0.999206	9.45861e-07
AEMK02000602.1:109451|110148	COL27A1	0.999291	7.54811e-07
circACSS3(10,11,12,13).1	ENSSSCG00000005529	0.999493	3.85998e-07
circMX1(4,5).1	PTGES	0.999042	1.37525e-06
circF13A1(4,5,6).1	FAM234B	0.999491	3.88555e-07
circ(10).12	OPLAH	0.999033	1.40186e-06
circENSSSCG00000016263(15,16,17,18S).1	TG	0.9996	2.39394e-07
circHERC6(9,10,11).1	MAL2	0.99982	4.86228e-08
circF13A1(4,5,6).1	ENSSSCG00000000640	0.999664	1.68874e-07
circSUSD3(2,3L).1	KLRD1	0.999614	2.23019e-07
circNUP205(40).1	WWP1	0.99902	1.44066e-06
circDACH1(L2).2	WWP1	0.999684	1.49704e-07
circNUP205(40).1	FABP5	0.999051	1.34937e-06
circDACH1(L2).2	FABP5	0.999152	1.07889e-06
circNUP205(40).1	CD69	0.999905	1.34237e-08
circDACH1(L2).2	CA8	0.999758	8.79962e-08
circNUP205(40).1	SELL	0.999692	1.4193e-07
circF13A1(4,5,6).1	F5	0.999362	6.10028e-07
circCCDC149(2,3,4).1	XCL1	0.999005	1.48578e-06
circDACH1(L2).2	CD247	0.99928	7.7654e-07
circNUP205(40).1	SLAMF7	0.999615	2.22734e-07
circNUP205(40).1	ENSSSCG00000006418	0.999357	6.20225e-07
circ(10).12	ENSSSCG00000006452	0.999174	1.02315e-06
circVPS52(5,L6).1	CHRNB2	0.999055	1.33957e-06
13:29424150|29428478	CHRNB2	0.999666	1.67467e-07
circDACH1(L2).2	S100A4	0.999268	8.0278e-07
circNUP205(40).1	S100A4	0.999793	6.44101e-08
circHERC5(20,21,22).1	LPAR5	0.999184	9.98396e-07
circF13A1(4,5,6).1	CD101	0.999702	1.32951e-07
circNUP205(40).1	CD2	0.999478	4.08561e-07
circNUP205(40).1	PTPN22	0.999195	9.72615e-07
circF13A1(4,5,6).1	MOV10	0.999503	3.6989e-07
circSATB1(3,4,L5).1	GSTM3	0.999924	8.71678e-09
circF13A1(9,10,11).1	ELAPOR1	0.99925	8.43699e-07
circMSRA(I047).2	CNN3	0.9993	7.35809e-07
circNUP205(40).1	GFI1	0.9995	3.74698e-07
circHERC6(9,10,11).1	ENSSSCG00000006928	0.999323	6.87158e-07
circF13A1(9,10,11).1	CCN1	0.999982	5.00287e-10
circF13A1(5L,6).1	DLC1	0.999052	1.34694e-06
circENSSSCG00000016263(15,16,17,18S).1	IDO1	0.999035	1.39693e-06
circENSSSCG00000016263(15,16,17,18S).1	CRACR2A	0.999315	7.03442e-07
circNUP205(40).1	CRACR2A	0.999371	5.9264e-07
circ(12).289	CRACR2A	0.999002	1.49297e-06
circCMPK2(3,L4).1	CST7	0.99952	3.46194e-07
circ(12).289	CST7	0.999124	1.15023e-06
circENSSSCG00000016263(15,16,17,18S).1	CST7	0.999085	1.25658e-06
circCMPK2(3,L4).1	SMOX	0.999495	3.82366e-07
circENSSSCG00000016263(15,16,17,18S).1	SMOX	0.999658	1.74917e-07
circ(12).289	SMOX	0.999838	3.95924e-08
circPSMD5(4L,5,6).1	ENSSSCG00000007464	1	0
circF13A1(4,5,6).1	NFATC2	0.999446	4.5972e-07
circHERC5(4,6).1	ENSSSCG00000007552	0.999119	1.1634e-06
circAFF3(L4,5,6).1	NPTX2	0.999419	5.06044e-07
circRASGRP1(12,13L).1	ENSSSCG00000007644	0.999314	7.05851e-07
circNUP205(40).1	PVRIG	0.999458	4.40691e-07
circMX1(4,5).1	STX1A	0.99903	1.41171e-06
circENSSSCG00000016263(15,16,17,18S).1	SEPTIN1	0.999553	2.99178e-07
circ(12).289	IL21R	0.999032	1.40411e-06
circNUP205(40).1	IL21R	0.999698	1.36708e-07
circNUP205(40).1	DCUN1D3	0.999464	4.31358e-07
circNUP205(40).1	NLRC3	0.999669	1.64783e-07
circNUP205(40).1	IL18RAP	0.999155	1.07118e-06
circENSSSCG00000016263(15,16,17,18S).1	IL18RAP	0.99931	7.14245e-07
circENSSSCG00000016263(15,16,17,18S).1	IL1R1	0.999317	7.00547e-07
circNUP205(40).1	IL1R1	0.999062	1.32021e-06
circ(12).289	IL1R1	0.999035	1.395e-06
circGNL3(8,S9,10).1	RTKN	0.999101	1.21086e-06
circF13A1(5,6).1	MTA3	0.999079	1.27329e-06
circNUP205(40).1	RSAD2	0.999239	8.68466e-07
circXRN1(3,4,5).1	ENSSSCG00000008709	0.999043	1.37285e-06
circSTK17B(4,5,6,7).1	ENSSSCG00000008709	0.999423	4.99453e-07
circ(10).12	ENSSSCG00000008709	0.999922	9.2171e-09
circSPPL3(3,4,5,6,7).1	SLC34A2	0.999296	7.43354e-07
circMX1(4,5).1	SLC34A2	0.999174	1.02237e-06
circF13A1(4,5,6).1	ATP8A1	0.99942	5.04333e-07
circMSRA(I047).2	TXK	0.999232	8.83611e-07
circNUP205(40).1	TEC	0.999097	1.22363e-06
circNUP205(40).1	ENSSSCG00000008898	0.999378	5.8035e-07
circDACH1(L2).2	AMCF-II	0.99969	1.44219e-07
circDACH1(L2).2	CXCL2	0.999487	3.94127e-07
circNUP205(40).1	ENSSSCG00000008981	0.999685	1.48825e-07
circF13A1(5,6).1	INPP4B	0.999398	5.43574e-07
circ(12).289	CAMK2D	0.999149	1.08719e-06
circF13A1(4,5,6).1	ACSS3	0.999497	3.79723e-07
X:41282982|41285463	ENSSSCG00000009138	0.999068	1.30295e-06
circMSRA(I047).2	ABCG2	0.999766	8.21248e-08
circMSRA(I047).2	ENSSSCG00000009348	0.999611	2.2752e-07
circDACH1(L2).2	RUBCNL	0.999074	1.28671e-06
circPTPN4(11,12,13,14,15).1	FAM216B	0.999776	7.51727e-08
circAFF3(L4,5,6).1	PCDH8	0.999419	5.06044e-07
circSUSD3(2,3L).1	UGGT2	0.99949	3.89944e-07
circF13A1(4,5,6).1	GPR183	0.999491	3.8874e-07
circENSSSCG00000016263(15,16,17,18S).1	RASA3	0.999203	9.52371e-07
circNUP205(40).1	SFTPC	0.99953	3.31473e-07
circ(12).289	SFTPC	0.999328	6.76232e-07
circF13A1(4,5,6).1	DOCK5	0.999069	1.29933e-06
circLCP1(2,3).1	GNRH1	1	0
circF13A1(4,5,6).1	CHRNA2	0.999115	1.17436e-06
circNUP205(40).1	CLU	0.999245	8.55087e-07
circHERC6(L8).1	DNAH10	0.999063	1.31705e-06
circF13A1(4,5,6).1	OAS2	0.99967	1.63538e-07
circENSSSCG00000016263(15,16,17,18S).1	BICDL1	0.99943	4.87182e-07
circMSRA(I047).2	OASL	0.999311	7.12063e-07
circNUP205(40).1	OSM	0.99925	8.44518e-07
circDACH1(L2).2	OSM	0.999144	1.09937e-06
circENSSSCG00000016263(15,16,17,18S).1	MYLIP	0.99988	2.15202e-08
circCMPK2(3,L4).1	MYLIP	0.999095	1.22897e-06
circIGF1R(2).1	RET	0.999189	9.86575e-07
circRASGRP1(12,13L).1	RET	0.999555	2.96408e-07
circNUP205(40).1	PRF1	0.999455	4.45101e-07
circENSSSCG00000016263(15,16,17,18S).1	PRF1	0.999127	1.14309e-06
circNUP205(40).1	SFTPD	0.999162	1.05183e-06
circNUP205(40).1	SFTPA1	0.999673	1.60846e-07
circ(10).12	LIPM	0.999337	6.59883e-07
circSFMBT2(2,3,4).1	LIPM	0.999146	1.09472e-06
circNUP205(40).1	IFIT2	0.999792	6.49871e-08
circNUP205(40).1	IFIT1	0.999098	1.22024e-06
circNUP205(40).1	IFIT5	0.999402	5.36221e-07
circF13A1(4,5,6).1	RRP12	0.999605	2.34199e-07
circCPQ(3L).1	ARMH2	0.999194	9.73975e-07
circNUP205(40).1	ENSSSCG00000001097	0.99901	1.46898e-06
circF13A1(4,5,6).1	CMAH	0.999231	8.86068e-07
circENSSSCG00000016263(15,16,17,18S).1	ABLIM1	0.999454	4.47603e-07
circSPPL3(3,4,5,6,7).1	FGFR2	0.999696	1.3841e-07
circCOQ3(1,2,3).1	FGFR2	0.999007	1.47868e-06
circENSSSCG00000016263(15,16,17,18S).1	HTRA1	0.99922	9.12674e-07
circNUP205(40).1	ENSSSCG00000010893	0.9991	1.21568e-06
circNUP205(40).1	AKR1C2	0.999266	8.0773e-07
circSUSD3(2,3L).1	SATB1	0.999383	5.70063e-07
circNUP205(40).1	CXCR6	0.999059	1.32807e-06
circF13A1(4,5,6).1	FLNB	0.999298	7.39842e-07
X:41282982|41285463	IRAK2	0.999389	5.59626e-07
circSLF2(13,14,15).1	PXYLP1	0.999627	2.08805e-07
circNUP205(40).1	RASA2	0.999049	1.35553e-06
circCMPK2(3,L4).1	CP	0.999068	1.30244e-06
circATP2B4(I013).1	ENSSSCG00000011729	0.999616	2.21255e-07
X:41282982|41285463	SERPINI1	0.99957	2.77008e-07
circDACH1(L2).2	MASP1	0.999235	8.76936e-07
circNUP205(40).1	DTX3L	0.999059	1.32803e-06
circF13A1(4,5,6).1	TIAM1	0.999328	6.78084e-07
circNUP205(40).1	KCNJ15	0.999315	7.03558e-07
circF13A1(4,5,6).1	ARHGAP6	0.999584	2.59492e-07
circKCNK5(3,4).1	SCML2	0.999537	3.21552e-07
circHERC5(14,15,17,18).1	USP51	0.999078	1.27418e-06
circCEP41(L1,2).1	USP51	1	0
circ(12).289	CXCR3	0.999111	1.18646e-06
circENSSSCG00000016263(15,16,17,18S).1	CXCR3	0.999425	4.95134e-07
circF13A1(5,6,7).1	NHSL2	0.999425	4.95403e-07
circBRD1(2).1	POF1B	0.999047	1.36047e-06
circAFF3(L4,5,6).1	TAF7L	0.999419	5.06044e-07
circDACH1(L2).2	SLC25A53	0.99947	4.20962e-07
circENSSSCG00000016263(15,16,17,18S).1	SH2D1A	0.999524	3.39196e-07
circNUP205(40).1	DAXX	0.999681	1.52462e-07
circRIPOR2(20,21,22).1	AFF2	0.999754	9.04465e-08
circF13A1(4,5,6).1	SLC25A22	0.999206	9.44708e-07
circSUSD3(2,3L).1	ITPR3	0.999312	7.10683e-07
circNUP205(40).1	CDHR5	0.999799	6.05371e-08
X:41282982|41285463	PTPRCAP	0.999498	3.77989e-07
circNUP205(40).1	ENSSSCG00000013100	0.999773	7.74021e-08
circSUSD3(2,3L).1	MS4A7	0.99918	1.00859e-06
circCMPK2(3,L4).1	CD5	0.999789	6.69643e-08
circ(12).289	CD5	0.999727	1.11704e-07
circENSSSCG00000016263(15,16,17,18S).1	CD5	0.999668	1.65016e-07
circDACH1(L2).2	ARMC12	0.999663	1.70431e-07
circENSSSCG00000016263(15,16,17,18S).1	ABTB2	0.999034	1.39811e-06
circ(12).289	ABTB2	0.999025	1.42662e-06
circSUSD3(2,3L).1	S1PR4	0.999341	6.52172e-07
circF13A1(4,5,6).1	RETN	0.999139	1.11222e-06
circ(12).289	CD209	0.999623	2.13258e-07
circENSSSCG00000016263(15,16,17,18S).1	CD209	0.999137	1.11658e-06
circCMPK2(3,L4).1	CD209	0.999616	2.21429e-07
circNUP98(14,15).1	CAMSAP3	0.99971	1.26078e-07
circNUP205(40).1	CERS4	0.999537	3.21208e-07
circ(12).289	CERS4	0.999338	6.56984e-07
circPHLDB2(L3,4).1	LRFN2	0.999475	4.13301e-07
circ(12).289	TREML2	0.999	1.49813e-06
circARHGEF40(L9,11,RI,12,13).1	FRS3	0.999204	9.5024e-07
circDACH1(L2).2	HOMER1	0.999595	2.45784e-07
circHERPUD1(2,3,4).1	FBN2	0.999687	1.46823e-07
circNUP205(40).1	CD14	0.999375	5.85402e-07
circNUP205(40).1	ARAP3	0.999535	3.24031e-07
circHERC5(4,6).1	SPINK5	0.999803	5.83124e-08
circNUP205(40).1	ENSSSCG00000014565	0.999783	7.05406e-08
circGPATCH2(3,4,5).1	TUB	0.999473	4.16506e-07
circNUP98(14,15).1	CNGA4	0.999073	1.28894e-06
circIL21R(2,3,4).1	C11orf97	0.999184	9.99533e-07
circENSSSCG00000009240(2,3L,4).1	C11orf97	0.99984	3.85263e-08
circAFF3(L4,5,6).1	CFAP300	0.999511	3.58453e-07
circCMPK2(3,L4).1	MMP12	0.999274	7.90735e-07
circ(1).428	TAGLN	0.999231	8.86466e-07
circCMPK2(3,L4).1	MPZL2	0.999059	1.32732e-06
circENSSSCG00000016263(15,16,17,18S).1	MPZL2	0.999449	4.55578e-07
circ(12).289	MPZL2	0.999502	3.72545e-07
circF13A1(5,6).1	GRAMD1B	0.99903	1.41079e-06
circZNFX1(9,10).1	GRAMD1B	0.999168	1.03891e-06
circENSSSCG00000016263(15,16,17,18S).1	ST3GAL4	0.999415	5.12477e-07
circ(1).428	KIRREL3	0.999421	5.02116e-07
circSOX6(5,6).1	KIRREL3	0.999413	5.16654e-07
circDACH1(L2).2	ETS1	0.99901	1.46866e-06
circF13A1(4,5,6).1	ASNS	0.99913	1.13606e-06
circNUP205(40).1	SP4	0.999312	7.09348e-07
circCMPK2(3,L4).1	ELAPOR2	0.999415	5.13772e-07
circENSSSCG00000016263(15,16,17,18S).1	ELAPOR2	0.999297	7.40219e-07
circENSSSCG00000016263(15,16,17,18S).1	CD36	0.999738	1.02916e-07
circF13A1(4,5,6).1	ENSSSCG00000015447	0.99906	1.32413e-06
circSUSD3(2,3L).1	ENSSSCG00000015447	0.999353	6.27651e-07
circCMPK2(3,L4).1	TNFSF18	0.999123	1.15454e-06
circ(12).289	TNFSF18	0.99962	2.16187e-07
circ(12).289	LAMC1	0.999533	3.27465e-07
circCMPK2(3,L4).1	LAMC1	0.999532	3.28689e-07
circENSSSCG00000016263(15,16,17,18S).1	LAMC1	0.999542	3.14525e-07
circNUP205(40).1	LAMC2	0.999409	5.23275e-07
circLAX1(L3).1	VASH2	0.999137	1.11782e-06
circENSSSCG00000009240(3,4,5S).1	VASH2	0.999137	1.11782e-06
circENSSSCG00000016263(15,16,17,18S).1	HSD11B1	0.999499	3.77145e-07
circ(12).289	HSD11B1	0.999271	7.96232e-07
circNUP205(40).1	G0S2	0.999974	1.00147e-09
circMSRA(I047).2	LAMB3	0.99979	6.60215e-08
circNUP205(40).1	IKBKE	0.999513	3.55614e-07
X:41282982|41285463	DYRK3	0.999155	1.06979e-06
circNUP205(40).1	IL10	0.9996	2.39447e-07
circ(12).289	IL10	0.999	1.49932e-06
circNUP205(40).1	IL20	0.999107	1.19635e-06
circENSSSCG00000016263(15,16,17,18S).1	PIGR	0.999109	1.19021e-06
circ(12).289	PIGR	0.999734	1.06077e-07
circENSSSCG00000003272(1L,2,3).1	C1QL2	0.99975	9.37863e-08
circENSSSCG00000016263(15,16,17,18S).1	BIN1	0.999113	1.17878e-06
X:41282982|41285463	ENPP6	0.999717	1.2046e-07
circENSSSCG00000016263(15,16,17,18S).1	NRG1	0.999009	1.47201e-06
circF13A1(4,5,6).1	TANC1	0.999229	8.91848e-07
circLAX1(L3).1	FAP	0.999963	2.06745e-09
circENSSSCG00000009240(3,4,5S).1	FAP	0.999963	2.06745e-09
circRNF145(3,4).1	FAP	0.999465	4.28945e-07
circFAH(2,3,4,5).1	FAP	0.9995	3.74745e-07
circMX1(4,5).1	CSRNP3	0.999299	7.37532e-07
circIGF1R(2).1	TTC21B	0.999778	7.38883e-08
circF13A1(9,10,11).1	STAT4	0.999111	1.18467e-06
circF13A1(4,5,6).1	ENSSSCG00000016119	0.999374	5.87141e-07
circF13A1(9,10,11).1	ENSSSCG00000016119	0.999054	1.34271e-06
circNUP205(40).1	CTLA4	0.99938	5.75615e-07
13:29424150|29428478	CPS1	0.999147	1.09231e-06
circNUP205(40).1	ENSSSCG00000016183	0.999212	9.31033e-07
circHERC5(20,21,22).1	GPC1	0.999126	1.14583e-06
circZNFX1(9,10).1	GPC1	0.999473	4.16914e-07
circF13A1(4,5,6).1	ENSSSCG00000016400	0.999524	3.40506e-07
circPARP9(10,11).1	EPHA1	0.99906	1.32525e-06
circSUSD3(2,3L).1	BRAF	0.999023	1.43211e-06
circDACH1(L2).2	SVOPL	0.999347	6.39751e-07
circDACH1(L2).2	FLNC	0.999523	3.4141e-07
circF13A1(4,5,6).1	CFTR	0.999438	4.73008e-07
circF13A1(9,10,11).1	TNS3	0.999723	1.15015e-07
circENSSSCG00000016263(15,16,17,18S).1	IL7R	0.999394	5.50728e-07
circRASGRP1(12,13L).1	C6	0.999003	1.49031e-06
circNUP98(14,15).1	ESM1	0.999294	7.47364e-07
circDACH1(L2).2	GZMK	0.999414	5.15363e-07
circNUP205(40).1	GZMK	0.999704	1.31451e-07
circNUP205(40).1	GZMA	0.999892	1.74364e-08
circNUP205(40).1	GZMA	0.999694	1.40286e-07
circMX1(4,5).1	SETD9	0.999277	7.83192e-07
circSPPL3(3,4,5,6,7).1	STC2	0.999955	3.03211e-09
circCOQ3(1,2,3).1	STC2	0.999738	1.03162e-07
circNUP205(40).1	SPHK1	0.999633	2.02441e-07
circDACH1(L2).2	SPHK1	0.999346	6.41508e-07
circNUP205(40).1	CD300LB	0.999165	1.04526e-06
circDACH1(L2).2	CD300LB	0.999627	2.08238e-07
circF13A1(4,5,6).1	TTYH2	0.999316	7.0257e-07
circMSRA(I047).2	FAM20A	0.999542	3.14728e-07
circSUSD3(2,3L).1	PRKCA	0.999629	2.06192e-07
circHERC5(14,15,17,18).1	SSTR1	0.999078	1.27418e-06
circCEP41(L1,2).1	SSTR1	1	0
circGNL3(8,S9,10).1	KCNH4	0.999405	5.30373e-07
circENSSSCG00000016263(15,16,17,18S).1	DHX58	0.999401	5.37501e-07
circNUP205(40).1	DHX58	0.999029	1.41519e-06
circCMPK2(3,L4).1	KRT14	0.999062	1.32076e-06
circ(10).12	CCR7	0.999183	1.00006e-06
circHERC5(4,6).1	CCR7	0.999219	9.14203e-07
circNUP205(40).1	IGFBP4	0.999241	8.64057e-07
circDACH1(L2).2	EGLN3	0.999229	8.90663e-07
circNUP205(40).1	EGLN3	0.999841	3.76898e-08
circMSRA(I047).2	HLF	0.999838	3.94184e-08
circDAGLB(3,4S).1	LHX1	0.999068	1.30261e-06
circNUP205(40).1	CCL5	0.999445	4.61255e-07
circNUP205(40).1	CCL2	0.999434	4.80367e-07
circSOX6(5,6).1	CDK5R1	0.999442	4.6659e-07
circENSSSCG00000016263(15,16,17,18S).1	GZMH	0.999126	1.14634e-06
circVCAN(I053).1	ANKRD13B	0.999108	1.19277e-06
circ(12).289	ENSSSCG00000017868	0.999301	7.33115e-07
circNUP205(40).1	TGM1	0.99902	1.43869e-06
circMSRA(I047).2	ARHGAP44	0.999982	5.08336e-10
circF13A1(4,5,6).1	SLC41A1	0.99951	3.60201e-07
circ(12).289	P4HA2	0.999631	2.04422e-07
circMSRA(I047).2	ENSSSCG00000020967	0.999172	1.02925e-06
circ(12).289	S100A6	0.999085	1.25585e-06
circNUP205(40).1	S100A6	0.99967	1.62882e-07
circSUSD3(2,3L).1	MCF2L	0.99914	1.10989e-06
circENSSSCG00000041410(S2).1	BSPRY	0.999064	1.3151e-06
circNUP205(40).1	IL1RAP	0.999555	2.97328e-07
circF13A1(9,10,11).1	THAP2	0.999501	3.73016e-07
circNUP205(40).1	GCSAM	0.999731	1.08484e-07
circAFF3(L4,5,6).1	ENSSSCG00000021675	0.999325	6.83495e-07
circSUSD3(2,3L).1	KIF21B	0.999148	1.0883e-06
circNUP205(40).1	GPR174	0.999849	3.41781e-08
circDACH1(L2).2	GPR174	0.999117	1.17051e-06
circCOQ3(1,2,3).1	ENSSSCG00000002077	0.999438	4.73581e-07
circF13A1(9,10,11).1	ENSSSCG00000002081	0.999569	2.78834e-07
circSOX6(5,6).1	GPX8	0.999118	1.16577e-06
circZNFX1(9,10).1	RAP1GAP	0.999027	1.42108e-06
circZEB1(I001).2	PTCHD3	0.999113	1.17986e-06
circSUSD3(2,3L).1	DOCK9	0.999692	1.42116e-07
circENSSSCG00000016263(15,16,17,18S).1	FASLG	0.999484	3.99812e-07
circCMPK2(3,L4).1	FASLG	0.999418	5.08758e-07
circ(12).289	FASLG	0.999769	7.99774e-08
circ(12).289	F3	0.999081	1.26692e-06
circCMPK2(3,L4).1	F3	0.999356	6.22007e-07
circENSSSCG00000016263(15,16,17,18S).1	F3	0.999228	8.92812e-07
circMETRNL(3).1	FLYWCH2	0.999155	1.07001e-06
circF13A1(4,5,6).1	SLC7A11	0.99912	1.16067e-06
circSUSD3(2,3L).1	SLC7A11	0.99926	8.21516e-07
circNUP205(40).1	GADD45B	0.999055	1.34011e-06
circDACH1(L2).2	GADD45B	0.999267	8.05641e-07
circNUP205(40).1	IL2RA	0.999267	8.06452e-07
circ(12).289	CA4	0.999282	7.73267e-07
circENSSSCG00000016263(15,16,17,18S).1	CA4	0.999119	1.16302e-06
circCMPK2(3,L4).1	CA4	0.999915	1.09425e-08
circXRN1(3,4,5).1	ETV5	0.999064	1.31468e-06
circSTK17B(4,5,6,7).1	ETV5	0.999554	2.98503e-07
circIFI6(2S,4).1	ENSSSCG00000023305	0.999081	1.26638e-06
circSUCO(7,8,9).1	PLEK2	0.999112	1.18145e-06
circNUP205(40).1	UBE2L6	0.999555	2.97646e-07
circSUSD3(2,3L).1	TMEM26	0.999466	4.28392e-07
circHERC6(L8).1	TMEM26	0.999605	2.34311e-07
circSUSD3(2,3L).1	MBOAT2	0.999584	2.58995e-07
circHERC6(8,9,10).1	ATP6V1FNB	0.999124	1.15158e-06
circ(10).12	ENSSSCG00000023584	0.999994	6.04201e-11
circF13A1(9,10,11).1	CPM	0.999475	4.13078e-07
circSUSD3(2,3L).1	CCDC65	0.999313	7.07773e-07
circSUSD3(2,3L).1	MT1A	0.999152	1.07749e-06
circCMPK2(3,L4).1	CHIA	0.999043	1.37296e-06
circNUP205(40).1	TNFAIP6	0.999066	1.30695e-06
circSUSD3(2,3L).1	TRPM2	0.9992	9.59258e-07
circF13A1(4,5,6).1	TRPM2	0.999001	1.49558e-06
circNUP205(40).1	TMEM156	0.999281	7.76145e-07
circCOQ3(1,2,3).1	ENSSSCG00000023791	0.999575	2.70679e-07
circPSMD5(4L,5,6).1	ENSSSCG00000023791	0.999441	4.69155e-07
circNUP205(40).1	TRAT1	0.99913	1.13505e-06
circSUSD3(2,3L).1	RRP8	0.999715	1.21695e-07
circDACH1(L2).2	MAP3K9	0.999883	2.06205e-08
circF13A1(4,5,6).1	SIPA1L1	0.999785	6.90782e-08
circMSRA(I047).2	SLC16A3	0.999709	1.26745e-07
circ(12).289	SCGB3A2	0.999583	2.61279e-07
circMSRA(I047).2	ARHGEF16	0.99948	4.06252e-07
circNUP205(40).1	F13A1	0.999176	1.01877e-06
circNUP205(40).1	CCR5	0.999064	1.31404e-06
circMX1(4,5).1	CRISP3	0.999564	2.84745e-07
circCMPK2(3,L4).1	MET	0.999202	9.53937e-07
circENSSSCG00000016263(15,16,17,18S).1	MET	0.999877	2.28063e-08
circSTK17B(4,5,6,7).1	LYL1	0.999937	6.01818e-09
circSUSD3(2,3L).1	NOCT	0.999815	5.11069e-08
circMETRNL(3).1	TMEM125	0.999455	4.45083e-07
circHERC5(4,6).1	SYT12	0.999076	1.28058e-06
circF13A1(9,10,11).1	ENSSSCG00000025005	0.999469	4.2234e-07
circF13A1(4,5,6).1	ENSSSCG00000025005	0.999004	1.48725e-06
circMSRA(I047).2	FAM171B	0.999118	1.16752e-06
circSLF2(13,14,15).1	FAM171B	0.999073	1.28913e-06
circENSSSCG00000016263(15,16,17,18S).1	ZNF507	0.999346	6.40948e-07
circCMPK2(3,L4).1	KCNK5	0.999838	3.92865e-08
circENSSSCG00000016263(15,16,17,18S).1	KCNK5	0.999326	6.81466e-07
circF13A1(5L,6).1	ENSSSCG00000025644	0.999583	2.61339e-07
circCEP41(L1,2).1	TP73	0.999438	4.73561e-07
circHERC6(9,10,11).1	IRS1	0.999575	2.71151e-07
circHERC5(20,21,22).1	LCLAT1	0.999157	1.06579e-06
circF13A1(5,6).1	LCLAT1	0.999302	7.29592e-07

## Sheet: 21dpi
circRNA ID	Gene Symbol	Pearson Correlation Coefficient	P-value
circ(3).156	EML5	0.999527	3.34936e-07
circ(15).220	EML5	0.999453	4.4898e-07
circDNAH8(70,71S,76).1	EML5	0.999426	4.94387e-07
circDPYS(5,6,7).1	LSAMP	0.999413	5.16713e-07
circDPYS(5,6,7).1	ADCY5	0.999572	2.7446e-07
circ(18).10	MST1R	0.999134	1.12503e-06
circDOCK4(9,10,11,12).1	ENSSSCG00000028166	0.999211	9.32936e-07
circ(15).220	DOK6	0.999387	5.64423e-07
circNBR1(14,L15).1	PON3	0.999792	6.50309e-08
circDPYS(5,6,7).1	LGALSL	0.999265	8.10862e-07
circTASOR2(2L,3,4).1	SORCS1	0.999171	1.031e-06
circPAK1(9,10,S11).1	PHLPP2	0.999665	1.68792e-07
circ(18).10	GPD1	0.999646	1.88426e-07
circTASOR2(2L,3,4).1	SCRG1	0.999588	2.54545e-07
circDPYS(5,6,7).1	ENSSSCG00000032108	0.999874	2.38674e-08
circDNAH8(L28,29).1	ENSSSCG00000032108	0.999445	4.62067e-07
circNPL(L3).1	DMXL2	0.999048	1.3585e-06
circ(18).10	MGST1	0.999164	1.04706e-06
X:36834742|36835577	MGST1	0.999739	1.02245e-07
circDPYS(5,6,7).1	ARL4A	0.99924	8.65334e-07
circCPNE8(L2,3).1	SHISA9	0.999786	6.8399e-08
circPPP2R1B(8,9,10,11,12,13).1	SHISA9	0.999402	5.37058e-07
circ(3).156	ENSSSCG00000032896	0.999499	3.7666e-07
circLYST(42,43,44).1	ENSSSCG00000032896	0.99947	4.21832e-07
circTASOR2(2L,3,4).1	ENSSSCG00000032896	0.99944	4.69587e-07
circ(15).220	ENSSSCG00000032896	0.999523	3.41059e-07
circDNAH8(23,25,26).1	ENSSSCG00000033189	0.999349	6.35169e-07
circDPYS(5,6,7).1	ENSSSCG00000034000	0.999637	1.97652e-07
circENSSSCG00000058289(L6).2	ENSSSCG00000034642	0.999521	3.43833e-07
circDPYS(5,6,7).1	RFLNA	0.999584	2.59685e-07
circDNAH8(70,71S,76).1	ENSSSCG00000036342	0.999707	1.29046e-07
circDNAH8(30,31,32).1	ENSSSCG00000036342	0.999769	8.02832e-08
X:36834742|36835577	TMEM92	0.999353	6.28074e-07
X:36834742|36835577	PPBP	0.999746	9.67961e-08
circSLC16A10(4).1	AHSP	0.999211	9.34632e-07
circPAK1(9,10,S11).1	CIART	0.999142	1.10282e-06
circ(18).10	CLEC12A	0.999145	1.09747e-06
X:36834742|36835577	ENSSSCG00000003271	0.999633	2.02255e-07
circDPYS(5,6,7).1	FCAR	0.999391	5.56915e-07
circDPYS(5,6,7).1	COLEC12	0.999213	9.29439e-07
X:36834742|36835577	SGTB	0.999976	8.55496e-10
circPRPSAP2(4,6).1	TRAPPC3L	0.999728	1.1075e-07
circPAK1(9,10,S11).1	ENSSSCG00000043519	0.999453	4.48212e-07
circNPL(L3).1	AFDN	0.999495	3.82524e-07
circENSSSCG00000040829(4L).1	HEY2	0.999068	1.30261e-06
circDNAH8(L28,29).1	GJA1	0.999346	6.40625e-07
circDPYS(5,6,7).1	GJA1	0.999716	1.21144e-07
circDNAH8(L28,29).1	METTL24	0.999368	5.99013e-07
circDPYS(5,6,7).1	FAM81A	0.999485	3.97585e-07
circDNAH8(L28,29).1	FAM81A	0.99937	5.95038e-07
circENSSSCG00000058289(L6).2	SERPINB10	0.999302	7.30803e-07
circDNAH8(23,25,26).1	MPDZ	0.999644	1.90461e-07
circDNAH8(30,31,32).1	KANK1	0.999063	1.3159e-06
circDNAH8(23,25,26).1	KANK1	0.999028	1.41554e-06
circNPL(L3).1	COL5A1	0.999102	1.20991e-06
circDNAH8(23,25,26).1	COL5A1	0.999147	1.09158e-06
circPAK1(9,10,S11).1	CCN3	0.999494	3.84571e-07
circDPYS(5,6,7).1	DPYS	0.999956	2.85568e-09
circDNAH8(L28,29).1	DPYS	0.999515	3.53067e-07
circTASOR2(2L,3,4).1	ESRP1	0.999469	4.22501e-07
circDZIP1L(8).1	METTL11B	0.999618	2.18899e-07
circ(5).508	METTL11B	0.999829	4.37158e-08
circDPYS(5,6,7).1	RGS4	0.999155	1.07145e-06
circVWA8(32,33,34,35).1	CLSTN3	0.999554	2.98005e-07
circ(15).220	ENSSSCG00000006605	0.999458	4.41365e-07
circTASOR2(2L,3,4).1	ENSSSCG00000006605	0.999941	5.15837e-09
circ(3).156	ENSSSCG00000006605	0.999242	8.62042e-07
circPLCE1(4).1	PRNP	0.999148	1.08971e-06
circNPL(L3).1	GPCPD1	0.999213	9.29488e-07
circDPYS(5,6,7).1	FERMT1	0.999106	1.19912e-06
circDOCK4(9,10,11,12).1	ENSSSCG00000007181	0.999029	1.41238e-06
circVWA8(32,33,34,35).1	TFAP2C	0.999361	6.11593e-07
circDOCK4(9,10,11,12).1	CPNE8	0.999347	6.39426e-07
circADCK1(4,5,6).1	AUTS2	0.999029	1.41398e-06
circENSSSCG00000035376(L2,3S).1	AUTS2	0.99948	4.05952e-07
circDNAH8(L28,29).1	CNTN1	0.999518	3.47891e-07
circDPYS(5,6,7).1	CNTN1	0.999863	2.79831e-08
circDNAH8(23,25,26).1	ABCA3	0.999259	8.2336e-07
circDPYS(5,6,7).1	CLIP4	0.999008	1.47452e-06
circPLCE1(4).1	PDGFRA	0.999012	1.46404e-06
circDNAH8(23,25,26).1	TLL1	0.999272	7.94401e-07
circ(15).220	TLL1	0.999358	6.18512e-07
circVWA8(32,33,34,35).1	GUCY1A1	0.999209	9.38088e-07
circDNAH8(L28,29).1	GUCY1B1	0.999194	9.74746e-07
circDPYS(5,6,7).1	GUCY1B1	0.999756	8.94031e-08
circACBD5(L4,5,6).1	RASSF6	0.999084	1.25842e-06
circAFDN(2,3,4,5).1	DCN	0.999215	9.24189e-07
circVWA8(32,33,34,35).1	SH3D19	0.999197	9.6756e-07
circACBD5(L4,5,6).1	HHIP	0.999107	1.19647e-06
circPTGS2(S7).3	HHIP	0.999923	8.98392e-09
circDNAH8(23,25,26).1	LEF1	0.999246	8.53018e-07
circDNAH8(L28,29).1	PPFIA2	0.999628	2.07502e-07
circDPYS(5,6,7).1	PPFIA2	0.999306	7.21378e-07
circDOCK4(9,10,11,12).1	FLT1	0.999131	1.13271e-06
circDNAH8(23,25,26).1	MTR	0.999449	4.55604e-07
circVWA8(32,33,34,35).1	PLCE1	0.99955	3.0389e-07
circDPYS(5,6,7).1	TMEM236	0.999093	1.23247e-06
circDNAH8(L28,29).1	TMEM236	0.999169	1.03599e-06
circENSSSCG00000002427(31,32,S33).1	ENSSSCG00000013120	0.999813	5.25918e-08
circ(14).443	ENSSSCG00000013120	0.999437	4.76043e-07
circACBD5(L4,5,6).1	ENSSSCG00000013120	0.999246	8.52974e-07
circDPYS(5,6,7).1	EHF	0.99918	1.00779e-06
circPPP2R1B(8,9,10,11,12,13).1	BDNF	0.999936	6.06868e-09
circCPNE8(L2,3).1	BDNF	0.999071	1.29442e-06
circDPYS(5,6,7).1	LGR4	0.999874	2.369e-08
circDNAH8(L28,29).1	LGR4	0.999546	3.09755e-07
circDNAH8(70,71S,76).1	ANO3	0.999089	1.24394e-06
circDNAH8(30,31,32).1	ANO3	0.99945	4.53505e-07
circNPL(L3).1	SBF2	0.999367	6.00373e-07
circDHCR24(5L).1	KLF1	0.99978	7.25861e-08
circDNAH8(70,71S,76).1	LVRN	0.999384	5.69649e-07
circ(18).10	ISOC1	0.999114	1.17845e-06
circDPYS(5,6,7).1	ENSSSCG00000015083	0.999589	2.53368e-07
circ(18).10	CYP51A1	0.999836	4.01694e-08
circDPYS(5,6,7).1	PON1	0.99956	2.90381e-07
X:36834742|36835577	SH3GL3	0.999189	9.86645e-07
circDNAH8(L28,29).1	LIMS2	0.999389	5.59853e-07
circDPYS(5,6,7).1	LIMS2	0.999798	6.12127e-08
circVWA8(32,33,34,35).1	NCKAP1	0.999259	8.23724e-07
circENSSSCG00000058289(L6).2	CYP27A1	0.999186	9.94409e-07
circ(14).443	DNER	1	0
circENSSSCG00000002427(31,32,S33).1	DNER	0.999899	1.53193e-08
circDPYS(5,6,7).1	WDR93	0.999102	1.20821e-06
X:36834742|36835577	SAG	0.999365	6.03866e-07
circNPL(L3).1	WNT16	0.999136	1.11958e-06
circTASOR2(2L,3,4).1	NEO1	0.999494	3.83534e-07
circENSSSCG00000035376(L2,3S).1	MYO1D	0.999669	1.64779e-07
X:36834742|36835577	RNASE10	0.999492	3.86335e-07
X:36834742|36835577	ENSSSCG00000022258	0.999697	1.37489e-07
circ(18).10	ENSSSCG00000022258	0.999202	9.5556e-07
X:36834742|36835577	ENSSSCG00000022331	0.999647	1.87158e-07
circPRPSAP2(4,6).1	GSG1L	0.999411	5.20677e-07
circPTGS2(S7).3	GSG1L	0.999357	6.20046e-07
circ(12).61	CCSER1	0.999322	6.89776e-07
circDNAH8(23,25,26).1	PLEKHH1	0.999149	1.08652e-06
circDOCK4(9,10,11,12).1	CRACR2B	0.999749	9.46097e-08
X:36834742|36835577	ACP4	0.999319	6.94668e-07
circ(4).73	ENSSSCG00000024791	0.999248	8.4803e-07
circ(18).10	ENSSSCG00000024791	0.999517	3.50188e-07
X:36834742|36835577	ALDH1A2	0.999916	1.05518e-08
circ(15).220	ADCK1	0.99922	9.12203e-07
circ(3).156	ADCK1	0.999012	1.46342e-06
circHTRA1(3,4L).1	CCDC88C	0.999781	7.18314e-08
circENSSSCG00000005959(L6,7).1	ENSSSCG00000026430	0.999247	8.51039e-07
circENSSSCG00000027677(2L).1	FBLN5	0.999035	1.39719e-06
circHTRA1(3,4L).1	FER	0.999081	1.26648e-06
circENSSSCG00000005959(L6,7).1	OTUB2	0.999597	2.43903e-07
circENSSSCG00000062594(S2).5	ENSSSCG00000028802	0.999321	6.90774e-07
circACBD5(I001).3	ANXA10	0.999387	5.62836e-07
circENSSSCG00000005959(L6,7).1	PPEF1	0.999427	4.93032e-07
circHTRA1(3,4L).1	CD24	0.999164	1.04697e-06
circENSSSCG00000005959(L6,7).1	TSPAN10	0.999083	1.26218e-06
circHTRA1(3,4L).1	ZNF462	0.999073	1.28868e-06
circMTHFS(L2).1	P2RY13	0.999072	1.29119e-06
circENSSSCG00000005959(L6,7).1	BST2	0.999675	1.58387e-07
circMTHFS(L2).1	ENSSSCG00000033465	0.999439	4.71696e-07
circENSSSCG00000005959(L6,7).1	TUBB2B	0.999013	1.46091e-06
circMTHFS(L2).1	KCTD15	0.999681	1.53058e-07
circENSSSCG00000005959(L6,7).1	ENSSSCG00000033734	0.999558	2.92908e-07
circMTHFS(L2).1	SLC5A3	0.999033	1.40092e-06
circENSSSCG00000005959(L6,7).1	IFI6	0.999675	1.58337e-07
circHTRA1(3,4L).1	NXNL2	0.999091	1.24025e-06
circKPNA6(9,10,11).1	GPR55	0.999602	2.38142e-07
circENSSSCG00000005959(L6,7).1	PLIN2	0.99926	8.20808e-07
circENSSSCG00000005959(L6,7).1	SPSB1	0.999452	4.5059e-07
circENSSSCG00000005959(L6,7).1	GADD45A	0.999338	6.56497e-07
circPDCD4(7,8,9).1	ENSSSCG00000037509	0.999851	3.314e-08
circENSSSCG00000005959(L6,7).1	MARCKS	0.999363	6.08123e-07
circENSSSCG00000005959(L6,7).1	PMP22	0.999056	1.33601e-06
circPDCD4(7,8,9).1	CEMIP	0.999265	8.09941e-07
circENSSSCG00000005959(L6,7).1	OSCAR	0.999343	6.48236e-07
circHTRA1(3,4L).1	SPON2	0.999163	1.04951e-06
circENSSSCG00000005424(I001).1	STXBP5L	0.999809	5.44926e-08
circENSSSCG00000020870(7S,8,S9).1	STXBP5L	0.999092	1.23716e-06
circENSSSCG00000005959(L6,7).1	TNFRSF13B	0.999389	5.60603e-07
circENSSSCG00000005959(L6,7).1	TES	0.999358	6.17818e-07
circMTHFS(L2).1	ENSSSCG00000043909	0.999695	1.39643e-07
circENSSSCG00000005959(L6,7).1	ENSSSCG00000047079	0.99925	8.42836e-07
circENSSSCG00000005959(L6,7).1	ENSSSCG00000050759	0.999453	4.48532e-07
circWDFY3(2L).1	ENSSSCG00000051031	0.999042	1.37659e-06
circENSSSCG00000005959(L6,7).1	ENSSSCG00000003839	0.99924	8.66509e-07
circHTRA1(3,4L).1	FBXO5	0.999358	6.17188e-07
circHTRA1(3,4L).1	TTK	0.999635	2.00204e-07
circENSSSCG00000005959(L6,7).1	AQP9	0.999351	6.31529e-07
circHTRA1(3,4L).1	CEP152	0.999229	8.91525e-07
circIGF1R(2).1	TUSC1	0.999823	4.70608e-08
circBCL11B(I006).1	IFNB1	0.999229	8.90358e-07
circENSSSCG00000005959(L6,7).1	SLC44A1	0.999042	1.37542e-06
circENSSSCG00000016119(1S,2,3).1	ATP6V0D2	0.99962	2.17137e-07
circENSSSCG00000005959(L6,7).1	SLC19A2	0.999258	8.26712e-07
circHTRA1(3,4L).1	LAG3	0.999289	7.59053e-07
circENSSSCG00000005959(L6,7).1	TULP3	0.999249	8.45264e-07
circENSSSCG00000005959(L6,7).1	SEPTIN1	0.999162	1.05249e-06
circHTRA1(3,4L).1	CD8A	0.999307	7.20642e-07
circENSSSCG00000005959(L6,7).1	ENSSSCG00000009240	0.999092	1.2356e-06
circBCL11B(I006).1	ENSSSCG00000009667	0.999095	1.22925e-06
circMTHFS(L2).1	OAS2	0.99907	1.2961e-06
circENSSSCG00000005959(L6,7).1	CEP55	0.999339	6.54266e-07
circMTHFS(L2).1	ITGA9	0.999384	5.6948e-07
circENSSSCG00000062594(S2).5	PAQR9	0.999264	8.11409e-07
circHTRA1(3,4L).1	MAGEF1	0.999677	1.56554e-07
circHTRA1(3,4L).1	FAM43A	0.999295	7.45459e-07
circENSSSCG00000005959(L6,7).1	SAT1	0.999623	2.12664e-07
circ(7).617	PAGE4	0.999095	1.22775e-06
circMTHFS(L2).1	AFF2	0.9991	1.21543e-06
circMTHFS(L2).1	ITPR3	0.999034	1.39936e-06
circBCL11B(I006).1	ENSSSCG00000013078	0.999253	8.35934e-07
circMTHFS(L2).1	ABTB2	0.999087	1.24887e-06
circHTRA1(3,4L).1	SLC25A48	0.999071	1.29534e-06
circENSSSCG00000005959(L6,7).1	ARAP3	0.999091	1.24015e-06
circHTRA1(3,4L).1	TSKU	0.999225	9.01237e-07
circENSSSCG00000005959(L6,7).1	JAML	0.999383	5.71629e-07
circENSSSCG00000005959(L6,7).1	FGL2	0.999104	1.20321e-06
circENSSSCG00000005959(L6,7).1	C4BPA	0.999184	9.98358e-07
circHTRA1(3,4L).1	FMNL2	0.999369	5.97568e-07
circABCA1(2,3,4,S5).1	UNC80	0.999754	9.08788e-08
circHTRA1(3,4L).1	DNPEP	0.999415	5.13914e-07
circHTRA1(3,4L).1	CPLANE1	0.999046	1.36343e-06
circIGF1R(2).1	DDX4	0.99939	5.57572e-07
circMTHFS(L2).1	LPCAT1	0.999193	9.7638e-07
circENSSSCG00000005959(L6,7).1	KRT14	0.999116	1.1709e-06
circENSSSCG00000005959(L6,7).1	GHSR	0.999544	3.11696e-07
circENSSSCG00000005959(L6,7).1	CKS2	0.999721	1.16817e-07
circENSSSCG00000005959(L6,7).1	GCSAM	0.999125	1.14705e-06
circMTHFS(L2).1	PTGER2	0.999346	6.4117e-07
circMTHFS(L2).1	STK39	0.999594	2.46613e-07
circ(7).617	PTER	0.999776	7.53274e-08
circHTRA1(3,4L).1	SLC2A6	0.999235	8.76901e-07
circENSSSCG00000005959(L6,7).1	CCR2	0.999482	4.0224e-07
circENSSSCG00000005959(L6,7).1	CCR5	0.999168	1.03917e-06
circENSSSCG00000005959(L6,7).1	ICOS	0.999526	3.36349e-07
